# Supplementary material for: Transcriptional Insights of Oxidative Stress and Extracellular Traps in Lung Tissues of Fatal COVID-19 Cases
Source: Int J Mol Sci. 2023 Jan 31;24(3):2646. doi: 10.3390/ijms24032646 (PMC9917045; doi:10.3390/ijms24032646)
Supplement: Supplementary file 1 [file ijms-24-02646-s001.zip]

Archive with 4 entries (3 files):
- ijms-2158825-supplementary/
- ijms-2158825-supplementary/ijms-2158825-Supplementary Movie S1.mp4
- ijms-2158825-supplementary/ijms-2158825-Supplementary Table S1.xlsx
- ijms-2158825-supplementary/ijms-2158825-supplementary.pdf
