# Supplementary material for: Transcriptional Insights of Oxidative Stress and Extracellular Traps in Lung Tissues of Fatal COVID-19 Cases
Source: Int J Mol Sci. 2023 Jan 31;24(3):2646. doi: 10.3390/ijms24032646 (PMC9917045; doi:10.3390/ijms24032646)
Supplement: Supplementary file 1 [file ijms-24-02646-s001.zip › ijms-2158825-supplementary/ijms-2158825-Supplementary Table S1.xlsx]

## Sheet: Tabelle1
ensembl_gene_id	external_gene_name	N4	N5	N6	P10	P2	P4	P5	P7	P8	P9	log2FoldChange	padj
ENSG00000000003	TSPAN6	7.14257	6.77464	7.64416	7.28023	8.02889	6.40368	7.60825	7.41525	7.03235	7.94737	0.251517	0.917382
ENSG00000000005	TNMD	2.73261	2.1955	1.833	0	0	0	0	2.03707	0	3.71586	-0.694355	0.956337
ENSG00000000419	DPM1	7.19055	7.38487	7.58119	8.21223	8.27753	7.96265	6.91242	8.17058	7.38358	7.87194	0.513937	0.609303
ENSG00000000457	SCYL3	7.24113	7.56752	6.0239	6.71217	7.02436	6.16969	6.01041	7.04884	8.04665	7.35007	-0.0202171	0.996236
ENSG00000000460	C1orf112	5.40133	5.77367	3.78804	5.87513	5.35852	6.00859	5.39454	5.49105	4.38171	6.26441	0.441471	0.869872
ENSG00000000938	FGR	9.09877	9.97602	11.5798	8.85069	9.12816	9.89825	8.9907	8.04903	11.0844	7.90102	-1.06357	0.614375
ENSG00000000971	CFH	9.89319	10.5026	10.2628	11.1729	10.8769	9.1456	10.5773	11.6831	10.75	11.3014	0.707584	0.592422
ENSG00000001036	FUCA2	7.54278	7.06818	7.26596	9.1366	8.82667	6.96843	8.86927	7.8499	8.19613	7.85583	1.09844	0.245059
ENSG00000001084	GCLC	8.50654	8.22696	9.74309	8.46506	8.34367	8.69436	9.28641	8.49202	8.24843	9.01988	-0.292029	0.891485
ENSG00000001167	NFYA	7.70172	8.27444	8.29697	7.36812	7.47155	7.91798	6.77164	8.25118	7.42961	8.19797	-0.396792	0.787271
ENSG00000001460	STPG1	6.22573	6.06353	6.41906	5.29155	6.16908	0	6.16852	6.44952	6.22828	6.48295	-0.278818	0.952316
ENSG00000001461	NIPAL3	8.4628	8.75878	7.89774	7.58371	8.15396	9.62011	7.58038	8.62652	7.99657	8.7358	0.0822687	0.984795
ENSG00000001497	LAS1L	8.62713	8.07242	8.61877	8.19047	8.61536	8.58432	8.33115	7.64888	7.99657	7.59296	-0.283479	0.855929
ENSG00000001561	ENPP4	8.9496	9.39766	8.84466	7.92667	7.97775	9.57766	8.90341	8.9887	7.4742	9.21354	-0.3344	0.895765
ENSG00000001617	SEMA3F	8.68765	8.8433	9.8841	9.39617	8.69985	10.0849	9.39439	8.94393	7.65296	7.84771	-0.170006	0.96208
ENSG00000001626	CFTR	7.36413	8.2475	6.76336	4.74094	4.11893	0	3.08173	4.82882	5.06504	7.26316	-2.32331	0.242739
ENSG00000001629	ANKIB1	9.09419	9.26625	8.55793	9.5747	9.22784	9.03838	9.44936	9.55099	9.13006	9.791	0.415627	0.602269
ENSG00000001630	CYP51A1	6.11255	5.89147	6.5951	7.53621	6.68493	6.60497	8.05558	6.32472	7.05209	5.19188	0.774239	0.648872
ENSG00000001631	KRIT1	7.576	7.19346	7.46742	7.11455	7.24805	6.78159	7.08102	7.32968	6.42286	7.41382	-0.320968	0.77788
ENSG00000002016	RAD52	7.48099	7.20751	6.21851	5.78511	6.27456	6.35982	7.8838	6.81032	3.32495	7.0672	-0.417494	0.922608
ENSG00000002079	MYH16	3.97892	2.96402	0	2.6612	1.4954	0	0	1.35166	0	2.98859	-1.54018	0.827152
ENSG00000002330	BAD	6.267	6.39348	5.13628	7.43624	7.21309	7.55927	7.86081	6.88168	7.84632	6.4259	1.35447	0.0642631
ENSG00000002549	LAP3	8.43591	9.19047	10.3323	9.74554	10.1799	10.0089	10.8955	10.6849	9.99488	9.49761	0.68841	0.608314
ENSG00000002586	CD99	10.7174	10.2789	10.8477	11.3941	12.1094	11.7636	12.0757	10.9091	12.0241	10.806	1.03354	0.130627
ENSG00000002587	HS3ST1	5.97984	7.09109	8.3807	5.7617	4.99686	6.00859	4.94791	4.43923	0	6.18066	-2.18865	0.175517
ENSG00000002726	AOC1	2.41779	1.05252	0	1.47259	0	0	0	2.74219	4.38171	2.73038	1.38261	0.869355
ENSG00000002745	WNT16	2.41779	2.89625	0	1.47259	5.79657	0	3.60875	3.63014	0	2.73038	1.71614	0.758561
ENSG00000002746	HECW1	4.16508	2.07808	3.69595	4.64184	6.55138	0	5.51721	4.47323	4.8106	5.15724	1.70685	0.440189
ENSG00000002822	MAD1L1	6.30712	6.06353	6.23497	6.59783	6.24025	5.76131	4.76193	5.58734	6.95053	6.119	-0.0468772	0.99028
ENSG00000002834	LASP1	10.5544	10.3502	9.89579	10.4987	10.1409	11.0758	10.4172	10.3066	10.4204	10.2384	0.178906	0.91584
ENSG00000002919	SNX11	7.23282	6.952	6.71725	6.72433	6.09421	6.90879	7.19567	6.56439	7.5456	6.4039	-0.151566	0.952221
ENSG00000002933	TMEM176A	5.80033	7.51765	7.32864	8.40965	8.82667	7.2344	8.8105	8.29699	9.14393	7.11762	1.37632	0.183362
ENSG00000003056	M6PR	8.82939	9.33665	9.47694	9.52516	9.13285	9.36115	9.31206	9.33801	8.71897	9.16968	0.0022247	1
ENSG00000003096	KLHL13	4.66241	4.51356	5.06444	5.3555	4.91221	4.97377	6.01041	4.97837	3.03857	5.51276	0.410799	0.886482
ENSG00000003137	CYP26B1	4.53306	4.7998	4.73485	6.41484	5.69889	6.96843	6.01041	5.88126	5.73665	5.5399	1.44409	0.0333833
ENSG00000003147	ICA1	7.86383	8.00967	7.70449	7.06759	6.2051	8.56513	5.92435	7.2729	6.79514	7.56681	-0.567415	0.783927
ENSG00000003249	DBNDD1	4.61205	4.7998	0	6.28948	5.35852	6.31459	6.311	6.36149	4.25111	5.20889	1.78116	0.333547
ENSG00000003393	ALS2	9.84562	9.61941	9.7995	8.96785	8.80336	8.64953	8.13436	9.64068	9.26733	9.89714	-0.595494	0.602634
ENSG00000003400	CASP10	8.60477	9.07454	10.2984	8.40588	9.37741	8.8688	9.58176	9.3241	8.81457	9.05441	-0.404047	0.81846
ENSG00000003402	CFLAR	12.7071	13.257	13.5871	11.4261	11.7519	12.8135	12.2068	12.0432	12.4682	12.4024	-1.00695	0.115045
ENSG00000003436	TFPI	11.5581	12.062	11.3365	11.8263	12.9091	13.2958	12.0467	12.2122	11.4555	12.0241	0.695582	0.559518
ENSG00000003509	NDUFAF7	7.7374	7.75135	7.74526	7.32883	7.19529	4.85241	7.43234	8.08246	7.55947	7.88787	-0.310505	0.923104
ENSG00000003756	RBM5	10.2462	10.0965	10.432	9.3557	9.48022	10.1346	9.04269	10.0128	9.79842	10.3567	-0.458995	0.655899
ENSG00000003987	MTMR7	7.40907	7.19346	7.67464	4.35946	5.22453	5.18959	0	4.97837	3.56379	5.71682	-2.66396	0.00400833
ENSG00000003989	SLC7A2	9.45541	9.35491	11.4892	8.49376	8.48224	2.60183	7.66242	8.43278	9.44215	9.3616	-1.91163	0.301393
ENSG00000004059	ARF5	7.41275	7.37557	6.92422	7.68051	7.94616	8.9074	8.05558	7.70719	8.34765	7.41014	0.826416	0.309216
ENSG00000004139	SARM1	7.51564	6.65672	5.79889	5.93914	6.8533	7.49989	7.04068	5.97916	7.38358	6.4039	0.00422656	1
ENSG00000004142	POLDIP2	8.39368	8.41728	7.94352	9.68615	8.86095	9.19636	9.68351	8.66931	9.30073	8.15253	0.895819	0.251659
ENSG00000004399	PLXND1	10.7233	11.0804	10.0881	11.0653	11.0152	11.92	10.9991	10.1836	11.274	10.392	0.388938	0.824948
ENSG00000004455	AK2	9.69953	9.68552	10.8755	9.93797	9.55889	9.72756	9.73498	9.64814	9.7539	9.56275	-0.492882	0.580468
ENSG00000004468	CD38	7.94998	7.48342	9.7199	7.64257	8.36771	0	9.87921	6.60329	7.95521	8.67129	-0.415237	0.952221
ENSG00000004478	FKBP4	7.71072	8.98664	8.07273	9.19239	8.79156	7.85618	9.12216	10.3728	8.53473	9.14448	0.83048	0.565994
ENSG00000004487	KDM1A	9.21088	9.28872	9.49071	9.63553	9.16063	9.55838	9.45704	9.04348	9.14393	9.19124	-0.00771973	0.997414
ENSG00000004534	RBM6	10.2498	10.3126	10.82	9.37318	9.81928	10.0018	9.41031	9.84844	9.63453	10.1603	-0.707468	0.175244
ENSG00000004660	CAMKK1	7.11571	6.40571	7.01277	6.84062	4.82229	0	5.51721	5.09214	7.61363	5.63107	-0.815596	0.836937
ENSG00000004700	RECQL	7.34113	7.93142	7.8558	8.2961	7.71586	7.63483	7.86081	8.25118	7.6786	8.2605	0.263425	0.838469
ENSG00000004766	VPS50	7.71371	7.85539	6.84066	7.56354	7.70332	7.43796	7.49339	8.49823	7.10977	8.58922	0.342951	0.870821
ENSG00000004776	HSPB6	8.01683	7.24204	6.56937	9.45391	10.5351	9.11294	10.7373	8.14707	9.25033	6.26441	2.20298	0.0844845
ENSG00000004777	ARHGAP33	7.36033	6.02438	5.7309	6.41484	5.48112	6.00859	5.51721	5.9553	7.14698	6.29659	-0.334696	0.908863
ENSG00000004779	NDUFAB1	6.48555	6.83471	7.24986	7.81738	6.37285	7.79162	8.56243	7.09325	7.5732	6.93031	0.702792	0.60813
ENSG00000004799	PDK4	11.5397	10.7753	10.9866	11.3189	9.99161	11.8933	11.603	10.9406	10.2556	12.6566	0.352578	0.911096
ENSG00000004809	SLC22A16	3.1405	3.09069	4.86742	3.83935	0	0	0	0.601556	6.00331	3.80806	-0.160292	0.990426
ENSG00000004838	ZMYND10	6.19184	6.672	8.4493	6.0783	3.5749	0	6.37729	3.21376	4.25111	6.76761	-2.04581	0.387012
ENSG00000004846	ABCB5	0.520397	1.80997	0.89084	2.85063	4.26261	5.37728	0	2.03707	3.56379	3.97646	3.33294	0.0959181
ENSG00000004848	ARX	3.89716	2.75035	5.06444	0	0	0	4.76193	0	4.90049	3.13818	-0.988489	0.927385
ENSG00000004864	SLC25A13	7.9347	7.77984	7.69857	7.62969	7.28218	6.84659	6.44066	7.74942	7.5868	7.72003	-0.400838	0.733841
ENSG00000004866	ST7	8.3521	8.00766	6.40458	7.74759	8.25193	7.80803	7.30189	7.82049	6.22828	7.86122	-0.120965	0.973948
ENSG00000004897	CDC27	9.8686	9.67165	10.3033	10.3279	10.1685	10.6238	10.237	10.1791	10.0025	9.93469	0.253592	0.800466
ENSG00000004939	SLC4A1	3.20987	5.5383	6.0239	4.83367	7.21309	8.11554	6.44066	3.43692	7.27013	2.41565	1.35293	0.67662
ENSG00000004948	CALCR	2.73261	2.40507	0	2.6612	0	0	0	1.61796	0	0.900816	-1.29337	0.914071
ENSG00000004961	HCCS	6.2912	5.95946	6.94437	7.32084	7.50083	7.93303	8.36421	7.02611	6.56709	6.41127	0.991041	0.373721
ENSG00000004975	DVL2	7.7491	7.512	7.47436	7.88935	7.88085	8.0618	7.36858	7.70003	8.71278	7.43927	0.345845	0.80476
ENSG00000005001	PRSS22	6.46441	6.10164	8.68014	2.44307	3.95935	0	0	4.90553	4.61203	4.92989	-3.64377	0.0155873
ENSG00000005007	UPF1	9.68818	10.1406	10.4168	9.97024	9.78993	10.6308	10.0051	10.0583	10.2513	9.76031	-0.0186038	0.992174
ENSG00000005020	SKAP2	8.66468	9.55906	8.46682	9.59306	9.74781	10.226	8.90341	10.0214	10.6022	9.88859	0.95671	0.245179
ENSG00000005022	SLC25A5	9.11242	8.83767	8.83119	10.0315	8.99045	8.93007	9.26906	8.89774	8.76756	8.83912	0.237215	0.898264
ENSG00000005059	MCUB	6.98825	6.45365	7.46742	8.21223	8.12605	6.78159	7.83746	7.10414	7.21863	7.46428	0.599759	0.626303
ENSG00000005073	HOXA11	0	0.441536	0	2.85063	0	0	0	0	0	0	2.50515	0.888136
ENSG00000005075	POLR2J	6.92261	6.58321	6.06129	7.51536	8.77966	7.91798	7.52297	7.56465	7.45949	6.81282	1.20509	0.140201
ENSG00000005100	DHX33	7.69569	7.43946	7.82895	7.95275	8.10713	7.4589	5.92435	7.50837	6.99202	7.66869	-0.146502	0.957413
ENSG00000005102	MEOX1	2.6351	2.40507	2.39815	3.64832	0	0	0	4.71974	0	3.51165	0.638157	0.952221
ENSG00000005108	THSD7A	7.61807	7.93986	4.63918	8.05259	7.66503	8.44433	6.37729	7.82707	6.84127	7.70212	0.414089	0.908
ENSG00000005156	LIG3	9.17121	8.91889	9.09505	7.81169	7.88085	7.10754	8.4437	7.80722	7.72854	7.76386	-1.24022	0.0037947
ENSG00000005175	RPAP3	7.6465	7.69014	7.94352	7.79449	7.12181	6.5669	8.03519	8.10973	7.65296	8.02146	-0.0599444	0.985946
ENSG00000005187	ACSM3	6.18324	6.80268	5.06444	4.35946	4.91221	1.82183	5.83282	5.0701	3.76865	6.16331	-1.16286	0.586185
ENSG00000005189	REXO5	5.15979	4.49076	4.30696	5.80815	5.53872	0	0	4.47323	3.56379	4.92989	-0.0804921	0.991505
ENSG00000005194	CIAPIN1	7.16893	6.83471	5.17091	7.50835	6.71022	6.93892	7.08102	6.81696	4.8106	6.69098	0.199271	0.956265
ENSG00000005206	SPPL2B	8.99697	8.31718	9.40241	7.87306	8.04885	9.01029	7.15846	7.04319	8.07588	7.87993	-0.974375	0.339492
ENSG00000005238	FAM214B	8.05974	8.16352	8.43868	7.98848	7.39564	9.33307	8.24501	7.23376	8.0855	7.45004	-0.101847	0.977382
ENSG00000005243	COPZ2	6.33843	5.56036	0	7.56354	7.55767	7.75822	7.15846	7.17816	7.45949	6.58421	1.95406	0.23335
ENSG00000005249	PRKAR2B	7.78079	7.95034	7.2171	7.85658	8.06854	8.96709	8.33115	7.78031	7.91264	8.58922	0.589255	0.540552
ENSG00000005302	MSL3	8.49616	8.78008	9.4169	8.80275	8.77368	8.36889	7.49339	8.3135	9.13932	8.24615	-0.421363	0.771271
ENSG00000005339	CREBBP	10.8835	10.9005	10.482	10.7395	10.0146	10.9631	9.87348	10.3113	10.6515	10.8209	-0.234973	0.885413
ENSG00000005379	TSPOAP1	7.82567	8.43081	8.42799	5.41674	4.91221	6.74795	4.54837	6.55648	6.81839	7.68398	-1.79078	0.109748
ENSG00000005381	MPO	3.61978	4.87214	7.19203	4.96247	0	5.76131	6.50137	1.84268	6.97142	2.01254	-0.520272	0.951935
ENSG00000005421	PON1	5.1243	4.49076	2.14307	0	0	0	0	1.35166	0	2.73038	-3.8706	0.229496
ENSG00000005436	GCFC2	7.71371	7.71248	7.88216	7.55676	7.8356	7.68901	7.40081	7.93166	7.45949	8.15692	-0.0168046	0.992174
ENSG00000005448	WDR54	6.14833	6.1166	6.74049	6.27302	5.97409	6.84659	4.76193	4.2946	6.22828	5.55328	-0.455246	0.864879
ENSG00000005469	CROT	6.39909	6.24474	5.79889	6.0783	7.19529	7.4589	6.44066	7.30629	6.51112	7.54353	0.870117	0.350893
ENSG00000005471	ABCB4	4.12972	3.50886	2.61484	1.87294	5.64745	0	0	2.20835	1.48759	3.45574	-0.148586	0.990187
ENSG00000005483	KMT2E	11.1928	11.4892	12.1273	11.1938	10.974	11.5151	10.9068	11.0382	11.2357	11.353	-0.468903	0.523987
ENSG00000005486	RHBDD2	8.38621	8.25428	8.5612	8.64856	8.53979	9.05223	9.11246	8.1418	8.47746	7.30727	0.154289	0.952221
ENSG00000005513	SOX8	2.29547	1.65457	1.833	2.18599	4.39326	0	0	2.20835	0	2.01254	0.613203	0.948877
ENSG00000005700	IBTK	9.94814	9.75293	9.75169	9.50944	9.83086	9.3887	9.21571	9.88364	8.89878	9.76103	-0.282254	0.803289
ENSG00000005801	ZNF195	8.46989	8.20961	9.44193	8.53577	8.67438	8.26571	8.26265	8.46059	7.5316	8.67283	-0.420803	0.755156
ENSG00000005810	MYCBP2	11.024	11.3004	10.2787	11.0345	10.7177	10.0714	10.4093	10.5163	10.9942	11.2456	-0.166407	0.944237
ENSG00000005812	FBXL3	8.87415	8.72743	8.92038	8.9078	9.11875	9.71455	8.4437	9.11252	8.60994	9.45368	0.270605	0.861547
ENSG00000005844	ITGAL	7.45978	9.24342	8.44223	6.8294	7.69067	6.64207	9.12216	7.79719	9.04884	6.89395	-0.520124	0.869039
ENSG00000005882	PDK2	5.97984	5.95113	5.02713	5.38645	3.5749	7.10754	0	5.88126	3.948	6.3965	-0.061436	0.992153
ENSG00000005884	ITGA3	10.6655	11.0535	9.78839	10.462	10.1685	12.6015	11.7369	10.7496	8.86568	10.0347	0.512173	0.885266
ENSG00000005889	ZFX	9.34412	9.8899	9.8064	9.50592	9.06095	9.27522	8.51904	9.99534	9.42332	9.4802	-0.31331	0.828343
ENSG00000005893	LAMP2	10.3019	10.2473	10.7088	11.1578	11.07	11.0293	10.7086	10.9463	11.4103	10.9656	0.622064	0.141632
ENSG00000005961	ITGA2B	4.82599	6.58321	5.36282	4.69224	5.53872	7.18499	7.33562	2.94964	5.73665	3.39758	0.199875	0.975626
ENSG00000005981	ASB4	3.93862	3.15009	0	0	0	0	4.54837	2.49982	0	4.65989	-0.0280206	0.999786
ENSG00000006007	GDE1	8.82525	8.94218	9.03053	8.89171	8.26052	8.12867	9.79077	8.90086	8.30713	9.44653	0.00418749	1
ENSG00000006015	REX1BD	7.08373	6.94782	6.0239	8.04776	8.5815	8.75488	9.37018	7.80388	8.60326	7.38791	1.7341	0.0158691
ENSG00000006016	CRLF1	5.83368	5.27035	6.15074	7.72356	6.68493	6.67823	9.20662	7.64142	7.60028	8.44411	2.18857	0.0115979
ENSG00000006025	OSBPL7	7.809	6.91823	6.48933	6.32186	6.27456	6.90879	4.76193	6.07084	6.45288	6.51066	-0.883504	0.418609
ENSG00000006042	TMEM98	7.61807	7.45131	6.99356	7.74162	7.89194	7.15963	8.09551	8.7973	8.27388	8.68047	0.812743	0.369561
ENSG00000006047	YBX2	5.01227	4.94102	0	0	0	0	0	0.601556	0	2.6329	-4.25352	0.357017
ENSG00000006062	MAP3K14	8.01198	7.8442	8.35834	6.11572	6.46488	7.4589	5.51721	6.86897	6.97142	6.715	-1.39297	0.0309788
ENSG00000006071	ABCC8	6.39165	8.78595	6.88305	0	5.59411	7.91798	6.09163	4.63216	5.46926	5.64364	-1.67565	0.566463
ENSG00000006118	TMEM132A	5.86627	7.09488	8.32798	7.94757	7.6779	8.21737	7.55196	7.34353	8.49921	6.93543	0.39743	0.885355
ENSG00000006125	AP2B1	10.3348	10.6056	10.087	10.7484	10.2288	10.5329	10.5307	10.7907	10.2254	10.4527	0.158567	0.902898
ENSG00000006128	TAC1	0.520397	0	0	0	0	0	0	2.20835	0	0	2.01016	0.924749
ENSG00000006194	ZNF263	7.95504	7.68262	8.48757	7.32084	6.13213	8.19258	6.72149	7.6563	7.14698	7.70811	-0.680864	0.595753
ENSG00000006210	CX3CL1	9.5217	9.22886	10.2797	8.47948	10.7454	12.4457	10.4445	10.3247	9.27155	8.76629	0.92014	0.718904
ENSG00000006282	SPATA20	7.74326	7.78219	4.53672	7.05801	7.42649	6.4876	7.52297	7.04319	6.79514	7.39164	-0.114518	0.980159
ENSG00000006283	CACNA1G	4.66241	2.30409	3.25438	2.6612	3.95935	0	6.50137	4.33214	6.04333	4.19711	1.26524	0.732613
ENSG00000006327	TNFRSF12A	8.72811	7.01326	9.32381	9.35178	9.28366	7.97724	9.04269	8.77872	5.87613	7.01979	-0.0540489	0.99209
ENSG00000006432	MAP3K9	8.32304	7.62098	7.98302	6.03989	5.53872	6.71351	6.01041	6.32472	4.71473	6.69098	-1.87667	0.00454726
ENSG00000006451	RALA	8.78888	8.96407	9.52791	10.1545	10.3504	12.5098	10.456	10.5791	9.95872	9.55777	1.72667	0.115467
ENSG00000006453	BAIAP2L1	8.35784	8.66263	9.35049	7.83431	6.78353	6.74795	7.97224	7.24364	7.03235	7.92695	-1.40612	0.0316633
ENSG00000006459	KDM7A	10.1202	10.2103	10.9509	9.6846	9.39701	10.3234	8.48938	9.93257	10.4781	10.4558	-0.521575	0.738515
ENSG00000006468	ETV1	9.1237	9.31248	5.98552	7.77123	9.38135	7.77502	7.9287	9.14848	7.41443	9.85453	0.0400429	0.993493
ENSG00000006530	AGK	8.58042	8.56098	8.37329	7.87306	7.6257	8.31248	7.81371	8.1497	8.42542	8.61657	-0.349246	0.72618
ENSG00000006534	ALDH3B1	9.75932	9.04257	9.13944	7.98848	7.24805	7.88741	8.7112	8.21144	8.63635	8.79896	-1.05619	0.140201
ENSG00000006555	TTC22	5.71939	5.56036	7.25793	5.41674	3.95935	6.4876	7.12026	5.45747	0	5.71682	-0.64104	0.899946
ENSG00000006576	PHTF2	8.26107	8.29432	8.06355	8.47948	8.42992	8.46518	6.37729	8.30645	6.84127	9.03785	0.0216745	0.995924
ENSG00000006606	CCL26	1.66528	0.779133	0	2.18599	0	0	0	0.601556	4.25111	1.66348	1.81007	0.822067
ENSG00000006607	FARP2	9.508	9.18605	9.64028	9.0571	8.83819	8.24174	8.41243	8.73735	9.04884	9.00657	-0.658815	0.229496
ENSG00000006611	USH1C	2.90982	0.441536	4.30696	0	0	0	5.92435	0	0	3.06532	0.11963	0.993962
ENSG00000006625	GGCT	7.30988	6.65672	6.68168	8.06698	7.3319	7.35101	7.68877	7.24856	7.42961	6.96075	0.560522	0.533356
ENSG00000006634	DBF4	6.52009	6.07889	6.00484	6.64977	7.12181	6.44625	4.54837	6.22846	6.69821	6.5175	0.265879	0.923137
ENSG00000006638	TBXA2R	4.99272	5.36112	6.09774	7.57702	6.55138	8.30093	7.08102	6.66343	7.16522	5.10367	1.63989	0.133247
ENSG00000006652	IFRD1	8.65383	8.48372	9.95907	8.12318	8.19932	7.75822	7.63559	9.07841	8.96798	9.75526	-0.497145	0.835802
ENSG00000006659	LGALS14	0	0	0	3.92614	0	0	0	0	0	0	4.48171	0.681576
ENSG00000006695	COX10	6.56049	6.33709	6.66962	6.99917	6.43485	7.15963	8.20906	6.67078	5.87613	6.50378	0.469745	0.818187
ENSG00000006704	GTF2IRD1	7.82843	7.71985	7.65643	7.6036	5.88806	6.26788	7.33562	7.43695	6.48229	7.47134	-0.673811	0.584475
ENSG00000006712	PAF1	7.90363	7.9101	8.18709	8.70795	8.51848	9.01029	8.84605	8.09616	8.01681	7.62817	0.463913	0.686509
ENSG00000006715	VPS41	9.41651	9.50535	8.78724	9.338	9.01602	8.79661	8.95858	9.58637	9.11136	9.77467	-0.00145006	1
ENSG00000006740	ARHGAP44	8.36356	8.51371	7.9029	6.88463	5.84304	7.94792	7.74005	7.82049	6.95053	7.44287	-0.918498	0.372986
ENSG00000006744	ELAC2	8.65071	8.1103	7.73373	8.84514	8.39915	8.21737	8.45909	7.9101	7.10977	8.05477	0.00636938	0.999434
ENSG00000006747	SCIN	7.89839	7.45131	6.37519	5.83083	5.93171	6.84659	6.55963	5.96728	6.15712	7.85853	-0.742201	0.672571
ENSG00000006756	ARSD	8.28337	8.16171	8.42081	7.67426	6.80717	7.84031	7.95063	7.63768	7.28689	7.625	-0.713589	0.220365
ENSG00000006757	PNPLA4	5.65867	5.73539	6.21851	6.05923	6.73508	4.85241	5.11263	6.27739	5.52685	5.74041	0.0190863	0.995924
ENSG00000006788	MYH13	2.99088	3.31488	0	3.01806	0	0	0	1.84268	0	2.52836	-1.22423	0.908862
ENSG00000006831	ADIPOR2	9.81881	10.5104	10.0824	9.88071	9.3695	11.1323	9.53896	9.52082	9.49361	9.80645	-0.212891	0.943132
ENSG00000006837	CDKL3	5.01227	5.29687	6.38996	4.64184	4.99686	0	4.29762	4.50645	0	4.50323	-1.57959	0.531485
ENSG00000007001	UPP2	3.85448	3.20713	0	0	0	0	0	3.43692	0	2.82168	-1.55591	0.899905
ENSG00000007038	PRSS21	1.85044	2.58801	5.42151	0	4.51306	0	6.61562	2.62609	0	1.66348	0.0937446	0.993759
ENSG00000007047	MARK4	7.96511	8.1344	8.26528	8.33627	7.3319	9.11953	7.97224	7.81718	8.62321	7.65634	0.107888	0.970484
ENSG00000007062	PROM1	7.87988	7.47183	9.62787	6.15218	0	5.54335	5.63026	2.03707	4.50146	7.28338	-3.01853	0.10888
ENSG00000007080	CCDC124	6.39165	6.90104	6.72892	8.86998	8.21707	8.37991	9.67695	7.61502	8.56254	6.74446	1.85046	0.0352016
ENSG00000007129	CEACAM21	2.53053	4.3958	5.42151	3.16806	4.51306	3.10532	5.26046	4.17573	5.14077	3.45574	-0.222637	0.96511
ENSG00000007168	PAFAH1B1	11.3257	11.1977	10.9993	11.0179	11.2489	10.8487	10.951	11.3323	11.2518	11.0562	-0.0692294	0.95665
ENSG00000007171	NOS2	3.56788	5.39834	5.42151	4.83367	4.39326	0	6.72149	5.15634	6.26259	3.20753	0.285356	0.964501
ENSG00000007174	DNAH9	10.1224	9.83892	10.2797	7.2553	3.95935	5.37728	6.77164	4.04619	4.71473	9.58816	-2.75632	0.150672
ENSG00000007202	KIAA0100	10.4441	10.457	10.2577	10.0749	9.53432	9.79499	9.21571	9.26467	9.73569	9.75308	-0.735594	0.106888
ENSG00000007216	SLC13A2	2.01452	0.441536	0	0	0	0	0	0	0	2.01254	-0.760865	0.974899
ENSG00000007237	GAS7	11.0988	9.85574	9.72136	11.0005	10.6441	9.16484	11.1202	9.87889	11.2507	10.1393	0.243706	0.943167
ENSG00000007255	TRAPPC6A	5.37137	4.83642	3.87461	4.00801	4.62367	0	6.24152	4.82882	6.3922	5.10367	0.412639	0.945122
ENSG00000007264	MATK	5.67102	6.10164	5.02713	5.29155	6.49429	7.96265	7.26734	5.74873	4.61203	5.48509	0.875395	0.709545
ENSG00000007306	CEACAM7	2.29547	0.779133	0	1.87294	3.5749	6.74795	0	0	0	1.45114	0.494187	0.975411
ENSG00000007312	CD79B	2.99088	2.89625	4.82457	3.92614	6.27456	0	5.26046	3.6892	3.948	3.13818	0.765912	0.884073
ENSG00000007314	SCN4A	2.53053	1.65457	0	1.47259	4.11893	0	0	0.601556	0	1.66348	0.346882	0.981564
ENSG00000007341	ST7L	7.71371	7.88191	8.33563	7.36812	7.81243	7.90278	8.74924	8.1497	8.02682	7.74065	0.0107281	0.99752
ENSG00000007350	TKTL1	2.16182	0.779133	4.94949	0.91655	0	0	0	1.02482	0	1.20206	-3.95627	0.241065
ENSG00000007372	PAX6	0.520397	1.28226	0.89084	3.16806	1.4954	5.4627	5.51721	1.02482	0	0.519603	3.89155	0.205556
ENSG00000007376	RPUSD1	6.25063	5.50456	6.46163	7.16895	6.96256	6.67823	6.95645	5.64813	5.52685	5.64364	0.386899	0.879636
ENSG00000007384	RHBDF1	8.80438	8.48516	8.78724	7.83991	7.69067	10.1313	7.55196	7.71076	7.70378	7.09492	-1.01076	0.0175188
ENSG00000007392	LUC7L	9.44016	9.2323	10.1316	8.60318	9.53432	9.15846	9.12216	9.46383	9.47909	9.6595	-0.328262	0.800925
ENSG00000007402	CACNA2D2	10.4319	9.5929	8.60933	6.68753	7.54367	6.81446	8.34778	7.9649	5.58223	8.93808	-1.97244	0.0837179
ENSG00000007516	BAIAP3	7.30592	7.46014	8.21639	6.0203	5.15256	6.5669	7.12026	4.47323	5.58223	6.88339	-1.52332	0.160295
ENSG00000007520	TSR3	7.13813	7.29563	6.18502	9.16588	8.52562	7.65311	9.40238	8.31585	8.76756	7.45361	1.67024	0.032331
ENSG00000007541	PIGQ	7.82291	7.74896	7.60671	7.56354	6.55138	8.59382	6.44066	6.64863	7.74076	7.13107	-0.299981	0.921084
ENSG00000007545	CRAMP1	7.93725	8.09338	8.28911	6.97901	6.37285	6.5669	6.44066	6.96171	7.5732	7.50961	-1.1166	0.0685737
ENSG00000007866	TEAD3	8.75011	8.42931	8.76758	7.98343	7.76495	8.59382	7.12026	8.19115	8.49921	7.97746	-0.569002	0.529952
ENSG00000007908	SELE	3.56788	6.58321	8.5612	8.14143	10.1912	0	7.63559	7.63768	9.11136	4.58368	1.10537	0.844588
ENSG00000007923	DNAJC11	7.53942	7.72718	7.32864	8.16839	7.47155	0	7.12026	7.18843	7.07158	6.99057	-0.363211	0.948572
ENSG00000007933	FMO3	6.00933	7.25224	6.36026	5.78511	7.77697	6.11796	6.37729	8.33678	7.16522	8.18514	0.777823	0.705317
ENSG00000007944	MYLIP	8.49789	9.44882	9.12626	7.98848	8.27753	9.41036	7.74005	9.39455	8.71897	9.10072	-0.282359	0.915534
ENSG00000007952	NOX1	1.45281	3.50886	0	3.01806	1.4954	0	0	3.04316	0	3.20753	-0.120148	0.992142
ENSG00000007968	E2F2	5.29362	5.50456	6.55634	5.18998	6.91985	0	8.1534	3.43692	4.61203	5.06682	0.28555	0.970484
ENSG00000008018	PSMB1	9.01283	9.14831	9.13725	9.78236	8.69352	9.15204	9.5023	9.23401	8.40252	9.04615	0.0784927	0.974603
ENSG00000008056	SYN1	4.53306	4.536	6.23497	6.73639	5.29308	6.44625	6.55963	5.15634	5.91978	3.7627	0.629996	0.832823
ENSG00000008083	JARID2	9.22456	9.3838	10.2648	8.51492	7.80071	7.2344	7.46318	7.77009	9.29245	8.26457	-1.49323	0.0745377
ENSG00000008086	CDKL5	9.83262	9.80351	8.52151	8.47589	8.43751	9.51405	8.38047	9.44575	8.21378	9.52589	-0.53452	0.737871
ENSG00000008118	CAMK1G	2.41779	2.1955	5.88483	2.18599	3.95935	0	0	4.13383	4.38171	3.2737	-1.23366	0.793946
ENSG00000008128	CDK11A	5.74299	5.6035	6.68168	4.08549	0	0	0	3.63014	5.46926	3.85204	-2.44998	0.316222
ENSG00000008130	NADK	8.94706	9.04648	10.3294	8.47229	7.90295	8.20503	8.60455	8.48579	9.90271	8.54469	-0.861183	0.510408
ENSG00000008196	TFAP2B	0.902035	0	0	0	0	6.35982	0	0	0	0	-0.412572	0.989654
ENSG00000008226	DLEC1	9.41834	8.8623	10.5311	5.3555	4.26261	6.21962	5.11263	4.04619	4.61203	8.2001	-3.60841	0.00484973
ENSG00000008256	CYTH3	8.92918	8.72621	7.73373	8.48306	7.36412	9.00317	8.54811	8.42845	7.5456	9.01385	-0.0940368	0.977504
ENSG00000008277	ADAM22	7.0698	7.33135	6.88305	6.68753	4.99686	5.89024	7.23195	6.76986	6.12018	7.0246	-0.567063	0.722593
ENSG00000008282	SYPL1	9.41468	9.17893	9.44547	9.39427	9.10452	9.07953	9.11246	9.64348	9.07321	9.51053	-0.0538028	0.975004
ENSG00000008283	CYB561	8.95844	8.754	9.23252	8.86724	7.72829	10.0265	9.14136	8.55688	8.69405	8.33986	-0.0739731	0.985946
ENSG00000008294	SPAG9	11.3583	11.2601	11.8784	11.0819	10.8301	10.7692	10.3893	11.2828	11.1717	11.3732	-0.504642	0.510205
ENSG00000008300	CELSR3	6.59331	5.37363	5.58448	4.22897	5.93171	5.54335	5.63026	4.21645	4.61203	4.8012	-0.878149	0.564492
ENSG00000008311	AASS	11.5258	11.2324	10.3159	8.54609	8.91088	9.43699	8.51904	9.47855	9.381	9.96568	-1.84774	0.00183209
ENSG00000008323	PLEKHG6	7.61488	7.43648	6.62037	4.15901	3.5749	4.22859	0	3.95288	3.948	4.65989	-3.36054	2.72749e-07
ENSG00000008324	SS18L2	6.06655	5.43462	4.17673	5.53192	6.43485	3.47783	7.46318	5.72069	6.74749	5.64364	0.817183	0.744483
ENSG00000008382	MPND	5.95985	5.95946	5.68373	6.71217	7.04438	7.68901	6.66953	6.40618	7.18325	5.79776	1.01305	0.24471
ENSG00000008394	MGST1	9.35181	8.76235	8.82849	8.94205	9.25387	8.03416	9.40238	8.41976	7.81199	8.91494	-0.222155	0.932262
ENSG00000008405	CRY1	8.65538	7.99961	8.70398	8.63574	7.74061	7.84031	7.49339	7.97086	7.42961	7.43566	-0.630348	0.497861
ENSG00000008438	PGLYRP1	4.82599	4.44406	3.37807	2.85063	0	0	0	2.74219	6.22828	3.06532	-0.523891	0.953579
ENSG00000008441	NFIX	11.3537	10.6013	9.56743	11.5745	11.8772	11.4088	12.1331	11.6332	11.9385	11.1811	1.02708	0.165847
ENSG00000008513	ST3GAL1	10.254	10.3792	10.857	9.20112	8.41462	10.8328	9.35381	9.46172	10.1745	9.56687	-0.772508	0.559518
ENSG00000008516	MMP25	7.1991	8.09338	8.03564	7.55676	6.40418	6.21962	7.66242	5.89387	9.66371	5.25875	-0.129031	0.987103
ENSG00000008517	IL32	8.50136	8.72377	8.5282	9.98169	11.2553	11.7413	11.692	10.2924	10.3242	7.93464	2.26923	0.0241417
ENSG00000008710	PKD1	10.8778	10.7364	10.3351	9.61445	9.85939	10.8898	9.27776	9.59218	10.5819	9.97689	-0.595117	0.607186
ENSG00000008735	MAPK8IP2	4.84792	4.03528	2.61484	4.9208	0	0	0	4.33214	0	3.61737	-0.857756	0.930188
ENSG00000008838	MED24	8.77607	9.14009	10.7594	8.45049	8.03891	8.78836	9.01172	7.67833	8.40252	7.78953	-1.4581	0.0873656
ENSG00000008853	RHOBTB2	10.4373	10.2772	8.32029	7.28023	8.09758	7.41671	7.60825	8.3574	6.04333	9.34246	-1.90264	0.0959181
ENSG00000008869	HEATR5B	8.86746	9.11702	8.33563	8.50085	8.17228	8.54569	7.71464	8.76163	7.69124	8.88747	-0.413217	0.751204
ENSG00000008952	SEC62	10.2839	10.5893	10.6144	11.0795	11.2976	11.5288	10.9886	11.1964	10.4817	10.923	0.598689	0.295852
ENSG00000008988	RPS20	11.3756	11.5765	10.8682	12.3158	12.9518	11.2882	11.9259	12.3583	12.1577	12.1254	0.930389	0.180187
ENSG00000009307	CSDE1	11.9567	12.0777	11.6737	12.5779	12.0325	12.5154	11.6773	12.1862	11.8276	12.2269	0.269686	0.810876
ENSG00000009335	UBE3C	10.1414	9.96572	10.5278	10.2834	9.55889	9.89441	9.82086	10.0949	9.86971	10.092	-0.267185	0.772931
ENSG00000009413	REV3L	10.4866	10.7634	10.7372	10.0043	10.0816	8.03416	9.01172	9.92184	10.5088	10.9953	-0.628711	0.731499
ENSG00000009694	TENM1	7.22865	8.11962	7.83436	6.38451	4.82229	4.71989	5.39454	6.45804	5.91978	6.6727	-1.8131	0.02418
ENSG00000009709	PAX7	0	0.441536	0	0	0	0	0	0	0	1.66348	1.6296	0.945122
ENSG00000009724	MASP2	7.75201	6.98499	6.37519	3.92614	3.77989	4.97377	5.39454	4.04619	4.71473	5.5927	-2.421	0.00264918
ENSG00000009765	IYD	4.29844	4.06645	4.90904	3.92614	0	4.97377	0	5.31475	0	4.68443	-0.420667	0.959094
ENSG00000009780	FAM76A	7.97261	7.34412	7.52877	7.05801	7.44167	6.40368	7.12026	7.62261	6.95053	7.7111	-0.38498	0.77111
ENSG00000009790	TRAF3IP3	6.72354	7.15773	8.94059	6.3691	8.35173	0	4.76193	7.05447	8.12333	6.63544	-0.865403	0.855278
ENSG00000009830	POMT2	8.1014	7.22832	7.73373	7.22138	7.3319	7.08077	7.30189	7.21881	6.3922	7.23852	-0.593014	0.449707
ENSG00000009844	VTA1	7.67744	7.25224	7.39604	8.0765	8.27753	7.02569	7.08102	8.21396	7.50319	8.11015	0.397933	0.780349
ENSG00000009950	MLXIPL	6.56049	5.88274	5.10081	4.00801	0	4.22859	0	2.49982	0	3.56548	-3.11014	0.0822934
ENSG00000009954	BAZ1B	10.0796	10.1525	9.63099	10.7698	10.2244	10.3433	9.99984	10.2135	10.0597	10.3953	0.336023	0.681558
ENSG00000010017	RANBP9	8.56561	8.71027	8.93808	9.09037	9.13285	9.48372	9.66373	9.34491	9.30485	9.63768	0.649208	0.116832
ENSG00000010030	ETV7	4.75814	5.45832	6.97409	4.35946	6.37285	3.77362	7.52297	6.18808	5.73665	5.33821	0.0127175	0.999315
ENSG00000010072	SPRTN	6.69358	6.52269	6.75197	7.39118	7.37997	7.59754	7.36858	6.57225	6.59429	7.07186	0.521553	0.560233
ENSG00000010165	METTL13	6.95328	7.12849	5.60994	8.10003	7.3481	6.90879	7.08102	7.39322	7.10977	7.07186	0.6408	0.599696
ENSG00000010219	DYRK4	5.75464	5.90015	5.77658	7.28844	5.93171	3.47783	6.01041	6.57225	5.83112	6.57768	0.484022	0.868663
ENSG00000010244	ZNF207	11.7172	11.5833	11.6691	10.7115	10.9999	10.718	10.2547	11.1775	11.5933	11.2133	-0.649166	0.358293
ENSG00000010256	UQCRC1	7.95756	8.04335	7.73951	9.45209	8.54683	9.04532	9.32051	8.33908	8.28226	7.85583	0.873642	0.311504
ENSG00000010270	STARD3NL	8.39182	8.08579	8.377	8.22939	7.98812	7.85618	8.22715	8.59405	7.99657	8.27269	-0.0993384	0.952221
ENSG00000010278	CD9	10.5911	10.4944	10.8166	11.1993	10.9059	10.8126	11.4459	10.6854	10.6483	10.3356	0.261209	0.83969
ENSG00000010282	HHATL	3.33933	1.05252	4.17673	1.47259	0	0	0	1.61796	0	2.90755	-2.32966	0.611778
ENSG00000010292	NCAPD2	7.7256	8.40514	6.63284	9.07383	7.3481	4.85241	8.8343	7.15739	8.16926	8.1415	0.325112	0.945869
ENSG00000010295	IFFO1	7.65895	7.81925	6.46163	7.29661	6.43485	8.63119	6.16852	7.11495	7.51746	7.54353	0.0170901	0.99752
ENSG00000010310	GIPR	7.97261	6.83471	8.01196	3.64832	7.37997	0	4.94791	3.50424	0	7.19649	-1.99024	0.578961
ENSG00000010318	PHF7	5.80033	6.10914	3.78804	5.25848	3.77989	6.26788	0	4.95449	5.63556	6.07328	-0.214626	0.971204
ENSG00000010319	SEMA3G	6.79299	9.15557	9.4241	10.1042	10.8097	11.6012	11.0278	9.15373	9.19367	9.75163	1.66428	0.182376
ENSG00000010322	NISCH	9.60292	10.0004	9.63254	8.64856	8.52562	8.26571	9.32891	8.90554	9.1531	9.17402	-0.858243	0.111719
ENSG00000010327	STAB1	11.2045	11.3766	10.685	11.5958	10.2462	10.0849	10.8051	9.93257	11.7113	11.0193	-0.194406	0.949917
ENSG00000010361	FUZ	6.01902	6.45365	6.07963	6.47366	3.5749	0	7.23195	5.35177	5.46926	6.18925	-0.337539	0.953053
ENSG00000010379	SLC6A13	4.39095	3.55354	0	0	0	0	5.63026	2.74219	0	2.01254	-0.392398	0.980724
ENSG00000010404	IDS	8.10823	7.91225	8.0543	7.70527	7.71586	8.02014	8.26265	7.4752	8.19613	7.64389	-0.155502	0.925212
ENSG00000010438	PRSS3	1.20355	0.779133	0	0	0	0	5.39454	0	0	0.900816	3.04199	0.750335
ENSG00000010539	ZNF200	4.89079	5.70601	6.11563	6.3691	5.69889	0	6.95645	6.49988	6.59429	6.09174	0.556581	0.89135
ENSG00000010610	CD4	8.64133	8.72499	8.73613	9.46483	10.7083	8.56513	10.0051	9.546	10.6628	9.43754	1.23415	0.147941
ENSG00000010626	LRRC23	7.29798	6.88365	8.20808	5.85315	4.51306	6.16969	7.97224	5.45747	5.52685	6.99548	-1.12609	0.540552
ENSG00000010671	BTK	6.63173	7.0527	7.05972	5.93914	6.91985	0	7.63559	6.05969	7.63997	6.78473	-0.174134	0.977382
ENSG00000010704	HFE	5.97984	6.46539	2.61484	7.20411	7.28218	6.16969	6.91242	7.00883	7.5732	7.01011	1.36862	0.317515
ENSG00000010803	SCMH1	8.88081	8.90925	8.71868	7.77708	7.69067	8.80481	6.44066	8.13119	8.60994	8.45663	-0.691594	0.585046
ENSG00000010810	FYN	9.834	10.5364	10.5591	10.0253	10.0596	12.0429	9.44936	9.88205	9.96654	9.47494	-0.479275	0.505883
ENSG00000010818	HIVEP2	9.36897	10.2884	11.8459	9.54072	9.04115	9.48372	8.57661	8.94545	9.90271	9.71116	-1.48628	0.0987436
ENSG00000010932	FMO1	1.85044	1.80997	0	6.32186	6.05527	6.90879	0	4.33214	5.34669	5.15724	4.80948	0.000977891
ENSG00000011007	ELOA	9.18527	9.05233	8.70988	9.36544	9.13285	8.84514	8.86927	8.65086	8.72514	8.78768	-0.0662978	0.970548
ENSG00000011009	LYPLA2	7.82843	7.37557	8.27724	8.3123	8.03891	7.37324	7.78957	8.02344	8.46278	7.31907	0.0887817	0.973171
ENSG00000011021	CLCN6	9.45273	9.43396	8.7704	7.47274	7.37997	7.94792	8.64547	7.8499	7.9234	8.39293	-1.25461	0.0262222
ENSG00000011028	MRC2	9.69122	9.64931	9.33721	11.1976	11.8835	9.23329	12.2844	11.0081	11.7773	10.3681	1.80931	0.0458656
ENSG00000011083	SLC6A7	1.20355	2.67146	5.8425	0	0	0	0	1.02482	0	0.900816	-5.26415	0.0708063
ENSG00000011105	TSPAN9	9.1237	9.45766	8.4493	9.4882	9.31696	11.1225	9.67035	9.90169	10.1101	9.55029	0.939821	0.351008
ENSG00000011114	BTBD7	9.49677	9.17447	8.80938	9.08566	8.48224	8.77172	8.79846	8.99163	8.35561	9.44384	-0.296119	0.826504
ENSG00000011132	APBA3	6.05717	6.21723	6.36026	6.28948	7.12181	7.10754	7.26734	7.471	7.94469	6.69702	0.99995	0.18345
ENSG00000011143	MKS1	6.85926	6.16059	7.32864	5.78511	3.95935	6.44625	6.50137	5.25736	6.26259	6.57768	-0.841001	0.593957
ENSG00000011198	ABHD5	8.86343	8.85896	8.53153	9.33998	8.93789	7.08077	6.66953	8.62463	9.70795	8.8171	0.0144115	0.998339
ENSG00000011201	ANOS1	9.33153	9.10675	7.27395	6.93782	8.11662	6.87803	8.48938	9.93181	7.27013	8.34372	-0.432454	0.91729
ENSG00000011243	AKAP8L	8.69976	8.61862	8.8176	7.5013	7.31552	8.27754	7.23195	7.74595	8.30713	7.90102	-0.904831	0.113374
ENSG00000011258	MBTD1	8.55399	8.49808	8.6219	7.87306	8.00865	8.41248	6.95645	8.50235	8.49199	9.10072	-0.237346	0.927519
ENSG00000011260	UTP18	7.48798	7.36621	7.24986	8.44683	8.02889	5.54335	7.49339	7.90699	7.85759	7.63448	0.386843	0.871659
ENSG00000011275	RNF216	9.196	9.23316	9.07005	8.63251	8.80922	8.15458	8.59064	8.84027	9.60476	8.82815	-0.327366	0.803872
ENSG00000011295	TTC19	9.7078	9.46937	9.65258	8.76204	8.28597	9.52898	7.95063	9.08117	8.25696	9.33376	-0.763527	0.417193
ENSG00000011304	PTBP1	10.7062	10.543	10.7278	11.3179	10.7546	11.4367	10.9939	10.3722	10.7394	9.87066	0.20367	0.929372
ENSG00000011332	DPF1	5.92933	3.86848	0	5.0807	5.07681	0	0	3.56857	5.58223	3.06532	-0.386536	0.968169
ENSG00000011347	SYT7	5.81153	6.17496	5.70751	5.89679	5.64745	5.54335	0	5.89387	6.04333	4.86698	-0.42284	0.902689
ENSG00000011376	LARS2	7.84215	7.58645	7.05045	7.11455	6.60629	6.96843	5.83282	7.58812	5.83112	7.54353	-0.584999	0.709834
ENSG00000011405	PIK3C2A	10.6414	10.8935	11.0426	10.934	10.8852	11.7424	9.91312	11.0912	10.1148	11.0801	0.0659117	0.985891
ENSG00000011422	PLAUR	7.46334	8.17964	11.3236	9.37125	8.71866	7.79162	9.20662	8.30172	10.3662	7.54688	-0.928076	0.74248
ENSG00000011426	ANLN	6.57371	5.82923	6.55634	9.60462	7.97775	0	8.17219	6.99719	7.01232	7.00038	1.58257	0.555399
ENSG00000011451	WIZ	8.55232	8.45751	8.09544	9.02304	7.84705	9.63398	8.78631	8.17833	8.69405	7.90624	0.324302	0.88511
ENSG00000011454	RABGAP1	9.93219	9.81618	9.34102	9.75446	9.55191	9.35558	8.65886	9.58928	9.56063	9.94995	-0.180924	0.925996
ENSG00000011465	DCN	11.5963	11.9923	10.3072	12.8868	13.7506	11.4367	12.8921	13.6716	12.7452	13.3559	1.65832	0.0494163
ENSG00000011478	QPCTL	6.32286	5.48162	7.17508	5.89679	6.40418	5.54335	6.82011	5.38787	6.77151	5.12175	-0.380916	0.893397
ENSG00000011485	PPP5C	8.65383	8.64338	8.11335	9.03286	8.14472	8.50599	8.07568	8.23888	8.83181	8.16566	-0.0187868	0.992922
ENSG00000011523	CEP68	9.54789	9.65253	9.12626	8.25057	8.53979	7.28218	6.55963	9.05334	8.44048	9.05441	-1.07137	0.344667
ENSG00000011566	MAP4K3	9.736	9.59691	9.38223	8.94984	8.76163	9.04532	8.69829	9.75133	8.83751	9.81133	-0.384014	0.76405
ENSG00000011590	ZBTB32	4.7348	5.32292	5.88483	3.92614	0	0	6.61562	3.63014	0	4.58368	-1.00941	0.889498
ENSG00000011600	TYROBP	7.35651	8.4457	9.54451	9.25241	8.92715	8.00598	9.69655	8.55291	10.4336	8.4708	0.549186	0.831867
ENSG00000011638	LDAF1	6.93291	7.41242	6.36026	6.66247	7.08362	7.02569	6.44066	8.00322	7.5732	8.29675	0.488225	0.800751
ENSG00000011677	GABRA3	0.902035	0	0	0	0	0	0	0	3.03857	0	1.76666	0.936634
ENSG00000012048	BRCA1	6.71759	6.92674	6.28324	8.27144	6.13213	5.89024	5.73509	6.83014	6.26259	6.91484	0.190584	0.959412
ENSG00000012061	ERCC1	7.82567	7.68513	8.33181	8.40588	8.27753	8.12867	8.26265	7.97383	8.50638	7.61227	0.216135	0.886482
ENSG00000012124	CD22	6.18324	5.42263	7.09621	4.96247	7.84705	7.20991	5.51721	5.45747	6.95053	4.75562	0.139565	0.980724
ENSG00000012171	SEMA3B	9.41743	9.59691	9.14598	8.37921	7.80071	8.63119	10.5234	8.85968	7.18325	7.68398	-0.550596	0.858458
ENSG00000012174	MBTPS2	7.77221	7.61835	7.77932	8.57994	8.26052	7.79162	6.66953	7.49602	6.95053	8.15473	0.121746	0.967062
ENSG00000012211	PRICKLE3	5.54247	5.90877	5.96593	6.22247	7.10284	6.31459	7.12026	5.77622	6.59429	5.25875	0.637515	0.659341
ENSG00000012223	LTF	6.31501	8.25259	7.82352	8.14596	7.15902	6.16969	7.83746	6.03714	8.98863	7.86927	0.105948	0.985946
ENSG00000012232	EXTL3	8.84174	8.7516	7.7221	8.69255	7.6779	7.63483	8.73667	7.9286	8.15106	7.87461	-0.362626	0.829151
ENSG00000012504	NR1H4	2.01452	0	0	3.42808	0	0	0	1.02482	0	2.15979	1.06852	0.952221
ENSG00000012660	ELOVL5	10.6064	10.1932	11.3188	10.8456	10.9317	9.88284	10.9483	10.9379	10.5123	10.2918	-0.114101	0.96056
ENSG00000012779	ALOX5	9.19172	10.0476	10.7637	8.57323	7.88085	7.70662	6.91242	7.67102	9.79842	8.00451	-1.78178	0.0883369
ENSG00000012817	KDM5D	9.73747	0	0	0	9.32926	7.55927	9.08297	1.02482	9.34543	9.49588	0.463065	0.982135
ENSG00000012822	CALCOCO1	9.99126	10.3459	9.05391	9.1366	9.37741	10.3461	9.073	10.1038	10.0982	10.2218	-0.0421179	0.990725
ENSG00000012963	UBR7	7.88784	7.4245	6.80804	8.57659	8.15396	7.05349	7.86081	8.10432	7.5456	7.78102	0.501263	0.695941
ENSG00000012983	MAP4K5	10.0005	10.2851	10.5632	9.86295	9.98644	10.7245	7.36858	10.8285	9.4119	10.6391	-0.160062	0.967907
ENSG00000013016	EHD3	6.267	8.00566	5.98552	7.67426	8.02889	7.96265	7.81371	7.5448	8.07588	7.24266	0.735219	0.569714
ENSG00000013275	PSMC4	7.34113	7.48053	8.13104	8.3715	8.06854	7.82426	8.67212	7.52062	7.45949	6.86205	0.233232	0.932653
ENSG00000013288	MAN2B2	8.81833	9.12074	7.7221	9.3596	9.42401	9.33873	9.44936	9.23277	9.58794	9.12781	0.697241	0.311216
ENSG00000013293	SLC7A14	3.51405	3.46276	1.4375	3.42808	0	0	5.26046	2.74219	4.38171	3.97646	0.700132	0.922608
ENSG00000013297	CLDN11	5.87697	5.48162	0	6.8067	6.60629	8.57476	7.33562	7.24364	6.92933	6.54456	2.22015	0.17471
ENSG00000013306	SLC25A39	8.35402	7.89065	8.49442	9.0426	9.57274	9.9135	9.50971	8.16798	9.29245	7.68094	0.925084	0.4208
ENSG00000013364	MVP	10.1364	10.7404	10.105	10.6751	10.2762	10.1248	11.3377	10.4171	10.6532	9.86932	0.189704	0.936634
ENSG00000013374	NUB1	8.37115	9.28376	9.95907	8.78254	9.27521	9.11953	9.03244	9.42092	9.28829	9.53856	-0.11468	0.960843
ENSG00000013375	PGM3	9.44106	8.5773	8.9899	9.20112	9.26244	6.52779	9.41821	8.85163	7.98634	9.1222	-0.18606	0.95665
ENSG00000013392	RWDD2A	5.82265	5.5383	5.63496	4.58961	6.27456	0	0	5.52386	4.71473	5.87439	-0.596034	0.920395
ENSG00000013441	CLK1	10.6543	10.6326	11.5126	10.3428	10.5439	10.6514	9.63014	12.1133	11.5047	11.7601	0.164836	0.96208
ENSG00000013503	POLR3B	7.48798	7.38178	7.71038	7.32084	6.8533	5.95063	6.82011	6.99719	5.46926	6.66039	-0.836795	0.384807
ENSG00000013523	ANGEL1	8.02166	8.26775	7.84512	7.21277	6.68493	7.79162	7.19567	7.87873	7.51746	8.00937	-0.518024	0.607407
ENSG00000013561	RNF14	8.40482	8.33168	8.21639	8.0765	8.43751	8.15458	8.65886	8.42194	7.72854	8.29077	-0.0460382	0.982775
ENSG00000013563	DNASE1L1	6.28318	6.42388	6.58229	6.78364	4.39326	7.79162	7.43234	6.04846	6.48229	6.18066	0.304224	0.939846
ENSG00000013573	DDX11	6.35384	7.11365	7.14055	7.01905	6.78353	5.18959	7.46318	6.13597	5.96215	7.23437	-0.199579	0.952221
ENSG00000013583	HEBP1	8.45211	8.45751	6.5299	8.64536	8.65497	7.67117	8.41243	8.68027	8.69405	8.41142	0.439938	0.801675
ENSG00000013588	GPRC5A	13.1594	13.0934	13.1034	10.8442	11.6404	9.54376	12.9271	12.6444	9.2546	11.4577	-1.41315	0.384234
ENSG00000013619	MAMLD1	7.89049	6.89671	8.66504	6.78364	5.79657	7.72403	6.82011	6.22846	3.948	6.44037	-1.4299	0.30353
ENSG00000013725	CD6	5.96988	6.59928	7.97325	3.01806	5.79657	4.71989	6.95645	5.58734	5.68699	5.44258	-1.46619	0.363815
ENSG00000013810	TACC3	11.8641	7.75135	7.41783	9.05228	8.12605	6.31459	8.53365	6.88168	8.68142	6.94561	-2.33293	NA
ENSG00000014123	UFL1	8.37682	8.61467	8.06814	8.4902	9.39311	8.16735	8.67212	8.78212	8.17827	9.07775	0.373987	0.773734
ENSG00000014138	POLA2	6.00933	6.50574	6.20186	6.11572	5.93171	5.28649	6.09163	5.2178	6.12018	5.275	-0.509031	0.670034
ENSG00000014164	ZC3H3	7.032	7.75853	8.32029	7.11455	7.00405	7.41671	7.15846	7.04319	8.51352	6.53109	-0.415828	0.854567
ENSG00000014216	CAPN1	9.6598	9.63574	9.3161	10.0461	9.23657	9.84357	10.619	9.36316	9.18476	9.04852	0.175454	0.948877
ENSG00000014257	ACP3	6.4065	6.37492	6.25124	3.64832	3.77989	6.5669	0	5.1976	5.96215	5.99698	-1.01041	0.719963
ENSG00000014641	MDH1	7.9347	7.80777	8.15718	8.21654	8.2433	4.22859	8.4437	8.3755	7.39909	8.19584	0.00331719	1
ENSG00000014824	SLC30A9	9.54454	9.24768	9.39693	9.48998	9.40478	9.33873	8.98007	9.55198	9.27994	9.85521	0.0401114	0.985576
ENSG00000014914	MTMR11	6.73535	7.06433	7.28978	5.89679	6.24025	7.53975	6.50137	7.49188	5.83112	7.52327	-0.146344	0.964501
ENSG00000014919	COX15	8.25493	7.96695	7.32864	8.18608	8.5815	8.11554	7.23195	8.08246	7.98634	8.33793	0.227328	0.904053
ENSG00000015133	CCDC88C	9.71378	9.87292	9.87756	8.53232	9.05602	9.43699	9.12216	8.54294	8.19613	9.25712	-0.89052	0.134548
ENSG00000015153	YAF2	9.53443	8.87335	8.8366	8.54266	8.76163	9.2272	6.86701	8.71798	8.91505	9.009	-0.401467	0.836409
ENSG00000015171	ZMYND11	9.91152	10.011	9.65717	10.3109	9.92026	10.1668	8.90341	9.99534	9.58116	10.1382	0.0550014	0.985107
ENSG00000015285	WAS	6.71759	7.56752	7.45342	7.99352	7.71586	7.53975	8.79846	6.61095	9.2546	6.56452	0.790314	0.681987
ENSG00000015413	DPEP1	2.6351	2.1955	0	4.53542	6.37285	0	5.11263	5.00185	4.98511	5.33821	3.484	0.0303404
ENSG00000015475	BID	6.77021	7.15773	9.06775	7.48709	7.84705	2.60183	7.52297	7.41961	8.36354	7.25499	-0.554811	0.894165
ENSG00000015479	MATR3	9.84085	9.07645	9.78141	9.09973	10.2375	8.88436	7.78957	10.1531	9.02406	9.93661	-0.0968098	0.980724
ENSG00000015520	NPC1L1	0.520397	2.49944	3.69595	0	3.04923	0	0	2.62609	3.56379	3.06532	-0.308551	0.977382
ENSG00000015532	XYLT2	7.94236	7.66999	7.54205	7.87851	7.75283	8.08892	8.67212	7.41525	7.9018	7.56681	0.206091	0.914947
ENSG00000015568	RGPD5	5.60817	5.48162	6.00484	5.0807	3.77989	1.82183	3.08173	4.66195	3.948	4.68443	-1.50876	0.227262
ENSG00000015676	NUDCD3	9.3737	9.17626	8.28911	8.61302	8.2433	9.61078	7.90642	8.68209	9.11136	8.58597	-0.245024	0.925228
ENSG00000016082	ISL1	1.20355	1.48039	0	0	0	0	4.76193	0	0	2.01254	1.89141	0.888295
ENSG00000016391	CHDH	7.26577	7.02521	5.55857	5.3555	4.62367	0	0	5.35177	5.68699	6.16331	-1.74069	0.479797
ENSG00000016402	IL20RA	7.32168	6.19625	6.82987	4.64184	4.26261	6.44625	6.09163	4.21645	0	6.08254	-1.53455	0.492136
ENSG00000016490	CLCA1	0.902035	1.48039	0	0	0	0	0	0	0	0.519603	-1.51843	0.947038
ENSG00000016602	CLCA4	1.66528	1.05252	2.61484	0	0	0	0	0.601556	0	3.85204	-2.81257	0.695086
ENSG00000016864	GLT8D1	7.83119	7.73448	7.23357	8.52885	8.97488	8.11554	8.77406	8.21897	8.61659	8.44232	0.925647	0.0494163
ENSG00000017260	ATP2C1	10.3029	10.1629	10.1392	10.0713	10.0596	10.0089	9.94625	10.597	10.17	10.2677	-0.0254067	0.990187
ENSG00000017427	IGF1	6.78165	4.90699	4.58886	8.73825	8.80336	5.69225	8.29731	7.41961	9.23314	6.79603	2.48981	0.0345344
ENSG00000017483	SLC38A5	7.00786	6.1166	7.2171	9.47026	8.96441	6.64207	9.50971	7.39765	8.74953	6.93543	1.77718	0.140201
ENSG00000017797	RALBP1	9.07805	9.60556	8.89212	10.2617	9.71383	9.4475	9.76004	9.72688	9.62137	9.77324	0.553942	0.374486
ENSG00000018189	RUFY3	10.4535	10.0215	10.3475	9.26287	9.11875	9.24539	8.74924	9.83216	9.07803	10.3111	-0.821919	0.316222
ENSG00000018236	CNTN1	5.21144	5.67601	4.48262	5.6891	4.51306	6.21962	6.311	6.17781	6.00331	6.59719	0.84918	0.504896
ENSG00000018280	SLC11A1	9.87462	11.182	12.8606	9.89692	7.74061	8.68551	8.76171	7.82049	11.6348	9.1345	-2.06262	0.222083
ENSG00000018408	WWTR1	10.5959	10.3359	10.1876	11.0345	10.5191	12.2486	10.887	10.8868	9.74482	10.7624	0.663959	0.64788
ENSG00000018510	AGPS	9.68666	9.20017	9.25084	10.5372	9.80468	9.53392	9.75382	9.86535	9.28413	9.86865	0.459534	0.620938
ENSG00000018610	STEEP1	6.93291	6.35613	6.47554	6.93782	6.63298	7.61631	6.72149	7.24856	7.28689	6.65419	0.447503	0.673253
ENSG00000018625	ATP1A2	7.49495	6.74605	0	6.63696	3.5749	6.16969	6.311	7.90076	6.36087	8.10334	0.357348	0.959412
ENSG00000018699	TTC27	6.85926	6.62043	6.84066	7.17782	7.10284	5.95063	0	6.90055	6.77151	6.84582	-0.145597	0.978086
ENSG00000018869	ZNF582	4.36077	3.63895	0	4.53542	5.48112	0	0	5.86854	0	4.95027	1.09341	0.901351
ENSG00000019102	VSIG2	7.21606	7.54002	7.86111	5.04236	4.11893	0	7.55196	6.98546	5.40927	6.03564	-1.50288	0.54396
ENSG00000019144	PHLDB1	11.4073	10.5217	9.95783	10.6419	10.8214	12.7438	10.7022	10.7444	10.3583	10.2534	0.420231	0.893397
ENSG00000019169	MARCO	8.72219	8.95577	10.5025	11.7913	10.6342	8.18002	11.5138	8.76335	11.9352	10.0971	1.32023	0.497324
ENSG00000019186	CYP24A1	4.29844	6.88365	9.28285	4.15901	3.5749	0	0	3.90386	5.40927	6.28861	-3.43047	0.0987436
ENSG00000019485	PRDM11	8.45568	7.94406	8.10889	6.62404	4.99686	8.83716	6.61562	7.03752	7.10977	7.46782	-0.854892	0.672146
ENSG00000019505	SYT13	3.1405	1.28226	0	1.87294	0	5.69225	0	0.601556	4.25111	4.091	1.99427	0.719557
ENSG00000019549	SNAI2	7.47042	6.76042	6.80804	9.15244	10.6293	7.90278	9.85615	8.72506	10.1723	8.32043	2.4975	0.00348971
ENSG00000019582	CD74	11.7592	12.6736	13.7519	12.8248	13.9015	13.8874	14.355	13.6314	13.5606	12.838	0.709024	0.613103
ENSG00000019991	HGF	8.4892	9.30678	7.87692	9.58474	9.64665	7.47954	10.1112	10.4377	8.26544	9.69163	0.909607	0.583809
ENSG00000019995	ZRANB1	8.66776	8.88214	8.8791	8.16839	7.86967	8.78006	8.17219	8.40442	8.37142	8.78201	-0.414123	0.607186
ENSG00000020129	NCDN	7.14257	7.10617	7.48128	7.78291	8.20822	7.28218	8.31433	7.71076	7.97604	7.39164	0.596993	0.428817
ENSG00000020181	ADGRA2	8.05031	7.99557	7.18358	9.03286	9.56583	7.77502	9.11246	8.41976	9.16222	8.88879	1.14961	0.112701
ENSG00000020219	CCT8L1P	2.16182	2.1955	0	0	0	0	0	0	0	0	-3.29101	0.802385
ENSG00000020256	ZFP64	6.6254	6.33709	5.30164	7.16003	6.75951	7.08077	7.99353	6.97956	6.59429	6.4689	0.884868	0.386393
ENSG00000020426	MNAT1	7.32168	7.23862	7.47436	7.18664	7.58526	6.44625	0	7.23871	6.88598	7.43927	-0.385859	0.936004
ENSG00000020577	SAMD4A	10.5718	10.097	11.1484	9.42626	8.5608	9.65228	8.01451	9.26467	9.31306	9.72305	-1.43058	0.0341562
ENSG00000020633	RUNX3	6.73535	8.00967	8.32414	6.00044	6.60629	5.08571	7.26734	6.4665	7.5456	6.53109	-1.16976	0.318027
ENSG00000020922	MRE11	8.96974	8.61862	7.66859	8.72318	8.94324	8.46518	8.19074	8.48787	8.76158	8.86752	0.140158	0.950226
ENSG00000021300	PLEKHB1	7.35651	6.07889	7.19203	4.47912	2.69115	0	4.54837	6.24823	5.58223	6.55124	-1.70155	0.466886
ENSG00000021355	SERPINB1	9.01404	10.4084	12.0046	9.45574	9.20578	9.98382	9.25149	9.06872	10.3343	8.87686	-1.42328	0.200382
ENSG00000021461	CYP3A43	2.53053	2.49944	1.4375	0	0	0	0	1.61796	0	2.29339	-1.75329	0.846146
ENSG00000021488	SLC7A9	1.20355	1.48039	0	2.18599	0	5.28649	0	2.94964	0	2.52836	2.79275	0.557322
ENSG00000021574	SPAST	7.85844	7.82154	7.20044	8.22084	8.74949	7.99168	8.22715	8.7356	8.28226	8.75765	0.80223	0.147774
ENSG00000021645	NRXN3	7.39052	6.62567	7.87167	5.3555	6.49429	9.16484	7.15846	6.09288	3.56379	6.57111	-0.199258	0.97537
ENSG00000021762	OSBPL5	8.57715	8.8876	9.31223	8.67072	8.47488	7.68901	7.99353	8.15757	8.73738	8.36664	-0.613967	0.419876
ENSG00000021776	AQR	9.48544	9.3027	9.34482	9.03041	8.89443	9.4264	8.33115	9.27796	8.54173	9.44653	-0.329837	0.784851
ENSG00000021826	CPS1	5.65867	5.90015	5.90554	7.68051	7.54367	6.96843	6.37729	6.93145	7.66583	6.82942	1.41136	0.0120697
ENSG00000021852	C8B	1.45281	2.1955	6.46163	2.44307	0	0	0	0	0	0	-5.22025	NA
ENSG00000022267	FHL1	11.5672	11.1188	9.7474	10.6443	10.9844	11.8836	10.887	11.7905	9.71106	11.1146	0.155175	0.962916
ENSG00000022277	RTF2	7.66823	7.80316	8.36957	8.53232	8.30269	8.53587	8.01451	8.28985	8.70656	7.74065	0.358049	0.740881
ENSG00000022355	GABRA1	0	0	0	2.85063	0	0	0	0	4.50146	1.20206	5.47651	0.451126
ENSG00000022556	NLRP2	6.34616	5.39834	6.89345	4.53542	4.62367	0	6.55963	4.63216	4.61203	4.47538	-1.46682	0.469347
ENSG00000022567	SLC45A4	7.97759	7.99152	8.21224	7.73563	6.27456	7.02569	6.95645	6.73525	7.9234	7.29139	-0.83396	0.337219
ENSG00000022840	RNF10	10.1629	10.306	10.0641	10.3922	10.1979	10.8085	10.79	9.87889	10.4817	9.67029	0.186891	0.923137
ENSG00000022976	ZNF839	6.5868	6.91395	6.07963	5.95987	6.13213	8.14168	4.54837	5.72069	5.21272	5.75206	-0.200986	0.96511
ENSG00000023041	ZDHHC6	8.34826	8.17607	8.72743	8.74124	8.53272	8.58432	8.53365	8.54694	8.5277	8.4224	0.126062	0.923104
ENSG00000023171	GRAMD1B	6.90703	6.45953	7.24986	6.68753	5.48112	0	0	5.36994	5.68699	6.55789	-1.31697	0.683549
ENSG00000023191	RNH1	9.40546	9.61744	9.11963	10.441	9.7988	10.0509	10.8051	9.87968	9.41952	9.1098	0.631234	0.557339
ENSG00000023228	NDUFS1	9.41559	9.5693	9.37483	9.57638	10.4644	9.97294	9.59575	10.2191	9.70171	9.82104	0.487283	0.486162
ENSG00000023287	RB1CC1	10.0199	10.3931	10.1294	9.89961	9.07562	9.35558	9.97864	9.72158	9.94558	10.5836	-0.324184	0.828457
ENSG00000023318	ERP44	9.13266	9.27961	9.27492	9.51819	9.46172	9.08627	10.0566	9.58346	9.40807	9.39171	0.294067	0.735044
ENSG00000023330	ALAS1	7.45622	8.5921	8.16579	8.0574	7.02436	7.63483	8.72399	7.66368	8.44795	7.16197	-0.217722	0.943132
ENSG00000023445	BIRC3	9.81186	10.5008	12.7092	9.0255	11.8383	9.23329	11.2364	10.4802	10.8165	10.0578	-0.877149	0.711826
ENSG00000023516	AKAP11	10.4301	10.4422	10.0291	10.4102	10.2068	10.037	9.69655	10.7087	10.1427	10.94	0.048565	0.987309
ENSG00000023572	GLRX2	8.08534	7.88847	7.48816	7.83991	8.49684	8.41248	6.24152	8.20892	6.3922	8.11015	0.0547912	0.990187
ENSG00000023608	SNAPC1	5.91901	6.37492	7.03174	7.08656	7.02436	7.77502	7.15846	6.81696	7.18325	6.88339	0.652548	0.463935
ENSG00000023697	DERA	7.80621	7.95243	6.85138	7.63615	7.48627	8.31248	7.86081	7.52873	6.08226	7.64701	0.00602364	0.999865
ENSG00000023734	STRAP	9.07108	8.86784	9.71697	9.93405	9.80174	9.96198	9.40238	9.45641	8.79126	9.1098	0.284095	0.86752
ENSG00000023839	ABCC2	5.1243	5.43462	2.61484	1.87294	0	0	0	4.00029	6.12018	4.50323	-0.802402	0.931372
ENSG00000023892	DEF6	6.69962	7.22832	7.17508	6.44455	7.8584	6.31459	7.74005	6.04846	7.31985	6.14575	-0.0473736	0.990725
ENSG00000023902	PLEKHO1	8.86746	8.71765	8.88693	8.81986	8.26052	8.11554	9.41821	8.72858	8.99884	8.13261	-0.118669	0.957452
ENSG00000023909	GCLM	8.81555	8.48948	9.54781	9.12289	8.91632	9.20258	8.53365	8.29223	7.81199	8.08963	-0.372774	0.834266
ENSG00000024048	UBR2	10.1453	10.6116	9.66782	10.2886	9.72007	10.2887	10.0566	10.5776	10.3681	10.3322	0.0622869	0.976856
ENSG00000024422	EHD2	11.0954	10.6552	10.5319	12.6216	13.5845	14.2517	13.4133	12.1603	12.3475	10.7369	2.29599	0.0141974
ENSG00000024526	DEPDC1	3.20987	3.20713	3.11907	6.8067	5.69889	0	5.39454	4.43923	4.71473	5.08537	2.32892	0.148942
ENSG00000024862	CCDC28A	6.23408	6.88365	6.15074	6.90614	6.78353	7.91798	6.311	7.13632	5.58223	7.43204	0.571619	0.738712
ENSG00000025039	RRAGD	8.08765	7.75853	8.31643	7.41389	7.74061	7.39514	7.66242	8.29461	8.58304	8.07811	-0.12282	0.956337
ENSG00000025156	HSF2	6.89128	6.99717	6.26733	6.0783	5.48112	5.95063	6.44066	6.69979	4.90049	6.93031	-0.541161	0.754204
ENSG00000025293	PHF20	9.59807	9.73667	10.4585	9.23126	9.16063	9.52402	9.23371	9.64907	9.39266	9.37485	-0.605193	0.280625
ENSG00000025423	HSD17B6	6.95833	6.07123	4.03356	4.47912	3.33588	5.08571	7.43234	6.61856	3.03857	6.06396	-0.25247	0.968169
ENSG00000025434	NR1H3	6.57371	7.39104	6.5299	5.73791	7.02436	6.60497	7.49339	6.9557	7.45949	7.25908	0.131776	0.962527
ENSG00000025708	TYMP	9.2151	10.0913	12.0509	10.229	9.9471	8.77172	11.4048	8.75473	10.3916	9.25814	-0.842589	0.71857
ENSG00000025770	NCAPH2	7.64962	7.2352	7.31322	7.74759	6.83042	8.4017	8.11506	7.04884	7.30346	6.92001	0.174601	0.952221
ENSG00000025772	TOMM34	6.24238	6.13877	7.05972	7.28023	6.24025	5.76131	6.55963	6.37953	6.81839	6.18066	0.00239987	1
ENSG00000025796	SEC63	10.2065	10.1374	10.5286	10.2742	10.4551	10.0509	9.99457	10.4926	9.92698	10.4678	-0.0431414	0.982381
ENSG00000025800	KPNA6	9.77084	9.71655	10.0687	9.53037	9.76299	9.69262	9.5317	9.66202	9.36924	9.81411	-0.227949	0.748649
ENSG00000026025	VIM	11.34	11.4236	11.1132	13.0177	12.4193	11.0276	12.008	12.0448	11.7481	12.3126	0.893332	0.286679
ENSG00000026036	RTEL1-TNFRSF6B	7.73151	7.64956	8.24104	3.16806	3.95935	7.53975	6.72149	5.2178	6.62098	5.79776	-1.75045	0.280786
ENSG00000026103	FAS	8.12852	8.93375	9.17398	8.4902	9.06095	8.63119	8.77406	9.23772	9.10664	8.75185	0.079576	0.971204
ENSG00000026297	RNASET2	8.33474	9.00887	10.125	9.86981	9.5554	9.0244	9.79077	8.80232	11.5687	8.7402	0.620137	0.823615
ENSG00000026508	CD44	11.6439	11.7267	12.8486	12.676	12.4534	11.4551	12.6746	11.6033	13.0383	11.9761	0.185312	0.950449
ENSG00000026559	KCNG1	1.20355	1.05252	2.96976	4.69224	5.88806	0	4.76193	3.43692	2.68091	2.90755	2.66515	0.243168
ENSG00000026652	AGPAT4	8.96598	8.71273	8.85268	8.35985	7.39564	8.28928	8.05558	7.47939	7.7649	8.52275	-0.810442	0.213279
ENSG00000026751	SLAMF7	5.94975	6.56149	8.12222	5.83083	8.01881	0	8.48938	7.16781	8.28226	7.57994	0.384346	0.952221
ENSG00000026950	BTN3A1	7.97011	9.33105	7.99756	7.99352	8.42992	9.09299	8.88074	9.62185	8.69405	9.38331	0.378828	0.86195
ENSG00000027001	MIPEP	7.3755	7.20401	7.39604	7.03866	5.88806	7.28218	6.37729	6.77668	4.1075	7.17933	-0.680134	0.72007
ENSG00000027075	PRKCH	10.075	10.3085	10.616	9.95484	9.12346	11.2616	9.2603	9.79484	10.0025	9.60513	-0.322494	0.901198
ENSG00000027644	INSRR	4.01812	2.07808	6.28324	2.44307	0	0	0	1.61796	0	1.45114	-4.41889	0.0432256
ENSG00000027697	IFNGR1	10.2473	10.9368	10.9799	10.3069	10.6309	11.4949	10.5596	10.7238	10.802	10.4669	0.00137182	1
ENSG00000027847	B4GALT7	8.57715	7.76804	7.54205	6.89543	8.13541	7.4589	8.73667	6.49988	6.88598	6.6228	-0.503219	0.836116
ENSG00000027869	SH2D2A	4.63745	5.94276	7.29764	5.15446	4.26261	0	5.11263	4.80231	6.99202	4.19711	-1.12724	0.732131
ENSG00000028116	VRK2	7.26577	7.47473	7.97325	8.03317	6.24025	7.41671	7.74005	7.52873	8.10454	7.81197	0.0525727	0.989153
ENSG00000028137	TNFRSF1B	8.35784	10.0466	11.8169	9.22056	8.94856	8.72061	9.2603	8.69476	11.2582	8.78768	-1.10213	0.609843
ENSG00000028203	VEZT	9.82159	9.54669	9.66326	9.22912	8.79156	9.11294	8.1534	9.84277	8.92579	9.72231	-0.471742	0.708559
ENSG00000028277	POU2F2	6.9833	7.50348	7.6503	5.7617	9.50932	6.11796	6.99918	6.23838	8.12333	6.84038	0.287902	0.953053
ENSG00000028310	BRD9	9.17988	8.53753	9.70816	9.14341	9.83948	8.93755	9.05286	7.9649	9.57776	8.03105	-0.144576	0.962108
ENSG00000028528	SNX1	10.8173	10.6345	10.3188	10.0677	10.0912	10.8368	10.425	10.4501	10.3242	10.2656	-0.234013	0.829213
ENSG00000028839	TBPL1	5.83368	5.90015	6.60779	5.93914	6.30808	7.10754	5.63026	6.91299	5.73665	6.59071	0.277641	0.913729
ENSG00000029153	ARNTL2	6.42119	7.15411	9.1438	8.89171	8.92715	6.90879	9.41031	7.9101	9.10664	7.81197	0.587138	0.838814
ENSG00000029363	BCLAF1	11.001	10.5993	11.0172	10.657	10.5333	9.47346	9.87921	10.6616	10.2427	10.8602	-0.485669	0.641443
ENSG00000029364	SLC39A9	9.37936	8.89413	8.93808	9.63392	9.96297	9.77425	9.70948	9.52994	9.02905	9.63925	0.54649	0.36059
ENSG00000029534	ANK1	3.89716	4.94102	5.58448	4.53542	4.51306	7.79162	5.26046	3.63014	5.58223	2.52836	0.772402	0.870821
ENSG00000029559	IBSP	3.89716	1.48039	0	4.87789	0	0	0	1.02482	3.56379	3.56548	0.510184	0.964623
ENSG00000029639	TFB1M	5.89814	6.06353	6.15074	5.98029	4.99686	5.76131	3.08173	5.86854	5.21272	6.17201	-0.468122	0.83578
ENSG00000029725	RABEP1	9.37559	9.28872	9.73009	9.40186	8.99045	9.19636	8.42815	9.4067	9.61143	9.69842	-0.173994	0.932008
ENSG00000029993	HMGB3	7.73446	7.16854	8.64363	8.48306	8.00865	7.13382	8.38047	7.22879	7.28689	8.8309	0.0719912	0.98821
ENSG00000030066	NUP160	9.04284	8.98154	9.4169	8.89171	9.30456	8.55544	8.36421	9.07979	7.71622	9.10867	-0.357842	0.815256
ENSG00000030110	BAK1	6.49947	6.69212	6.819	6.50219	5.88806	6.90879	8.11506	6.62614	7.21863	6.45471	0.283209	0.922582
ENSG00000030304	MUSK	7.57271	7.73205	7.60037	5.53192	5.07681	5.82722	6.09163	6.44952	6.12018	7.00525	-1.49941	0.0326815
ENSG00000030419	IKZF2	8.50136	9.08789	9.77157	7.86209	8.23461	7.75822	6.55963	8.26094	6.84127	9.14448	-1.17601	0.330516
ENSG00000030582	GRN	9.54286	10.3455	9.80088	11.1856	11.3091	11.4446	11.785	10.9203	11.5392	10.1108	1.32633	0.0278527
ENSG00000031003	FAM13B	9.42656	8.95369	9.16542	8.85623	9.06095	8.15458	8.84605	9.20774	8.92579	9.59707	-0.18601	0.929053
ENSG00000031081	ARHGAP31	10.2176	10.8125	10.8742	10.32	10.322	11.8304	10.0666	10.428	10.0791	10.2998	-0.0472897	0.990187
ENSG00000031691	CENPQ	4.19959	4.1561	5.36282	2.85063	5.42112	5.69225	0	4.50645	0	5.17466	-0.144711	0.989153
ENSG00000031698	SARS1	9.508	9.7595	8.94809	10.1779	10.1103	10.0265	9.91312	10.0279	9.94822	8.95457	0.479084	0.618893
ENSG00000031823	RANBP3	8.73989	8.85785	7.82352	9.01068	8.15396	8.55544	9.17901	8.91175	9.61807	8.44052	0.36787	0.827226
ENSG00000032219	ARID4A	9.0213	9.66912	9.1438	9.34786	9.02108	9.09967	8.84605	9.21404	9.38879	9.63611	-0.0601878	0.975626
ENSG00000032389	EIPR1	7.11118	7.06433	6.92422	7.02889	6.80717	5.76131	6.09163	6.76986	7.61363	6.90443	-0.206775	0.939846
ENSG00000032444	PNPLA6	9.14378	9.89804	9.76733	9.22912	8.06854	9.62937	9.31206	8.55688	8.74953	8.31651	-0.710451	0.488897
ENSG00000032742	IFT88	8.28337	8.17429	8.70102	6.84062	7.04438	4.97377	6.311	7.03183	7.39909	8.05242	-1.35487	0.183759
ENSG00000033011	ALG1	6.267	5.56036	4.10692	7.06759	6.46488	7.47954	7.43234	6.16746	4.71473	6.18925	1.17342	0.449862
ENSG00000033030	ZCCHC8	8.40112	8.11776	8.92799	7.50835	8.43751	6.96843	7.86081	8.08246	8.07588	8.34179	-0.550957	0.614215
ENSG00000033050	ABCF2	6.44297	6.40571	7.52877	6.93782	7.15902	6.74795	3.99391	6.31538	6.59429	6.12797	-0.380645	0.896314
ENSG00000033100	CHPF2	9.26891	8.91247	9.3486	8.94205	8.76767	7.37324	9.66373	7.94988	9.11605	8.57453	-0.40817	0.843238
ENSG00000033122	LRRC7	5.62096	5.29687	5.10081	3.92614	5.15256	0	0	4.53892	0	4.86698	-1.45035	0.704641
ENSG00000033170	FUT8	7.98997	7.86429	7.54205	8.98311	8.79156	7.13382	7.46318	8.48579	7.6786	9.04378	0.593194	0.706578
ENSG00000033178	UBA6	9.51829	9.70978	10.5311	9.25869	9.31696	8.28928	9.00125	9.78894	9.34142	9.64864	-0.686729	0.474137
ENSG00000033327	GAB2	10.1926	10.3542	10.0664	8.69873	8.74949	9.46314	8.65886	9.02066	9.80134	9.64551	-0.991208	0.103419
ENSG00000033627	ATP6V0A1	9.97516	9.67734	9.85778	8.91842	9.11875	10.0405	9.71589	9.65185	9.29245	9.54527	-0.332122	0.759348
ENSG00000033800	PIAS1	10.3565	10.078	10.0491	9.39807	9.02613	9.45794	9.58877	9.90637	9.98464	9.86195	-0.530165	0.427092
ENSG00000033867	SLC4A7	9.77729	9.80467	10.809	9.88071	9.7107	8.04805	8.11506	9.48378	9.37709	9.65019	-0.881782	0.463401
ENSG00000034053	APBA2	6.34616	7.49778	7.71038	6.32186	4.99686	6.31459	7.43234	6.02573	7.20105	5.44258	-0.85339	0.606225
ENSG00000034152	MAP2K3	9.29209	9.00184	10.4275	9.0255	8.14472	9.0591	8.19074	8.32519	9.37709	7.74065	-1.05542	0.279738
ENSG00000034239	EFCAB1	8.02648	7.22142	8.63745	6.09713	0	0	5.73509	3.6892	5.34669	8.05712	-2.0955	0.529564
ENSG00000034510	TMSB10	10.8414	11.068	11.0071	13.0155	13.2093	13.2782	13.3492	12.3156	12.9581	10.8957	1.91351	0.00587245
ENSG00000034533	ASTE1	6.33843	5.70601	5.44998	5.11805	4.91221	6.11796	3.08173	5.9553	5.28126	6.23979	-0.350198	0.918629
ENSG00000034677	RNF19A	10.325	10.2991	10.8369	9.55951	8.94324	9.6014	9.63692	10.0257	9.23314	10.0839	-0.876516	0.131878
ENSG00000034693	PEX3	6.42119	6.67706	5.92595	6.39975	6.05527	6.26788	5.51721	6.94363	4.50146	6.79039	-0.112753	0.976228
ENSG00000034713	GABARAPL2	8.37115	8.70656	8.94809	8.91842	9.42783	9.46314	9.28641	9.50139	9.5398	9.08698	0.640228	0.176822
ENSG00000034971	MYOC	4.01812	3.86848	0	3.01806	0	0	5.63026	5.89387	0	5.15724	1.14144	0.901855
ENSG00000035115	SH3YL1	8.616	8.88323	8.95058	7.9214	7.92472	7.53975	7.63559	8.46904	7.5868	9.12445	-0.675193	0.545577
ENSG00000035141	FAM136A	7.46689	6.84373	7.71625	8.16393	8.42992	0	8.61832	7.46256	7.25316	7.48538	0.390053	0.948747
ENSG00000035403	VCL	11.5164	11.2431	11.2677	11.748	11.4759	13.3052	11.1275	11.4318	10.8136	11.1913	0.485649	0.836116
ENSG00000035499	DEPDC1B	3.51405	3.97086	2.14307	3.01806	5.15256	0	0	3.90386	0	4.12725	0.143606	0.990187
ENSG00000035664	DAPK2	9.45452	9.19489	8.20391	7.28844	6.87582	8.02014	6.16852	8.01481	7.5732	7.87194	-1.51639	0.0420443
ENSG00000035681	NSMAF	8.61919	8.59477	8.94559	8.53232	8.43751	8.61263	8.24501	8.34138	8.63635	8.8742	-0.18421	0.869872
ENSG00000035687	ADSS2	8.84719	8.92528	9.02817	9.0833	7.77697	8.54569	8.22715	8.97541	9.01402	8.98944	-0.20398	0.921624
ENSG00000035720	STAP1	3.93862	2.75035	0	3.92614	6.80717	0	4.54837	4.04619	3.76865	4.32745	2.03592	0.532229
ENSG00000035862	TIMP2	10.8895	11.001	10.3719	11.4045	12.1082	10.068	11.7479	12.0705	11.9823	12.2668	1.01887	0.254332
ENSG00000035928	RFC1	9.14931	9.29038	9.05391	9.188	8.80922	7.05349	9.3783	9.00912	8.30713	9.44294	-0.260936	0.929372
ENSG00000036054	TBC1D23	8.86208	8.58673	8.87122	9.17255	9.32107	8.55544	9.12216	9.19124	8.80296	9.19765	0.297345	0.717891
ENSG00000036257	CUL3	9.61256	9.50036	9.53624	9.338	8.68717	8.11554	8.65886	9.58151	9.26733	9.60914	-0.422117	0.748137
ENSG00000036448	MYOM2	4.99272	4.51356	5.88483	4.15901	1.4954	0	3.99391	5.25736	3.76865	4.05382	-1.32664	0.604371
ENSG00000036473	OTC	2.01452	3.41513	0	0	2.69115	0	0	3.3663	0	1.45114	-0.771141	0.953053
ENSG00000036530	CYP46A1	4.55987	4.51356	4.03356	3.74699	5.07681	0	0	4.13383	4.25111	4.41801	-0.432476	0.942862
ENSG00000036549	ZZZ3	9.19813	8.84105	9.75882	9.31003	9.13285	8.36889	8.34778	9.65464	8.71897	9.85926	-0.148895	0.956079
ENSG00000036565	SLC18A1	0	0.779133	0	0	5.48112	0	0	0	0	0	-0.227747	0.992153
ENSG00000036672	USP2	6.27511	5.2569	4.36792	4.35946	4.91221	6.4876	5.63026	4.63216	3.56379	5.42812	-0.276028	0.952221
ENSG00000036828	CASR	2.41779	0.441536	0.89084	0	0	0	4.54837	1.35166	5.28126	1.66348	2.25373	0.701819
ENSG00000037042	TUBG2	6.63804	6.86604	6.797	5.6891	6.16908	7.35101	6.72149	5.81651	6.62098	6.3965	-0.302403	0.888136
ENSG00000037241	RPL26L1	4.16508	4.81823	4.24332	5.55934	6.24025	5.37728	6.311	5.17712	5.14077	5.42812	1.23614	0.115417
ENSG00000037280	FLT4	8.10596	9.3076	9.07463	9.26911	8.84391	10.3404	9.09287	9.03781	9.17578	7.7523	0.325226	0.909578
ENSG00000037474	NSUN2	9.06407	8.76473	9.69929	9.09037	8.9956	9.50904	9.11246	8.61324	8.75557	8.68807	-0.236968	0.884354
ENSG00000037637	FBXO42	9.0357	8.77065	8.84734	8.55972	8.37563	7.39514	8.47431	8.7872	9.2201	9.15549	-0.219952	0.929188
ENSG00000037749	MFAP3	8.47518	8.76354	8.92038	9.39427	9.5021	8.51602	8.85771	9.67395	8.70032	9.19977	0.450565	0.655405
ENSG00000037757	MRI1	7.16457	7.06818	6.47554	7.75354	8.26052	6.74795	6.91242	6.99719	6.8638	6.75029	0.367649	0.860627
ENSG00000037897	METTL1	5.17721	4.9906	7.04112	5.7617	5.79657	0	4.29762	5.61805	6.2961	4.1626	-0.755324	0.852768
ENSG00000037965	HOXC8	0.520397	1.28226	0	3.92614	3.95935	0	0	2.74219	0	0	2.93593	0.654492
ENSG00000038002	AGA	5.98974	5.83829	5.42151	6.58455	5.59411	6.87803	0	5.96728	5.83112	5.91643	0.226381	0.959755
ENSG00000038210	PI4K2B	8.66776	8.3058	8.96792	8.61629	8.84961	8.0618	8.93677	8.27788	7.77681	8.6261	-0.172901	0.937468
ENSG00000038219	BOD1L1	10.2395	10.6622	10.4462	10.6767	9.51292	10.0018	8.98007	9.97769	10.2913	10.6462	-0.342714	0.850454
ENSG00000038274	MAT2B	7.94998	8.48372	8.70398	8.53922	8.82667	8.61263	8.96937	9.12461	7.6786	9.0017	0.331077	0.829141
ENSG00000038295	TLL1	5.67102	7.78219	6.40458	7.66798	5.93171	6.93892	5.92435	7.75635	7.05209	6.76761	0.134827	0.974603
ENSG00000038358	EDC4	8.06676	8.08959	8.39907	8.01842	7.75283	7.94792	8.36421	7.58812	7.72854	7.31907	-0.35687	0.707508
ENSG00000038382	TRIO	11.3852	11.2833	11.5842	10.7873	9.82508	10.4307	9.9187	10.0193	10.1194	10.6002	-1.13831	0.00965815
ENSG00000038427	VCAN	11.1485	11.5266	13.4445	13.5519	13.1383	8.74639	12.4045	11.8143	13.0417	12.0147	0.172781	0.97537
ENSG00000038532	CLEC16A	9.52085	9.60489	9.4366	8.21223	8.38351	8.97438	8.20906	8.38892	8.57624	8.4022	-1.05624	0.00255877
ENSG00000038945	MSR1	9.34797	10.2571	9.94037	9.0082	9.54841	7.80803	8.33115	9.13924	8.44048	10.3934	-0.711069	0.679433
ENSG00000039068	CDH1	10.4783	9.90668	10.4004	9.20112	9.12816	8.78006	10.793	10.1623	7.78863	9.63533	-0.660884	0.729552
ENSG00000039123	MTREX	9.1614	9.45545	9.21189	9.4188	8.71242	8.52598	9.48737	9.37107	9.09241	9.32208	-0.108901	0.953053
ENSG00000039139	DNAH5	11.1195	10.8099	12.0734	7.82869	5.07681	5.61972	6.72149	5.49105	6.90782	9.94171	-3.63543	0.00936341
ENSG00000039319	ZFYVE16	9.307	9.68615	9.68887	9.40564	9.36154	8.71192	8.45909	9.72776	9.96133	9.86732	-0.120433	0.960983
ENSG00000039523	RIPOR1	9.69652	9.33345	9.86968	9.88614	10.5957	12.8491	10.4406	9.80071	10.1288	9.01626	1.29447	0.482047
ENSG00000039537	C6	6.81542	5.66587	6.75197	6.30576	0	5.37728	5.51721	4.60175	5.78466	6.99548	-0.756242	0.849807
ENSG00000039560	RAI14	9.24639	9.48747	9.82146	10.2523	10.0398	9.54865	9.79684	9.65185	9.57435	9.51908	0.256895	0.820918
ENSG00000039600	SOX30	1.45281	1.28226	0	0	4.26261	0	0	1.61796	0	2.82168	1.80988	0.852288
ENSG00000039650	PNKP	8.52876	8.0705	8.49784	8.17726	7.23068	8.12867	8.76171	7.00302	8.24843	7.32688	-0.429327	0.804419
ENSG00000039987	BEST2	3.61978	2.40507	2.80318	0	0	0	5.63026	1.02482	0	2.41565	0.00333745	1
ENSG00000040199	PHLPP2	8.26922	7.89716	8.35081	7.59037	7.31552	7.79162	8.28008	7.84342	7.51746	7.69308	-0.448438	0.551728
ENSG00000040275	SPDL1	5.44514	5.06964	4.17673	6.64977	5.84304	0	6.77164	5.88126	5.68699	6.52431	1.10422	0.644615
ENSG00000040341	STAU2	8.53553	8.8252	7.78492	8.50438	8.58834	8.43379	8.03519	9.32759	8.00672	9.32696	0.254418	0.918457
ENSG00000040487	SLC66A1	7.59233	6.27174	5.63496	6.88463	6.63298	6.11796	6.61562	5.66294	3.56379	5.5927	-0.60593	0.831359
ENSG00000040531	CTNS	8.4628	7.76091	7.91827	7.2469	7.90295	8.60325	7.26734	7.1469	7.66583	7.81197	-0.338969	0.852204
ENSG00000040608	RTN4R	4.05629	3.15009	3.69595	3.5424	0	0	0	3.29204	2.68091	2.73038	-1.28669	0.740265
ENSG00000040633	PHF23	6.91744	7.30872	7.85047	8.43947	8.06854	6.71351	8.28008	8.04621	8.73127	7.48538	0.679515	0.586185
ENSG00000040731	CDH10	0.520397	1.65457	1.4375	0	0	6.31459	5.26046	2.94964	4.98511	2.6329	3.96174	0.141031
ENSG00000040933	INPP4A	9.26382	9.60755	10.0244	9.02058	8.97488	9.09299	7.97224	8.83538	9.55025	9.19871	-0.650908	0.451398
ENSG00000041353	RAB27B	7.90885	7.72718	6.15074	8.30827	7.72829	5.82722	8.57661	9.24758	5.21272	9.21037	0.858041	0.763132
ENSG00000041357	PSMA4	8.01683	8.47503	9.14162	9.04017	9.08047	7.67117	9.50971	8.83374	8.17827	8.69262	0.199324	0.945875
ENSG00000041515	MYO16	6.75868	6.048	5.7309	6.25636	5.48112	6.4876	5.92435	5.1976	5.63556	4.82346	-0.492506	0.791699
ENSG00000041802	LSG1	8.17045	8.32847	9.03524	8.0574	6.8533	7.77502	7.30189	8.11513	7.91264	7.7867	-0.814356	0.282818
ENSG00000041880	PARP3	6.32286	6.61517	6.21851	6.73639	6.5791	6.60497	6.50137	6.38847	6.81839	6.52431	0.198341	0.878676
ENSG00000041982	TNC	10.7114	9.80236	13.5086	14.5641	13.0783	8.44433	14.5689	11.9649	11.6511	11.445	1.02486	0.800466
ENSG00000041988	THAP3	5.93957	6.13877	6.13329	6.09713	6.71022	7.25849	6.82011	6.41495	7.03235	5.9673	0.59197	0.565994
ENSG00000042062	RIPOR3	8.31716	8.61204	6.70549	5.93914	7.12181	6.67823	7.04068	6.20841	8.30713	7.22186	-0.973499	0.525173
ENSG00000042088	TDP1	6.78733	6.62567	6.41906	8.27144	6.87582	4.01897	7.23195	6.54853	6.69821	6.89395	0.410216	0.909059
ENSG00000042286	AIFM2	7.26169	7.16134	7.06893	6.95856	7.10284	7.74122	7.66242	6.97363	6.36087	7.25499	0.0324663	0.990725
ENSG00000042304	C2orf83	0	0.441536	0	0	1.4954	0	4.76193	0	0	0.900816	4.39934	0.571697
ENSG00000042317	SPATA7	7.24526	6.86604	6.07963	7.02889	7.12181	7.35101	6.44066	7.09325	6.22828	7.33852	0.194028	0.941193
ENSG00000042429	MED17	7.92183	7.40024	7.65643	7.62321	8.39135	6.21962	7.36858	7.90388	8.39481	7.57667	0.109976	0.972937
ENSG00000042445	RETSAT	7.91925	7.6801	7.28978	8.26313	8.37563	7.85618	8.98007	8.28507	7.33605	7.90624	0.563333	0.601652
ENSG00000042493	CAPG	7.90363	8.81491	7.88737	9.51119	7.39564	7.63483	9.81489	9.22655	8.93113	8.58108	0.681642	0.7043
ENSG00000042753	AP2S1	7.55616	6.94363	6.92422	9.40564	8.39915	8.58432	9.36202	7.76666	8.58982	7.20923	1.47735	0.0834919
ENSG00000042781	USH2A	5.15979	6.06353	4.30696	0	0	5.08571	5.51721	2.94964	3.03857	3.33697	-1.53817	0.692051
ENSG00000042813	ZPBP	0	0.779133	0	0	0	0	0	0	0	1.20206	0.639473	0.980724
ENSG00000042832	TG	5.29362	5.32292	3.25438	5.32388	5.53872	5.37728	3.99391	3.50424	6.59429	4.60954	0.41373	0.929372
ENSG00000042980	ADAM28	7.31382	7.6236	9.38039	6.89543	8.74949	6.06431	0	5.55595	7.66583	7.82306	-1.12724	0.738817
ENSG00000043039	BARX2	2.90982	2.07808	0	0	0	4.57396	0	0	2.68091	2.41565	0.472441	0.975411
ENSG00000043093	DCUN1D1	9.28306	9.13826	8.84466	8.87817	8.67438	8.51602	8.01451	9.01346	8.29889	9.50366	-0.320881	0.838814
ENSG00000043143	JADE2	8.91107	9.32461	8.51478	8.42464	8.42992	8.98885	9.06297	8.65827	8.71278	9.1805	-0.15123	0.940881
ENSG00000043355	ZIC2	0	0	0	0	0	0	4.29762	3.04316	4.25111	0	6.03893	0.330021
ENSG00000043462	LCP2	8.87815	9.47228	11.5214	9.01811	9.14681	9.72324	8.36421	9.27193	10.3916	9.35589	-0.979416	0.535345
ENSG00000043514	TRIT1	8.29937	7.57295	8.27724	7.33677	6.49429	5.18959	6.16852	7.08227	8.55564	7.13107	-0.909754	0.605755
ENSG00000043591	ADRB1	8.19418	8.00766	9.32766	6.92734	7.29894	10.523	7.66242	6.80366	6.64718	6.65419	-1.52168	0.0168197
ENSG00000044090	CUL7	7.84488	7.75614	7.36647	7.01905	7.19529	5.82722	6.44066	7.40207	6.99202	7.43204	-0.667351	0.502124
ENSG00000044115	CTNNA1	11.2941	11.5937	11.7098	11.7217	10.8629	11.7144	11.5978	11.5112	10.9619	11.1036	-0.151113	0.937468
ENSG00000044446	PHKA2	8.21542	8.35079	7.87692	7.22138	7.06413	6.4876	6.16852	6.9557	7.33605	7.65944	-1.09034	0.078144
ENSG00000044459	CNTLN	7.92183	8.23212	7.58761	8.55292	8.36771	8.43379	8.22715	8.1809	8.80877	9.13561	0.632445	0.369651
ENSG00000044524	EPHA3	6.06655	5.91734	3.49199	6.41484	5.42112	0	4.54837	6.74224	4.1075	7.11762	0.382668	0.952221
ENSG00000044574	HSPA5	10.8373	11.9729	11.2261	12.6442	12.0425	10.9903	12.5245	12.9879	11.4103	10.9256	0.704106	0.661214
ENSG00000046604	DSG2	8.12404	8.1103	8.37329	8.45049	7.63893	6.90879	9.63692	8.9287	5.68699	8.60055	0.208342	0.96208
ENSG00000046647	GEMIN8	6.50637	6.8073	6.51651	6.11572	5.35852	5.28649	4.94791	6.48329	6.53938	7.01011	-0.457102	0.829912
ENSG00000046651	OFD1	8.14411	8.82861	8.64671	7.76536	7.3481	7.91798	6.61562	8.37774	7.55947	8.51251	-0.71578	0.52156
ENSG00000046653	GPM6B	9.18312	9.19489	7.83975	7.2469	8.68079	6.84659	8.29731	9.22655	7.65296	9.14669	-0.464084	0.86746
ENSG00000046889	PREX2	9.35755	10.7024	8.40636	9.28767	8.50409	10.4066	8.05558	10.2141	8.80296	9.77609	-0.277419	0.948173
ENSG00000047056	WDR37	8.78888	8.74078	8.4244	8.51842	6.75951	7.59754	6.72149	7.84666	9.13006	8.43149	-0.56527	0.779248
ENSG00000047188	YTHDC2	9.60372	9.65829	9.80364	9.19457	8.46748	9.10632	8.72399	9.06314	8.98349	9.36824	-0.673917	0.156094
ENSG00000047230	CTPS2	7.35651	7.90149	6.47554	7.50835	6.40418	5.89024	6.24152	7.9286	6.72306	7.87727	-0.20672	0.953053
ENSG00000047249	ATP6V1H	8.02166	7.90365	8.10442	8.11396	7.6257	7.88741	8.42815	8.09888	8.0662	8.18514	0.062358	0.969539
ENSG00000047315	POLR2B	9.47139	9.50108	10.1491	9.38472	8.5815	8.70317	8.31433	9.27796	8.89878	9.51738	-0.723236	0.363139
ENSG00000047346	FAM214A	9.44646	9.60157	8.71575	8.70181	9.14217	9.4475	8.57661	9.03639	8.37142	9.90369	-0.188739	0.945486
ENSG00000047365	ARAP2	9.97392	10.543	10.2856	8.07175	8.02889	8.78836	7.76503	9.19634	8.57624	9.24686	-1.65659	0.00514736
ENSG00000047410	TPR	10.3521	10.7794	10.5093	11.1018	9.6886	9.69703	10.1014	10.316	10.5785	11.1172	-0.0792583	0.979892
ENSG00000047457	CP	7.61168	8.81032	10.6745	8.06698	6.13213	6.60497	7.23195	8.40662	9.78963	8.18728	-1.33977	0.519898
ENSG00000047578	KATNIP	8.96096	8.84555	9.35614	7.45095	6.87582	7.91798	5.73509	7.34353	8.11396	8.1613	-1.51653	0.0547384
ENSG00000047579	DTNBP1	6.97834	7.29234	6.64521	7.81169	6.94136	6.35982	7.81371	7.29207	7.18325	7.06253	0.284375	0.882855
ENSG00000047597	XK	5.44514	5.69608	5.86382	5.47548	4.62367	5.95063	3.99391	4.47323	4.71473	4.90923	-0.684152	0.627995
ENSG00000047617	ANO2	7.89049	8.38364	8.47723	8.60318	8.18135	9.46314	6.61562	8.44568	8.38705	8.02626	0.167044	0.957531
ENSG00000047621	C12orf4	7.13367	7.00121	7.37392	7.54309	8.00865	7.2344	7.60825	7.98271	7.28689	7.90102	0.518806	0.474727
ENSG00000047634	SCML1	8.32695	8.06086	8.72452	7.32084	7.55767	6.60497	6.72149	7.48773	7.12849	7.93975	-1.06634	0.0892827
ENSG00000047644	WWC3	10.4405	10.5297	9.75312	9.81968	10.1269	11.6326	10.219	10.0618	9.7539	10.1415	0.117224	0.971204
ENSG00000047648	ARHGAP6	8.93303	9.27211	7.13179	8.22084	8.76163	10.229	8.84605	8.90086	8.79126	8.90323	0.379725	0.891704
ENSG00000047662	FAM184B	4.91176	5.80172	4.86742	2.44307	4.7264	0	3.99391	3.50424	6.22828	3.93617	-0.875302	0.834266
ENSG00000047849	MAP4	11.6844	11.6553	11.3293	11.8659	11.3225	11.9415	11.7162	11.4043	11.2959	11.3492	0.0137839	0.99365
ENSG00000047932	GOPC	8.72071	8.47358	8.24916	9.3557	9.92567	8.88436	8.53365	9.78472	9.01402	9.63611	0.891718	0.205355
ENSG00000047936	ROS1	10.7111	10.3391	9.45252	7.69294	6.73508	0	7.78957	9.61235	6.51112	10.35	-1.65835	0.604236
ENSG00000048028	USP28	7.46334	7.85316	7.85047	7.82304	7.41115	7.70662	7.74005	7.81718	7.66583	8.18943	0.0572817	0.975499
ENSG00000048052	HDAC9	7.30988	7.01725	8.47377	5.93914	8.19036	6.71351	5.51721	7.6526	4.90049	7.26316	-0.753571	0.766308
ENSG00000048140	TSPAN17	7.78647	7.41847	7.32864	7.83431	7.29894	7.35101	7.78957	7.84666	7.6786	7.79517	0.151683	0.923104
ENSG00000048162	NOP16	6.4065	5.66587	6.40458	6.78364	6.34083	0	6.77164	6.20841	6.59429	5.90603	0.0512045	0.992153
ENSG00000048342	CC2D2A	9.64266	9.46864	9.55929	9.07145	9.01094	9.1456	8.65886	9.10982	10.6038	9.45992	-0.125346	0.964584
ENSG00000048392	RRM2B	8.60155	9.03963	9.86968	8.84514	9.22784	7.96265	8.61832	9.52184	8.0855	9.5906	-0.306934	0.904171
ENSG00000048405	ZNF800	8.44313	8.83767	9.46129	8.64856	9.20133	9.45794	9.01172	8.91639	8.70656	9.25303	0.0787317	0.97172
ENSG00000048462	TNFRSF17	3.33933	4.09696	0	0	4.11893	0	5.11263	2.94964	4.50146	4.60954	0.758622	0.93395
ENSG00000048471	SNX29	9.15041	9.14375	8.67412	8.15946	7.95677	7.72403	8.51904	7.96788	8.00672	8.74458	-0.814214	0.150429
ENSG00000048540	LMO3	10.9016	9.95379	8.59983	8.79701	7.75283	5.95063	8.92573	9.68759	7.55947	10.8548	-0.914436	0.766544
ENSG00000048544	MRPS10	7.50188	7.09109	7.59401	8.12318	7.80071	5.28649	8.20906	7.62639	6.15712	7.43566	0.102547	0.982381
ENSG00000048545	GUCA1A	2.82393	1.48039	0	0.91655	0	1.82183	0	1.35166	0	0	-1.8065	0.866624
ENSG00000048649	RSF1	9.85783	10.2843	10.0767	10.0784	10.1339	9.50904	9.3783	10.255	10.161	10.5643	-0.0187143	0.992922
ENSG00000048707	VPS13D	11.6834	11.9228	11.5749	10.4437	9.54841	10.3376	9.63014	10.4323	10.8717	10.9552	-1.33183	0.0206595
ENSG00000048740	CELF2	11.5898	11.4755	11.0663	11.1505	11.3468	9.70582	11.1154	10.6057	11.1683	10.7788	-0.47609	0.686007
ENSG00000048828	FAM120A	10.6406	10.5694	10.7665	11.4441	11.6944	10.8606	11.1608	10.7185	10.5423	10.7774	0.42151	0.67153
ENSG00000048991	R3HDM1	8.16828	8.08389	7.64416	9.33404	9.49484	9.06594	9.48737	8.9931	8.94176	9.11545	1.23521	0.000340547
ENSG00000049089	COL9A2	5.85549	6.19625	6.38996	5.78511	8.33557	5.69225	4.76193	5.42309	5.96215	6.25625	0.35433	0.942926
ENSG00000049130	KITLG	10.0574	10.1529	8.80112	10.4737	10.0273	11.0843	9.38637	10.7431	8.07588	10.1766	0.450511	0.870812
ENSG00000049167	ERCC8	7.71669	6.98499	8.33563	7.81738	8.18135	7.85618	7.46318	7.49188	7.87986	7.91663	0.0438237	0.989153
ENSG00000049192	ADAMTS6	5.35615	7.0873	4.48262	7.28023	7.50083	7.02569	4.54837	6.86897	6.74749	7.19222	0.899732	0.645887
ENSG00000049239	H6PD	10.9679	11.005	11.2771	9.77214	9.87065	10.8268	9.88492	9.96355	10.9684	10.169	-0.80742	0.273296
ENSG00000049245	VAMP3	9.62689	9.55426	9.26694	10.1857	10.9059	11.2823	10.1496	10.2912	10.3443	9.70668	1.00322	0.140152
ENSG00000049246	PER3	8.55732	7.83969	6.44758	6.33778	7.12181	7.82426	6.86701	8.1016	7.30346	7.82306	-0.402926	0.876767
ENSG00000049247	UTS2	0.902035	1.28226	0	0	0	0	0	3.95288	0	0	-1.69276	0.939846
ENSG00000049249	TNFRSF9	2.82393	4.4676	6.06129	0	0	0	5.39454	3.95288	5.58223	2.90755	-1.01492	0.897829
ENSG00000049283	EPN3	4.39095	4.37105	0	2.85063	4.11893	3.77362	6.16852	1.02482	0	4.95027	0.526778	0.95295
ENSG00000049323	LTBP1	9.54118	9.44141	8.81487	11.1466	10.9636	9.91729	10.456	10.8801	9.96654	10.6166	1.33179	0.0164957
ENSG00000049449	RCN1	8.84855	8.9327	9.12406	10.7365	11.3509	9.1456	10.8466	10.2876	10.2851	9.54611	1.50463	0.0469881
ENSG00000049540	ELN	12.976	11.4217	8.40998	13.0206	11.5006	12.1626	13.7839	13.3478	12.3198	12.7425	1.00834	0.647984
ENSG00000049541	RFC2	6.52691	6.37492	6.13329	7.68674	7.04438	7.4589	6.61562	6.62614	6.45288	5.89556	0.58465	0.67153
ENSG00000049618	ARID1B	11.8648	11.8455	11.1315	11.2042	11.3768	11.3692	10.2503	11.531	11.6752	11.9963	-0.229851	0.91891
ENSG00000049656	CLPTM1L	10.2819	9.74753	9.70963	10.2977	9.93374	10.0089	10.951	9.43716	10.0076	9.19017	0.134995	0.95782
ENSG00000049759	NEDD4L	12.1162	11.6541	11.1232	10.1455	9.51292	11.5822	10.4172	10.6607	9.81874	11.0042	-1.08689	0.261882
ENSG00000049768	FOXP3	5.1243	4.06645	5.36282	0	4.62367	0	4.54837	1.84268	5.52685	2.98859	-1.08438	0.842196
ENSG00000049769	PPP1R3F	5.74299	6.36242	1.4375	5.22464	6.91985	5.37728	5.73509	5.23772	5.68699	5.57968	0.265586	0.957949
ENSG00000049860	HEXB	9.00919	9.13826	8.73034	10.3682	9.85373	9.62475	10.159	9.78641	9.4384	10.1964	0.983447	0.0272556
ENSG00000049883	PTCD2	6.59331	6.70703	4.94949	7.33677	7.02436	7.15963	7.04068	7.07121	5.87613	7.50961	0.804275	0.516609
ENSG00000050030	NEXMIF	5.81153	4.85439	3.69595	0.91655	4.82229	0	0	4.82882	5.06504	4.53055	-0.983822	0.857355
ENSG00000050130	JKAMP	7.83668	7.57024	7.16652	7.72961	7.6257	7.96265	4.94791	8.08521	7.25316	8.31455	0.135549	0.971678
ENSG00000050165	DKK3	10.6953	10.567	7.99273	10.2627	10.108	9.96198	10.5013	10.8285	9.69858	10.7824	0.199641	0.952221
ENSG00000050327	ARHGEF5	6.98825	7.49205	7.58119	6.03989	4.7264	4.57396	3.60875	6.17781	6.19314	5.75206	-1.80817	0.0389062
ENSG00000050344	NFE2L3	7.88784	8.39289	7.87167	8.18608	8.69985	8.22961	9.12216	8.44782	8.90964	8.24615	0.51176	0.543184
ENSG00000050393	MCUR1	7.94998	7.74896	8.35458	8.37536	9.34549	9.13262	8.64547	8.72858	7.75288	8.20435	0.644763	0.533152
ENSG00000050405	LIMA1	9.71527	9.53071	9.17398	10.133	10.3281	10.2592	9.44163	10.5168	9.76889	10.5074	0.692649	0.282074
ENSG00000050426	LETMD1	8.48046	8.57459	8.38808	8.08124	8.50409	7.63483	8.03519	8.23393	8.57624	8.70166	-0.185817	0.911555
ENSG00000050438	SLC4A8	6.87536	7.12849	7.96341	5.63859	4.51306	5.54335	0	4.43923	4.1075	7.5962	-1.74191	0.453502
ENSG00000050555	LAMC3	8.18344	7.58645	7.27395	8.83115	9.66939	10.0849	10.3152	8.79897	8.47746	8.83639	1.71573	0.0239586
ENSG00000050628	PTGER3	4.12972	5.38604	0.89084	5.55934	4.82229	6.60497	5.51721	5.54	0	5.10367	1.09668	0.789197
ENSG00000050730	TNIP3	4.36077	6.38732	10.5051	4.15901	5.53872	5.18959	0	4.50645	5.83112	4.86698	-4.14829	0.00818322
ENSG00000050748	MAPK9	8.88214	8.65752	8.02621	9.03041	8.16315	8.57476	9.14136	8.83374	8.76158	8.57124	0.187549	0.919681
ENSG00000050767	COL23A1	4.82599	4.09696	5.06444	4.69224	5.84304	5.4627	6.37729	4.85484	6.26259	3.85204	0.837177	0.659032
ENSG00000050820	BCAR1	8.98466	9.10394	10.6324	9.82392	9.26671	10.5574	9.3783	9.01635	10.4089	8.52954	-0.0548543	0.990562
ENSG00000051009	FHIP1B	8.77464	8.12887	9.1438	7.85105	7.14053	7.75822	7.23195	7.80722	8.56941	7.73479	-0.94319	0.210898
ENSG00000051108	HERPUD1	10.5661	10.7055	9.74453	9.79394	10.5137	10.1857	9.8906	10.7405	9.74179	10.7395	-0.109388	0.962469
ENSG00000051128	HOMER3	6.65679	6.40571	6.37519	7.77123	8.16315	7.65311	7.46318	8.00612	7.69124	6.97574	1.24037	0.0106859
ENSG00000051180	RAD51	5.08791	4.06645	4.42641	5.91812	6.09421	0	6.01041	3.95288	5.34669	3.97646	0.668154	0.876294
ENSG00000051341	POLQ	5.84462	5.54937	5.39246	7.02889	7.04438	5.08571	6.24152	4.97837	5.21272	5.86369	0.555798	0.814883
ENSG00000051382	PIK3CB	9.15591	9.57811	9.1018	8.85069	8.41462	8.45479	8.1534	8.86289	9.93232	8.91235	-0.38541	0.825443
ENSG00000051523	CYBA	8.7472	9.44289	10.4532	10.71	10.8315	9.39957	11.5943	9.47855	11.6672	9.11207	0.998924	0.568607
ENSG00000051596	THOC3	5.05058	5.77367	4.03356	8.41341	7.61235	7.2344	8.01451	6.79696	6.48229	6.119	2.34019	0.00756544
ENSG00000051620	HEBP2	9.10448	9.23744	9.25488	9.11136	8.70615	9.32169	9.72865	8.98576	9.63125	9.06379	0.0555616	0.980325
ENSG00000051825	MPHOSPH9	8.05503	8.13072	7.35898	8.47589	8.20822	6.31459	7.19567	8.1497	7.6786	8.42967	0.0542231	0.990187
ENSG00000052126	PLEKHA5	9.26586	9.56998	8.51815	8.73224	8.45257	9.16484	8.26265	9.35064	7.7649	9.9089	-0.218035	0.948173
ENSG00000052344	PRSS8	7.78079	7.94825	8.35834	5.87513	6.13213	0	8.42815	7.24856	3.76865	6.00675	-1.41449	0.641443
ENSG00000052723	SIKE1	8.22801	7.99557	8.55138	8.57659	9.22345	7.43796	8.57661	8.72152	8.23984	9.0017	0.358075	0.829061
ENSG00000052749	RRP12	7.55949	7.66999	8.92038	7.82869	7.19529	7.75822	6.91242	6.75611	7.18325	6.18925	-0.986038	0.342017
ENSG00000052795	FNIP2	9.98756	10.3199	10.3579	9.74852	9.04613	10.6238	8.7112	9.65926	8.63635	9.75526	-0.624668	0.649853
ENSG00000052802	MSMO1	8.91497	8.73836	9.26092	8.41716	8.74949	7.63483	8.26265	8.92717	5.28126	8.2107	-0.7586	0.684432
ENSG00000052841	TTC17	9.81256	10.2255	10.2517	9.45756	9.52009	9.15846	9.31206	9.93028	9.67011	10.2928	-0.439859	0.640504
ENSG00000052850	ALX4	4.68695	4.21291	4.94949	3.92614	4.39326	0	0	2.20835	4.71473	1.84854	-1.3418	0.686065
ENSG00000053108	FSTL4	3.93862	2.96402	0	2.6612	0	5.37728	5.11263	3.80052	3.76865	3.13818	1.13357	0.824234
ENSG00000053254	FOXN3	10.8792	10.7575	9.80364	10.6915	10.8373	11.8081	10.8201	10.8207	11.0119	11.3938	0.553443	0.591095
ENSG00000053328	METTL24	4.42051	4.9241	0	5.25848	5.48112	5.37728	6.16852	5.33338	5.06504	4.53055	1.26445	0.567289
ENSG00000053371	AKR7A2	6.66916	6.76518	5.75392	8.08596	7.8584	6.96843	5.51721	7.79383	8.29889	7.62817	1.20496	0.264272
ENSG00000053372	MRTO4	7.17328	6.56695	7.05972	8.69873	7.8356	6.67823	7.15846	6.93145	7.62686	6.23149	0.569751	0.778544
ENSG00000053438	NNAT	7.52928	6.28504	6.54318	5.58624	6.13213	4.22859	6.09163	6.19828	7.63997	5.77509	-0.648625	0.792572
ENSG00000053501	USE1	5.08791	5.62459	5.10081	5.78511	5.64745	7.85618	6.09163	5.97916	6.36087	5.5399	1.12159	0.406812
ENSG00000053524	MCF2L2	5.56911	5.84729	6.50298	3.01806	4.7264	7.59754	0	3.85311	5.34669	4.68443	-0.580708	0.929708
ENSG00000053702	NRIP2	7.2076	6.69711	6.16798	5.18998	6.13213	6.40368	5.11263	6.79696	7.16522	7.0672	-0.287907	0.933079
ENSG00000053747	LAMA3	10.8921	10.9062	8.4136	8.64216	8.65497	7.96265	10.4328	10.1307	7.81199	9.63218	-1.08777	0.559126
ENSG00000053770	AP5M1	8.58206	8.62387	8.05893	9.0762	9.13751	8.72061	9.05286	9.34376	7.99657	9.21775	0.547869	0.542949
ENSG00000053900	ANAPC4	8.71773	8.12147	8.48069	8.01842	8.12605	5.69225	6.50137	8.58047	8.36354	8.85136	-0.404351	0.900295
ENSG00000053918	KCNQ1	7.54949	7.47183	8.20808	5.15446	6.37285	7.51996	6.91242	5.94322	6.3922	6.28059	-1.28579	0.161727
ENSG00000054116	TRAPPC3	7.71371	7.86429	7.97815	8.23366	8.68717	8.51602	8.82245	8.63593	8.60326	8.05477	0.668241	0.150167
ENSG00000054118	THRAP3	10.2753	10.3889	10.7862	11.114	10.3584	10.0474	10.4211	10.1694	10.5921	10.2928	-0.0325493	0.990187
ENSG00000054148	PHPT1	7.44907	7.00121	6.15074	8.05259	8.75557	6.00859	8.11506	7.44125	8.0855	6.75029	0.868868	0.584146
ENSG00000054179	ENTPD2	4.53306	3.67983	1.833	3.30392	0	0	4.29762	2.49982	0	2.6329	-1.25595	0.81744
ENSG00000054219	LY75	6.44297	7.03705	7.74526	6.25636	5.53872	6.52779	7.30189	6.17781	6.08226	6.96075	-0.678227	0.613513
ENSG00000054267	ARID4B	9.82643	10.2229	10.8111	9.84913	9.8452	10.0883	9.46468	10.0478	10.4763	10.3121	-0.298024	0.827115
ENSG00000054277	OPN3	3.66987	4.88967	3.59757	5.11805	4.51306	0	0	4.36872	3.32495	4.29595	-0.170474	0.983053
ENSG00000054282	SDCCAG8	8.60799	8.87775	8.03564	8.63574	8.80922	7.32843	8.36421	8.81398	9.10664	9.27944	0.17921	0.949294
ENSG00000054356	PTPRN	0.902035	1.48039	0	4.15901	7.31552	0	0	3.3663	5.52685	3.2737	5.17025	0.0364302
ENSG00000054392	HHAT	6.9018	6.17496	6.80804	5.29155	5.88806	6.31459	7.66242	6.54853	5.06504	6.84038	-0.2059	0.953196
ENSG00000054523	KIF1B	11.0336	10.8245	10.8794	10.6053	10.1339	10.5695	10.1014	10.159	10.4689	10.6042	-0.52065	0.245683
ENSG00000054598	FOXC1	7.08373	7.83064	7.38133	8.00353	6.898	7.13382	7.30189	7.35725	6.48229	7.41382	-0.165941	0.948877
ENSG00000054611	TBC1D22A	8.49789	8.67405	8.8633	8.27144	8.4069	8.03416	7.95063	8.01481	9.43464	8.18943	-0.26439	0.899803
ENSG00000054654	SYNE2	12.0291	13.126	12.0879	11.8813	11.0025	12.114	11.1394	11.3902	11.1176	12.3687	-0.844182	0.389991
ENSG00000054690	PLEKHH1	6.85926	6.00842	6.44758	4.42053	5.07681	6.99734	5.11263	3.80052	4.50146	6.94561	-0.738237	0.810703
ENSG00000054793	ATP9A	9.83811	9.56248	9.89449	8.70795	8.22587	8.41248	8.7112	9.28276	8.50638	9.60833	-0.91141	0.191822
ENSG00000054796	SPO11	0.902035	0	0	0	0	4.71989	0	0	0	0	3.45802	0.791942
ENSG00000054803	CBLN4	2.53053	0.441536	0	0	0	0	0	0.601556	0	0	-2.4013	0.888098
ENSG00000054938	CHRDL2	2.73261	3.71959	3.25438	4.22897	4.62367	0	0	3.13098	2.68091	2.01254	-0.0524985	0.994897
ENSG00000054965	FAM168A	9.23811	9.12352	8.69509	9.41318	9.09974	9.3887	9.55337	9.3552	9.92698	9.52504	0.446882	0.496966
ENSG00000054967	RELT	7.85844	7.81925	10.5093	8.14143	7.26521	6.5669	7.90642	6.83014	9.75991	6.88868	-1.26026	0.563825
ENSG00000054983	GALC	8.89141	9.11702	10.035	8.74124	8.59514	8.15458	8.86927	9.16027	9.34543	9.41297	-0.479798	0.705317
ENSG00000055044	NOP58	8.63188	8.45162	9.45428	8.80848	9.23221	7.53975	7.86081	9.24143	8.51352	8.66822	-0.242456	0.932008
ENSG00000055070	SZRD1	9.36041	8.99274	8.94809	9.17477	9.01602	9.06594	9.11246	9.29588	8.99884	9.1345	0.00622462	0.997414
ENSG00000055118	KCNH2	5.10622	4.72364	4.17673	3.16806	5.07681	0	0	3.95288	4.71473	3.61737	-0.922492	0.802929
ENSG00000055130	CUL1	9.03689	9.22109	9.4366	8.95501	8.82667	8.45479	8.82245	8.93023	8.68142	9.22403	-0.376014	0.574485
ENSG00000055147	FAM114A2	7.6713	8.10092	7.67464	8.38305	8.56773	7.41671	8.64547	8.8946	7.69124	8.27672	0.518821	0.642617
ENSG00000055163	CYFIP2	8.15515	9.02086	8.92038	7.06759	8.79747	7.39514	4.76193	7.63393	8.33158	8.03821	-0.948129	0.591732
ENSG00000055208	TAB2	9.695	10.0703	10.4594	10.0204	10.1432	10.1378	10.4406	10.1759	9.83593	10.1237	0.0260973	0.990187
ENSG00000055211	GINM1	8.63976	8.43081	8.67714	9.64995	9.34549	9.62937	9.8268	9.51981	9.1531	9.17618	0.903178	0.0127089
ENSG00000055332	EIF2AK2	10.5402	10.4103	11.9136	10.7902	11.4602	10.5743	11.0835	11.4692	10.2079	10.9114	-0.137185	0.96056
ENSG00000055483	USP36	9.82643	9.41516	10.314	9.0974	8.86658	8.98885	8.31433	8.71088	8.82034	8.80456	-1.07837	0.0121658
ENSG00000055609	KMT2C	12.1552	12.3415	12.0808	11.2522	10.6653	10.8368	10.2414	11.269	11.4303	11.871	-1.03044	0.112701
ENSG00000055732	MCOLN3	6.42849	7.06046	5.86382	5.18998	5.88806	0	5.26046	7.13101	5.96215	7.51987	-0.305118	0.957413
ENSG00000055813	CCDC85A	6.22573	7.46891	5.10081	6.53017	5.53872	8.89976	6.16852	7.01461	6.45288	6.00675	0.534175	0.894844
ENSG00000055917	PUM2	10.6968	10.6922	10.7729	10.2865	10.442	10.8408	9.83272	10.8128	10.045	11.0069	-0.196569	0.917093
ENSG00000055950	MRPL43	6.33843	6.58858	6.34518	7.69912	7.06413	8.0618	7.19567	7.41087	7.44463	7.04842	1.03398	0.0445465
ENSG00000055955	ITIH4	2.90982	3.09069	2.80318	0	0	0	0	2.03707	0	2.90755	-2.00886	0.755156
ENSG00000055957	ITIH1	2.73261	0	4.48262	0	0	0	0	2.36144	0	0.900816	-3.25448	0.642386
ENSG00000056050	HPF1	5.52896	5.95946	4.17673	6.73639	6.80717	4.01897	0	6.59559	6.67292	6.05458	0.785988	0.83277
ENSG00000056097	ZFR	9.75788	10.3069	10.3691	10.2926	10.2762	9.85546	9.79684	10.4106	9.88079	10.2828	-0.033484	0.989153
ENSG00000056277	ZNF280C	6.61904	6.0941	6.44758	6.0203	7.29894	7.61631	5.83282	6.64863	4.25111	6.31242	0.186709	0.96208
ENSG00000056487	PHF21B	3.81049	2.67146	0	0	0	5.82722	0	0	0	1.66348	0.405277	0.985946
ENSG00000056558	TRAF1	6.45015	7.75853	9.30055	5.38645	5.64745	6.84659	6.16852	5.88126	7.20105	6.46182	-1.94405	0.057474
ENSG00000056586	RC3H2	9.87194	10.1176	9.94163	9.66895	9.8452	10.3958	7.83746	9.97175	9.71416	10.47	-0.104337	0.975411
ENSG00000056736	IL17RB	6.04772	5.14457	5.58448	6.73639	5.64745	5.28649	3.99391	6.12532	5.28126	5.98716	0.176662	0.959412
ENSG00000056972	TRAF3IP2	8.45211	8.46191	9.60273	8.44315	7.48627	8.15458	7.12026	8.39336	9.47178	8.26661	-0.580837	0.753974
ENSG00000056998	GYG2	4.5862	4.4676	6.26733	4.87789	3.04923	0	0	4.00029	0	3.7627	-2.06157	0.489602
ENSG00000057019	DCBLD2	9.84834	8.91996	8.86595	9.6939	9.78399	8.45479	10.3893	9.52691	9.07803	10.1203	0.406471	0.83277
ENSG00000057149	SERPINB3	4.42051	5.76419	7.99273	4.83367	0	0	0	2.03707	0	8.69564	-3.9068	0.127251
ENSG00000057252	SOAT1	9.6897	9.55358	9.96278	9.85467	9.75086	8.52598	8.78631	9.63412	9.96914	10.198	-0.10615	0.968801
ENSG00000057294	PKP2	6.33067	6.35613	6.69364	6.77197	3.77989	0	3.99391	5.35177	6.3922	6.05458	-0.900061	0.800466
ENSG00000057468	MSH4	4.09347	3.83267	4.42641	3.74699	3.77989	1.82183	0	4.40441	0	3.20753	-0.948034	0.819282
ENSG00000057593	F7	0.902035	1.28226	0	3.16806	0	0	0	0	0	1.20206	0.884878	0.96208
ENSG00000057608	GDI2	9.81465	10.0607	10.0409	11.1856	10.9675	10.4595	10.6989	10.6219	10.771	10.6082	0.802371	0.0303404
ENSG00000057657	PRDM1	8.96849	9.41365	10.1887	8.68012	10.4172	8.81297	10.1731	7.96788	9.01402	8.8835	-0.249406	0.948207
ENSG00000057663	ATG5	7.97261	7.7223	7.76239	8.20356	8.07829	6.16969	7.12026	8.41976	6.22828	8.26661	-0.0696966	0.989153
ENSG00000057704	TMCC3	7.93213	8.51088	8.70988	8.85346	6.98346	7.94792	7.15846	7.37535	7.36791	7.965	-0.615839	0.665636
ENSG00000057757	PITHD1	8.46103	8.09904	7.87692	8.8836	9.37741	8.8688	9.35381	8.64155	8.71278	8.4333	0.763037	0.196756
ENSG00000057935	MTA3	8.45032	8.68915	7.48816	8.24214	8.55383	8.1023	8.07568	8.66012	8.41019	8.77631	0.133658	0.952221
ENSG00000058056	USP13	8.99206	8.35868	6.90378	8.15946	7.99842	7.79162	7.99353	7.92246	8.5277	8.53966	-0.158365	0.953053
ENSG00000058063	ATP11B	10.5669	10.7811	11.0089	10.414	10.6781	10.1215	10.4675	10.2544	11.1409	10.7965	-0.206354	0.890743
ENSG00000058085	LAMC2	8.92789	8.91568	10.5994	9.04987	7.89194	6.81446	10.3933	9.09761	7.87986	8.2001	-0.836807	0.726439
ENSG00000058091	CDK14	8.82801	9.06106	8.39907	9.09973	9.76902	9.19011	8.88074	9.16157	9.27994	9.47318	0.503102	0.472892
ENSG00000058262	SEC61A1	10.7991	10.5598	10.7365	11.6868	11.3698	10.3739	11.3868	10.7873	10.5988	10.5363	0.339112	0.821522
ENSG00000058272	PPP1R12A	10.4822	10.8404	10.8241	10.6984	10.0912	10.508	9.83272	10.9165	10.666	11.1047	-0.120425	0.953053
ENSG00000058335	RASGRF1	8.17913	7.64956	7.14055	4.69224	6.40418	5.69225	0	6.334	4.71473	7.42842	-1.73368	0.358277
ENSG00000058404	CAMK2B	2.73261	1.95024	3.59757	0	0	4.97377	0	0.601556	0	2.01254	-0.479978	0.970548
ENSG00000058453	CROCC	9.27499	8.91033	8.57095	8.32034	8.00865	9.34437	9.44936	8.21144	8.58982	8.95457	-0.161253	0.952221
ENSG00000058600	POLR3E	9.11129	8.94323	9.52958	8.34417	8.27753	7.79162	8.59064	8.02631	7.91264	7.98982	-1.06612	0.00965815
ENSG00000058668	ATP2B4	11.4291	11.8171	11.8771	12.0733	11.3008	12.4186	11.5375	11.7831	10.9671	11.5436	0.00978611	0.997597
ENSG00000058673	ZC3H11A	5.27756	5.81095	6.44758	6.55762	6.16908	6.74795	0	6.35239	7.38358	5.61839	0.443197	0.925327
ENSG00000058729	RIOK2	6.74122	6.47703	6.80804	6.74835	7.02436	6.67823	6.86701	7.19862	6.97142	7.42842	0.347882	0.712111
ENSG00000058799	YIPF1	6.73535	7.53725	7.36647	6.98912	5.64745	5.95063	7.68877	7.38877	7.05209	7.23852	-0.253061	0.93395
ENSG00000058804	NDC1	7.62444	6.87046	7.24174	8.01842	7.24805	6.74795	6.50137	7.2037	6.72306	7.42478	-0.0562402	0.988789
ENSG00000058866	DGKG	8.51855	8.09149	8.01196	6.85175	6.52312	6.87803	6.66953	6.79696	7.4742	7.65944	-1.18553	0.0349495
ENSG00000059122	FLYWCH1	8.3289	8.84667	8.60617	8.10003	8.43751	9.79499	8.91462	8.57265	8.68142	8.42786	0.189535	0.944497
ENSG00000059145	UNKL	8.23635	8.39289	7.66859	7.33677	6.91985	7.91798	7.78957	7.01461	8.23121	7.8203	-0.495148	0.679426
ENSG00000059377	TBXAS1	8.21542	9.04159	9.26493	9.1366	7.78889	7.55927	8.88074	7.79383	9.98207	8.20858	-0.176773	0.96208
ENSG00000059378	PARP12	9.06991	9.20104	10.719	8.38688	7.86967	8.78006	8.78631	9.14453	9.55025	8.8309	-1.0268	0.312037
ENSG00000059573	ALDH18A1	8.00468	7.85092	8.10442	9.37125	9.3892	7.13382	9.26906	8.62084	9.31715	8.46196	0.967319	0.341841
ENSG00000059588	TARBP1	9.38124	8.38364	8.27724	8.10933	8.14472	7.74122	8.33115	7.76666	7.97604	8.3742	-0.693635	0.347556
ENSG00000059691	GATB	6.53369	6.48282	5.8425	6.11572	7.28218	8.12867	6.01041	6.87534	6.53938	6.55124	0.64264	0.699935
ENSG00000059728	MXD1	8.77321	9.93386	12.5395	10.7492	9.60681	9.77425	9.90752	9.96206	12.2658	10.1005	-0.598416	0.880354
ENSG00000059758	CDK17	10.4726	10.0761	11.0657	10.326	10.0044	10.5671	8.88074	10.6384	9.58116	10.0383	-0.4893	0.733794
ENSG00000059769	DNAJC25	6.18324	5.78308	7.63178	6.32186	6.24025	5.08571	6.66953	5.99095	6.3922	6.35125	-0.549069	0.760138
ENSG00000059804	SLC2A3	10.2667	10.818	14.3205	11.7826	11.1274	10.3517	10.6428	11.0175	13.6051	11.2807	-1.82151	NA
ENSG00000059915	PSD	6.4065	5.83829	5.96593	3.92614	5.07681	0	5.11263	5.49105	6.72306	5.13961	-0.833197	0.796727
ENSG00000060069	CTDP1	8.26107	8.05699	9.51786	8.63895	7.95677	8.78836	8.4437	7.18843	9.27994	7.47838	-0.357789	0.900092
ENSG00000060138	YBX3	11.1088	11.476	12.3919	11.5589	12.0781	11.8474	11.0226	11.2341	11.5514	10.6391	-0.27539	0.900783
ENSG00000060140	STYK1	4.47788	4.66376	6.28324	3.74699	2.69115	5.69225	0	4.21645	4.90049	4.73227	-1.00961	0.724643
ENSG00000060237	WNK1	12.2634	12.3757	11.7728	11.8539	11.3559	12.2043	11.4971	11.7274	11.5172	12.3107	-0.338478	0.760236
ENSG00000060339	CCAR1	9.1022	9.32542	8.99956	9.64356	9.71383	9.43699	9.3783	9.47855	9.6378	9.56687	0.407829	0.296275
ENSG00000060491	OGFR	8.67391	9.23487	10.6386	8.60975	8.87778	9.25141	9.69005	8.16018	8.93645	8.31651	-0.847121	0.50623
ENSG00000060558	GNA15	7.09294	7.61835	8.83119	7.20411	7.00405	5.76131	6.99918	6.10377	7.62686	6.53784	-1.17768	0.265613
ENSG00000060566	CREB3L3	1.66528	0	4.03356	0	0	0	4.29762	1.35166	2.68091	2.6329	-0.477892	0.971204
ENSG00000060642	PIGV	6.73535	6.94363	5.68373	5.63859	7.04438	7.20991	7.81371	6.8432	5.91978	7.21345	0.409555	0.870821
ENSG00000060656	PTPRU	9.2277	8.66645	8.69509	7.89475	7.45669	6.52779	8.61832	7.92553	8.70032	8.3742	-0.813922	0.479804
ENSG00000060688	SNRNP40	7.70773	7.4275	7.76239	8.26313	7.44167	7.32843	7.97224	7.93776	8.13263	7.32298	0.179898	0.929372
ENSG00000060709	RIMBP2	3.61978	0.441536	0	3.30392	2.21377	0	5.63026	3.13098	4.61203	2.90755	1.79734	0.688463
ENSG00000060718	COL11A1	6.05717	4.9906	0	6.95856	7.00405	0	0	8.12318	9.46443	8.13706	2.75072	0.640379
ENSG00000060749	QSER1	9.43835	9.2879	9.03758	9.97024	9.74475	9.20258	8.76171	9.82724	8.57624	10.1399	0.30506	0.879963
ENSG00000060762	MPC1	7.20336	7.00121	7.0032	7.28844	7.50083	7.41671	7.58038	7.35725	5.63556	7.05784	0.147572	0.953053
ENSG00000060971	ACAA1	8.52536	8.48948	9.12626	8.55633	8.30269	8.41248	9.74129	8.36195	8.73127	8.09879	-0.0487049	0.989784
ENSG00000060982	BCAT1	9.8686	10.7981	9.57876	10.9241	10.8156	9.94353	9.95713	10.9987	10.3423	11.292	0.513065	0.711391
ENSG00000061273	HDAC7	10.826	10.7714	11.2627	9.79105	9.48389	10.4517	9.89626	9.76169	10.3701	9.78321	-1.001	0.0349495
ENSG00000061337	LZTS1	6.6254	5.86513	7.69262	6.86279	7.48627	0	6.91242	6.54853	7.48877	6.72686	-0.0906572	0.990187
ENSG00000061455	PRDM6	8.10596	8.83428	5.17091	8.04291	7.3319	5.76131	7.99353	8.98281	7.7649	9.28547	0.219289	0.964501
ENSG00000061492	WNT8A	1.85044	0	0	0	0	0	0	1.02482	0	1.45114	-0.457618	0.989153
ENSG00000061656	SPAG4	6.15714	6.12403	5.60994	5.15446	7.31552	0	4.29762	4.40441	8.73127	6.05458	0.724905	0.908962
ENSG00000061676	NCKAP1	10.6562	11.0723	10.8389	11.129	10.6588	11.7509	10.5667	11.0939	10.2189	11.217	0.158505	0.948877
ENSG00000061794	MRPS35	7.38303	7.09488	7.08717	7.87851	7.02436	5.89024	8.82245	7.69643	7.35207	7.49927	0.474606	0.835165
ENSG00000061918	GUCY1B1	7.32949	8.01966	6.68168	8.07175	8.31098	7.82426	7.33562	8.85646	7.72854	8.76629	0.781903	0.482766
ENSG00000061936	SFSWAP	9.39991	9.19047	9.44015	8.59658	8.43751	9.23329	8.20906	8.32286	8.89878	8.76198	-0.673011	0.247159
ENSG00000061938	TNK2	9.57526	9.45766	10.6026	9.10904	9.24524	10.5957	9.58176	8.7356	10.1403	8.80176	-0.366981	0.885184
ENSG00000061987	MON2	10.5731	10.4647	10.4077	9.52168	10.0448	9.75744	8.9907	10.0736	10.2079	10.3538	-0.571184	0.488071
ENSG00000062038	CDH3	5.84462	6.1678	6.98386	6.86279	6.43485	0	8.26265	6.85614	4.98511	6.52431	0.328352	0.95541
ENSG00000062096	ARSF	0.520397	0	0	0	0	0	0	1.35166	0	1.66348	2.03798	0.923104
ENSG00000062194	GPBP1	9.77156	10.0412	10.7292	9.73205	10.0497	9.4317	8.78631	10.6313	9.94294	10.1548	-0.322085	0.873893
ENSG00000062282	DGAT2	6.05717	7.10242	7.68066	7.64257	6.46488	7.84031	0	4.69114	9.18028	5.38387	0.290736	0.968169
ENSG00000062370	ZNF112	5.87697	5.71587	5.06444	4.64184	5.35852	0	4.76193	5.70647	5.78466	6.69098	-0.130886	0.985945
ENSG00000062485	CS	9.77228	9.5659	9.85112	10.1019	10.4401	9.56323	10.1916	9.78725	9.09241	9.42667	0.130392	0.952221
ENSG00000062524	LTK	4.61205	7.61572	6.18502	3.92614	5.84304	9.81948	6.37729	6.42367	7.16522	6.12797	0.99138	0.813211
ENSG00000062582	MRPS24	3.89716	3.41513	0	0.91655	0	0	0	3.74593	0	2.41565	-1.50998	0.878865
ENSG00000062598	ELMO2	8.34248	8.86341	9.57392	8.35595	8.15396	8.14168	7.9287	8.44354	8.39481	8.36474	-0.745455	0.233823
ENSG00000062650	WAPL	9.87261	9.94544	10.4373	9.74703	9.61687	9.15204	9.74757	9.58346	9.29245	9.85993	-0.515598	0.391742
ENSG00000062716	VMP1	11.982	11.9742	14.078	12.6071	12.508	10.1826	11.7665	12.8711	13.1065	12.7204	-0.573181	0.832223
ENSG00000062725	APPBP2	9.37086	9.10018	8.68913	9.42626	9.32517	8.6766	9.78468	9.87492	9.60141	9.91669	0.486687	0.609653
ENSG00000062822	POLD1	6.90703	7.32492	7.41783	7.98848	7.72829	6.26788	8.91462	6.83014	7.07158	6.32808	0.354755	0.919769
ENSG00000063015	SEZ6	5.68326	5.58209	5.17091	3.5424	4.51306	0	0	3.21376	5.87613	4.55736	-1.33187	0.663922
ENSG00000063046	EIF4B	11.4279	11.3699	11.1171	11.9784	12.0543	11.772	11.6185	11.7079	12.0972	11.8861	0.572282	0.10602
ENSG00000063127	SLC6A16	7.40538	7.7369	7.93347	5.55934	3.95935	6.67823	0	6.57225	6.36087	6.41127	-1.77502	0.258765
ENSG00000063169	BICRA	8.23635	7.99961	8.73034	7.65533	7.66503	9.35558	7.15846	7.03183	8.70656	7.40646	-0.258795	0.945486
ENSG00000063176	SPHK2	7.0698	7.21448	6.90378	6.50219	6.13213	7.55927	7.8838	6.27739	6.26259	6.44037	-0.212233	0.948472
ENSG00000063177	RPL18	10.6519	10.4821	10.1436	11.2762	11.3738	10.705	11.3272	11.1253	11.5011	10.6226	0.7243	0.176477
ENSG00000063180	CA11	5.01227	5.18772	3.11907	2.18599	4.99686	4.01897	5.26046	5.0477	4.50146	4.77859	-0.0800499	0.990187
ENSG00000063241	ISOC2	6.16589	5.98415	6.06129	8.19485	7.65204	7.57854	8.11506	7.41961	7.10977	6.16331	1.5187	0.0310919
ENSG00000063244	U2AF2	9.05467	9.28376	9.46478	10.4529	10.2354	9.59668	10.1731	9.69301	10.0548	8.81154	0.662734	0.474186
ENSG00000063245	EPN1	10.0825	9.72145	9.36365	9.62746	9.44299	9.95463	9.58176	8.83211	9.64757	8.7255	-0.297369	0.853418
ENSG00000063322	MED29	8.26311	8.06858	7.98789	8.40965	8.66147	6.4876	8.31433	8.1497	8.16926	8.18083	0.0598548	0.987309
ENSG00000063438	AHRR	3.39995	3.79595	4.10692	0	0	0	0	0	4.25111	2.82168	-1.88525	0.79565
ENSG00000063515	GSC2	1.45281	0.441536	0	3.30392	0	0	0	0	0	0.900816	1.08127	0.953053
ENSG00000063587	ZNF275	8.53046	7.44836	7.30545	8.47229	9.27944	7.74122	8.91462	8.03202	7.77681	8.563	0.626495	0.648949
ENSG00000063601	MTMR1	8.79171	8.5921	9.57553	7.68674	7.76495	8.16735	7.99353	7.84666	8.22252	8.33406	-1.03256	0.0406216
ENSG00000063660	GPC1	9.0873	7.86871	8.11335	9.42254	8.96966	8.28928	9.95713	8.60176	8.92579	7.69911	0.536896	0.777802
ENSG00000063761	ADCK1	6.267	5.5383	4.86742	5.95987	5.07681	5.37728	6.82011	5.63317	5.91978	5.91643	0.216788	0.948173
ENSG00000063854	HAGH	8.17263	8.30089	7.87167	8.16839	7.3319	9.87507	9.26906	8.0797	7.94469	7.81475	0.485534	0.848496
ENSG00000063978	RNF4	9.20026	8.99578	9.83367	9.28356	9.24524	8.55544	9.18827	8.88042	9.13006	8.61338	-0.377953	0.705252
ENSG00000064012	CASP8	8.53722	9.07645	9.39876	8.47948	8.68079	8.62194	8.38047	8.32983	8.67507	8.66051	-0.492453	0.421977
ENSG00000064042	LIMCH1	12.3405	12.21	10.1403	9.99178	9.85373	10.765	11.5211	11.3974	9.52927	11.5782	-0.97587	0.541516
ENSG00000064102	INTS13	6.81542	6.61517	6.63284	8.31632	7.75283	0	8.24501	8.08795	8.11396	7.66253	1.14562	0.65487
ENSG00000064115	TM7SF3	8.78746	8.78712	7.79605	8.67072	9.27521	9.56323	9.22474	9.42852	8.64287	9.27843	0.663862	0.408077
ENSG00000064195	DLX3	2.16182	2.07808	0	0	0	0	0	1.02482	0	1.84854	-1.57233	0.927295
ENSG00000064199	SPA17	6.74706	6.86604	7.80159	5.53192	6.52312	5.76131	5.83282	5.0477	5.83112	6.41127	-1.30912	0.0887179
ENSG00000064201	TSPAN32	5.54247	6.22416	6.60779	4.00801	4.62367	7.05349	6.311	4.88041	5.06504	4.01566	-0.669169	0.83132
ENSG00000064205	CCN5	10.0277	9.27878	6.5299	7.85658	8.09758	10.1411	8.95858	9.45216	8.44795	9.467	-0.0772499	0.990187
ENSG00000064218	DMRT3	1.85044	1.65457	0	0	0	0	0	0	4.25111	3.06532	1.18962	0.945122
ENSG00000064225	ST3GAL6	7.95251	8.14903	6.64521	6.64977	6.65919	7.15963	0	7.11495	7.83497	7.78102	-0.659377	0.862309
ENSG00000064270	ATP2C2	8.64603	8.49808	10.7249	6.20521	0	7.02569	6.01041	5.54	5.63556	7.76673	-3.30569	NA
ENSG00000064300	NGFR	5.15979	5.3485	5.82086	7.00914	5.74855	4.85241	5.39454	5.52386	5.28126	5.19188	0.300602	0.931088
ENSG00000064309	CDON	7.27389	7.20401	6.48933	6.55762	5.64745	6.74795	6.44066	6.49988	6.22828	6.87276	-0.559586	0.574741
ENSG00000064313	TAF2	8.69825	8.45751	8.55466	8.88089	8.79156	8.57476	8.28008	8.7356	8.43297	8.87287	0.103205	0.947793
ENSG00000064393	HIPK2	11.4617	11.8095	12.4949	11.3088	10.91	11.773	11.1561	10.4078	11.0382	11.0199	-0.84979	0.232884
ENSG00000064419	TNPO3	8.87548	8.96717	9.18249	9.51645	9.15143	8.56513	8.26265	9.08667	9.2631	8.91235	0.00863046	0.997703
ENSG00000064489	BORCS8-MEF2B	1.66528	1.48039	0	0	0	0	0	0.601556	3.56379	0.900816	0.369621	0.985946
ENSG00000064490	RFXANK	5.77767	6.31779	5.47791	7.34467	5.69889	6.90879	8.45909	6.55648	7.94469	5.89556	1.37726	0.28502
ENSG00000064545	TMEM161A	5.90861	5.48162	5.86382	7.5013	6.52312	5.08571	8.86927	6.70695	7.5316	5.88502	1.56963	0.27732
ENSG00000064547	LPAR2	6.64432	6.7364	6.31454	6.38451	4.91221	5.18959	0	5.09214	7.98634	5.61839	-0.454399	0.942291
ENSG00000064601	CTSA	8.62555	9.50748	9.09505	10.1857	10.067	10.03	10.4172	9.54	10.17	9.1891	0.870424	0.183362
ENSG00000064607	SUGP2	10.3362	10.1269	9.97385	8.91312	9.33333	8.4017	9.04269	9.04489	8.8768	9.34727	-1.12898	0.00400541
ENSG00000064651	SLC12A2	10.0325	8.82063	9.00197	9.74404	9.34549	11.7122	8.8105	10.4193	8.92579	9.69842	0.769121	0.722024
ENSG00000064652	SNX24	8.25288	7.95659	7.37392	7.23844	6.30808	7.41671	6.77164	8.00031	5.46926	8.04059	-0.638119	0.737871
ENSG00000064655	EYA2	6.25884	5.64538	5.88483	5.91812	6.65919	5.4627	0	5.1976	5.28126	6.67882	-0.155638	0.976839
ENSG00000064666	CNN2	10.0952	9.83156	9.74883	10.4299	10.3076	8.71192	10.2723	10.1439	11.0132	9.89976	0.339294	0.869355
ENSG00000064687	ABCA7	7.83668	8.85116	9.22842	7.89475	8.51848	8.20503	9.65039	7.67468	9.52221	8.4022	-0.0184187	0.996951
ENSG00000064692	SNCAIP	7.30196	7.21448	7.68066	4.96247	5.29308	0	0	5.44038	4.61203	6.44037	-2.39278	0.180187
ENSG00000064703	DDX20	7.39797	7.03705	7.80159	7.33677	7.52953	0	6.55963	7.56071	6.81839	7.13996	-0.46145	0.925504
ENSG00000064726	BTBD1	8.93687	8.71027	9.48384	9.50592	9.5449	9.51904	8.98007	9.45322	9.07803	9.36065	0.287168	0.773514
ENSG00000064763	FAR2	8.12628	8.23384	7.16652	8.24214	8.43751	8.95976	7.83746	7.80388	7.5732	7.75809	0.243356	0.920532
ENSG00000064787	BCAS1	6.48555	4.95774	7.38871	5.18998	4.11893	4.85241	6.50137	4.95449	5.63556	6.61644	-0.94767	0.640379
ENSG00000064835	POU1F1	0.520397	2.07808	0	0	0	0	0	1.84268	0	2.41565	-0.0816871	0.99752
ENSG00000064886	CHI3L2	6.99317	8.0531	8.64055	6.98912	7.28218	1.82183	5.26046	5.86854	9.11605	5.5927	-0.91015	0.831712
ENSG00000064932	SBNO2	10.1683	10.6316	12.0913	9.84913	9.85373	10.2532	10.2723	9.50139	10.8366	9.16751	-1.1581	0.244474
ENSG00000064933	PMS1	7.23282	7.34412	7.28189	7.5703	7.86967	7.77502	7.15846	7.81055	7.95521	7.65944	0.427524	0.481428
ENSG00000064961	HMG20B	7.74033	7.83744	7.31322	8.48306	8.06854	8.16735	8.89212	8.00903	8.82034	7.74065	0.713318	0.344292
ENSG00000064989	CALCRL	10.094	10.3459	9.28878	11.2204	11.5346	12.8054	11.2025	11.386	10.3221	10.9343	1.56054	0.0746675
ENSG00000064995	TAF11	7.62126	7.52046	7.91316	8.24214	7.55767	7.41671	8.45909	7.58423	7.36791	7.50272	0.092469	0.968169
ENSG00000064999	ANKS1A	9.86591	10.4676	9.49242	8.18168	7.6257	9.39957	9.15086	8.9545	8.63635	9.05794	-1.18524	0.114499
ENSG00000065000	AP3D1	9.99433	10.252	10.6547	10.3884	9.60681	9.92483	10.4483	9.55099	9.92431	9.52079	-0.373886	0.734708
ENSG00000065029	ZNF76	7.69569	7.66999	7.29764	6.35352	7.00405	7.84031	7.63559	6.64863	7.42961	7.21766	-0.343589	0.837723
ENSG00000065054	SLC9A3R2	9.95004	9.73969	7.40334	11.3917	11.0552	14.2722	12.0505	10.4973	10.3443	9.32794	2.77968	0.0777634
ENSG00000065057	NTHL1	7.11571	6.04017	3.37807	6.61099	5.84304	8.15458	7.52297	6.39735	5.78466	5.70488	0.695032	0.835384
ENSG00000065060	UHRF1BP1	9.24226	9.27628	9.42947	8.28793	7.17727	7.93303	8.09551	8.34138	7.94469	9.08237	-1.09311	0.117062
ENSG00000065135	GNAI3	9.36612	9.08504	9.58198	10.3798	9.98126	9.8032	9.52441	9.95305	10.0959	9.67871	0.585444	0.287332
ENSG00000065150	IPO5	9.91152	9.70298	9.7474	10.5303	9.59328	9.19636	9.39439	9.45535	8.87125	9.66182	-0.172577	0.945662
ENSG00000065154	OAT	8.01441	8.2131	8.70988	9.11367	9.11402	8.21737	7.76503	8.83374	7.74076	9.16859	0.34384	0.866487
ENSG00000065183	WDR3	8.49616	8.32203	9.19726	8.78254	8.22587	7.61631	7.23195	8.19879	7.77681	8.21281	-0.633463	0.543456
ENSG00000065243	PKN2	9.45452	9.77668	9.32381	9.66423	9.5449	9.73616	8.56243	9.85652	9.20695	10.0052	0.0464031	0.989153
ENSG00000065268	WDR18	6.4065	6.26503	5.63496	7.76536	7.90295	7.02569	8.03519	7.15215	6.72306	6.32808	1.25364	0.121856
ENSG00000065308	TRAM2	10.216	8.99881	8.68614	10.5805	10.9556	9.56323	9.86195	9.79147	10.8005	9.96317	0.848352	0.450766
ENSG00000065320	NTN1	8.03367	8.0453	8.26928	7.04837	6.2051	5.08571	7.49339	6.39735	4.90049	7.52667	-1.44515	0.20493
ENSG00000065325	GLP2R	6.54715	3.41513	4.10692	3.83935	0	3.47783	5.11263	4.47323	0	3.85204	-1.61182	0.6362
ENSG00000065328	MCM10	4.47788	3.50886	3.69595	6.89543	6.5791	0	7.71464	4.57067	6.04333	3.66746	2.34295	0.265418
ENSG00000065357	DGKA	8.05738	8.748	9.15681	7.81738	8.60191	8.80481	5.73509	7.37535	8.11396	7.9218	-0.716691	0.681987
ENSG00000065361	ERBB3	9.69425	9.57608	8.96051	6.89543	6.13213	8.66763	7.71464	7.96788	6.59429	9.0497	-1.53684	0.194901
ENSG00000065371	ROPN1	0	0	2.96976	0	0	0	0	0	4.1075	0	0.0349958	1
ENSG00000065413	ANKRD44	10.2738	10.4344	9.92397	8.82551	9.39701	8.73785	8.69829	9.56977	10.3701	9.8498	-0.751626	0.48496
ENSG00000065427	KARS1	8.20059	8.65111	8.75622	9.32008	8.5113	7.96265	9.29501	8.34598	8.98863	8.43691	0.21606	0.925298
ENSG00000065457	ADAT1	8.31716	7.91225	7.91827	8.32034	7.77697	7.43796	7.81371	7.86599	8.19613	7.78386	-0.147895	0.933714
ENSG00000065485	PDIA5	7.49147	7.96075	8.045	9.23763	8.85529	9.48882	8.82245	7.85957	7.69124	7.87993	0.848512	0.466972
ENSG00000065491	TBC1D22B	7.49842	7.38178	8.41721	6.25636	6.37285	8.11554	5.39454	6.763	5.63556	7.03894	-1.07105	0.463935
ENSG00000065518	NDUFB4	6.77594	6.63089	7.66252	7.6167	7.45669	7.57854	7.46318	7.42397	7.25316	7.44287	0.378101	0.705641
ENSG00000065526	SPEN	11.1127	11.3639	11.2379	10.2194	9.74475	10.1826	9.81489	9.73478	10.1655	10.5913	-1.14576	0.00312744
ENSG00000065534	MYLK	11.9482	11.9404	10.2955	11.8277	12.6153	12.2702	11.8781	12.346	12.0366	12.272	0.628553	0.543977
ENSG00000065548	ZC3H15	8.82249	8.64854	9.51786	9.37704	9.34952	8.8766	9.83861	9.51063	9.28413	9.28747	0.338793	0.754204
ENSG00000065559	MAP2K4	8.44133	8.26943	8.46682	8.18168	8.33557	8.00598	7.15846	8.43709	8.28226	8.71363	-0.161593	0.943132
ENSG00000065600	PACC1	5.74299	5.97596	4.53672	6.32186	5.84304	6.74795	7.08102	6.70695	6.15712	6.36649	0.959165	0.280884
ENSG00000065609	SNAP91	0	0.779133	2.14307	0	0	0	0	1.35166	0	0.900816	-1.18684	0.953053
ENSG00000065613	SLK	10.9179	11.1598	11.3332	10.9261	9.97866	11.4341	10.6292	10.6468	10.3838	11.1456	-0.343354	0.806753
ENSG00000065615	CYB5R4	8.33279	8.39289	8.96792	8.65493	7.89194	8.48573	7.30189	8.41539	9.56063	8.77488	-0.00324778	1
ENSG00000065618	COL17A1	6.38416	6.17496	4.94949	7.44362	5.84304	11.0258	7.66242	7.74247	3.32495	6.75029	1.02466	0.638219
ENSG00000065621	GSTO2	7.46334	7.19698	5.75392	5.15446	5.22453	5.95063	4.76193	5.27675	4.1075	6.26441	-1.58541	0.107829
ENSG00000065665	SEC61A2	7.40168	7.06433	6.94437	6.96882	7.08362	5.61972	6.01041	7.06565	6.88598	7.52327	-0.276061	0.909022
ENSG00000065675	PRKCQ	6.91225	7.69763	8.16149	4.53542	0	0	3.99391	4.77531	5.96215	5.88502	-2.9401	0.0959181
ENSG00000065717	TLE2	8.72811	8.57188	8.01673	7.56354	7.44167	9.53392	8.03519	7.92553	7.66583	7.77817	-0.294772	0.924749
ENSG00000065802	ASB1	8.92144	8.51794	8.4493	7.17782	8.03891	6.31459	7.12026	7.73198	7.25316	8.08733	-1.14335	0.117222
ENSG00000065809	FAM107B	10.1235	10.0249	11.4252	9.4882	9.26671	9.01029	9.86773	9.57467	9.98721	10.0489	-1.0265	0.173319
ENSG00000065833	ME1	7.14257	7.26237	5.8425	6.77197	7.14053	7.65311	6.16852	7.23871	5.28126	7.7289	0.176587	0.96056
ENSG00000065882	TBC1D1	9.40916	10.1213	9.74883	10.4419	9.39311	10.1572	9.37018	9.24389	9.72957	9.66182	-0.0137945	0.996186
ENSG00000065883	CDK13	10.4615	10.3885	10.0971	10.0303	10.6042	10.6192	9.58877	10.545	10.6171	10.6395	0.0993413	0.959412
ENSG00000065911	MTHFD2	8.91626	9.29367	9.80502	9.55441	9.61687	8.39085	8.82245	8.95601	8.90422	8.97708	-0.295701	0.859078
ENSG00000065923	SLC9A7	7.48449	7.25224	7.58761	6.0783	8.84391	6.44625	6.16852	6.76986	6.8638	7.19222	-0.208075	0.957452
ENSG00000065970	FOXJ2	9.0357	8.89087	8.83119	8.85069	7.9673	9.6793	8.54811	8.92256	8.64937	8.70466	-0.0820104	0.97537
ENSG00000065978	YBX1	11.1915	11.1598	10.9251	13.2867	12.2599	12.6121	12.5472	11.6605	12.1405	11.1555	1.27796	0.0893595
ENSG00000065989	PDE4A	8.01925	8.25766	8.75337	8.15047	8.51848	8.25377	8.45909	7.76666	8.62979	7.91663	-0.11024	0.954036
ENSG00000066027	PPP2R5A	9.65748	9.63119	9.10404	9.63875	9.20578	10.4878	9.50971	10.1166	9.28829	9.68556	0.284078	0.866487
ENSG00000066032	CTNNA2	0.520397	0.441536	0	2.18599	0	0	0	1.02482	0	0	1.47139	0.948877
ENSG00000066044	ELAVL1	9.10334	8.91996	8.59983	9.47206	9.31284	9.78673	9.35381	9.10576	8.71278	8.64497	0.355217	0.760019
ENSG00000066056	TIE1	8.80578	9.34143	8.3807	10.2375	9.85657	11.7488	10.4445	10.6043	10.1495	9.41572	1.63335	0.0443826
ENSG00000066084	DIP2B	9.54873	10.0205	9.81052	9.78236	9.67903	9.33873	8.98007	9.89466	9.82449	9.90825	-0.139366	0.941711
ENSG00000066117	SMARCD1	8.71326	8.25935	8.27724	8.96016	8.46005	9.32739	8.69829	8.46904	8.5487	8.46019	0.302538	0.793353
ENSG00000066135	KDM4A	8.30928	7.89282	5.33256	7.5013	7.26521	7.25849	7.30189	7.37084	7.80036	7.47838	-0.198621	0.952221
ENSG00000066136	NFYC	7.97261	7.7369	8.00718	8.3715	8.18135	8.76333	7.95063	8.34598	8.70656	7.95747	0.448021	0.55355
ENSG00000066185	ZMYND12	3.93862	2.96402	4.03356	2.85063	4.62367	0	0	3.6892	0	4.44698	-0.381693	0.96208
ENSG00000066230	SLC9A3	5.73124	4.9241	4.94949	3.01806	5.29308	0	3.08173	3.50424	6.32885	4.63493	-0.640287	0.903667
ENSG00000066248	NGEF	3.71829	3.31488	1.833	4.00801	0	5.37728	6.16852	1.02482	0	3.13818	1.24008	0.844821
ENSG00000066279	ASPM	5.96988	6.51706	6.91404	8.45415	7.77697	7.28218	7.63559	6.94363	6.56709	7.54017	1.06432	0.238907
ENSG00000066294	CD84	8.93046	8.5773	8.23287	9.03774	8.02889	6.5669	7.12026	7.16781	8.27388	9.35302	-0.355853	0.922608
ENSG00000066322	ELOVL1	8.09225	7.77513	7.81807	8.77671	7.50083	8.85307	8.34778	7.97976	8.82034	7.56351	0.456937	0.744483
ENSG00000066336	SPI1	8.73254	9.45398	10.8597	10.441	9.42783	9.38323	10.7341	8.83701	12.2098	8.36094	0.518267	0.903808
ENSG00000066379	POLR1H	5.54247	5.14457	6.09774	5.25848	6.43485	0	5.92435	4.77531	6.74749	4.68443	-0.0218305	0.998157
ENSG00000066382	MPPED2	5.15979	3.46276	0	4.15901	2.21377	5.4627	4.94791	4.2946	0	5.33821	0.524836	0.949917
ENSG00000066405	CLDN18	11.7417	10.3487	9.20146	6.17008	8.95915	8.82914	10.6394	10.754	6.45288	9.63533	-1.24797	0.635827
ENSG00000066422	ZBTB11	8.12179	8.61204	8.12664	8.23366	8.39135	8.1023	7.78957	8.84352	8.05646	8.71809	0.0503151	0.985946
ENSG00000066427	ATXN3	9.3803	9.10112	8.95556	9.51994	9.25387	10.1116	8.51904	9.74613	9.58794	9.76535	0.414861	0.72351
ENSG00000066455	GOLGA5	8.05031	8.29103	7.82895	8.67072	8.35173	8.04805	8.8105	8.40662	7.70378	8.50047	0.325451	0.773492
ENSG00000066468	FGFR2	8.9496	8.49665	8.39175	7.12376	5.93171	8.00598	6.01041	7.99739	8.2906	8.54804	-0.921298	0.562009
ENSG00000066557	LRRC40	7.22027	6.91395	6.62037	7.40636	7.81243	8.02014	7.55196	6.91917	5.87613	7.21345	0.440239	0.807304
ENSG00000066583	ISOC1	7.32949	6.89237	6.819	6.99917	8.29435	6.78159	7.30189	7.50015	6.77151	7.01011	0.302008	0.886482
ENSG00000066629	EML1	8.14854	9.08694	6.68168	9.06907	8.35974	9.4939	8.05558	7.99739	7.91264	8.58922	0.332046	0.917384
ENSG00000066651	TRMT11	8.25698	7.77749	8.02148	7.03866	6.09421	7.79162	6.95645	7.06007	7.05209	7.5962	-0.868537	0.264506
ENSG00000066654	THUMPD1	9.25154	8.87885	8.58064	8.76204	8.71866	7.99168	8.72399	9.12728	8.71278	9.42121	-0.0902313	0.969522
ENSG00000066697	MSANTD3	7.26169	6.77464	7.88737	8.67699	7.47155	7.91798	7.99353	7.56859	7.69124	7.0672	0.473332	0.752181
ENSG00000066735	KIF26A	6.13055	6.64645	5.02713	6.90614	5.29308	7.72403	7.36858	5.90636	6.45288	5.85291	0.633883	0.77971
ENSG00000066739	ATG2B	10.0515	10.0679	9.68738	9.06668	8.86658	9.48882	8.28008	9.51267	8.86009	10.0197	-0.691655	0.478161
ENSG00000066777	ARFGEF1	10.3579	10.6155	10.5127	10.1273	9.72937	10.3461	9.30356	9.98728	10.1924	10.5057	-0.424314	0.635202
ENSG00000066813	ACSM2B	0	0	3.25438	0	0	6.31459	4.29762	0	0	1.84854	2.33252	0.833993
ENSG00000066827	ZFAT	7.04629	7.56752	5.70751	6.88463	6.55138	7.55927	7.52297	7.00883	7.71622	7.33852	0.305181	0.899565
ENSG00000066855	MTFR1	7.63709	7.46891	6.797	7.49421	6.83042	7.90278	7.76503	7.98566	7.39909	8.17867	0.365995	0.803021
ENSG00000066923	STAG3	7.31382	7.03311	7.20044	5.22464	5.64745	5.28649	0	5.09214	0	6.92517	-1.84886	0.476796
ENSG00000066926	FECH	7.79778	7.21795	7.30545	7.70527	7.59887	7.37324	5.73509	7.59199	7.51746	7.67176	-0.0273389	0.992153
ENSG00000066933	MYO9A	10.8712	11.0395	9.52624	9.77214	9.01094	9.73616	8.86927	9.9643	9.02905	10.5543	-0.93835	0.396231
ENSG00000067048	DDX3Y	10.0639	0	0	0	10.1175	10.1636	9.69655	0	10.2577	10.3953	1.17995	0.952221
ENSG00000067057	PFKP	8.83214	8.42029	10.2984	9.71234	8.51848	7.25849	9.65039	8.04903	9.55718	7.61227	-0.509774	0.869775
ENSG00000067064	IDI1	9.36612	9.12537	9.48212	8.72014	8.60191	8.4017	7.46318	8.8419	8.81457	8.60376	-0.775679	0.21777
ENSG00000067066	SP100	9.99064	10.7105	11.3838	10.3279	10.5787	10.03	10.5843	10.4171	10.2662	10.6102	-0.389003	0.72618
ENSG00000067082	KLF6	12.6374	11.5863	12.1771	11.7053	10.7891	11.5976	11.6065	11.2918	10.9435	11.6457	-0.789504	0.23929
ENSG00000067113	PLPP1	7.42739	7.94825	6.28324	9.34786	8.89993	9.09299	9.81489	9.03354	7.78863	8.94444	1.71802	0.0181059
ENSG00000067141	NEO1	9.06173	9.08218	8.40636	9.08094	9.75997	10.023	9.50971	9.41547	9.01905	9.35302	0.605167	0.417506
ENSG00000067167	TRAM1	11.2451	10.9217	10.9207	11.7349	11.9473	11.8817	12.3037	12.3548	10.7303	11.6871	0.844678	0.240057
ENSG00000067177	PHKA1	6.50637	6.44774	6.98386	5.73791	5.35852	0	0	5.78978	4.90049	6.92001	-1.2255	0.722976
ENSG00000067182	TNFRSF1A	9.74916	10.0417	10.455	10.6483	10.1956	10.718	10.4788	10.5209	10.7844	9.91927	0.38225	0.666384
ENSG00000067191	CACNB1	7.94745	7.29234	7.69262	6.54396	6.2051	7.67117	7.33562	6.70695	7.36791	6.99057	-0.633842	0.53725
ENSG00000067208	EVI5	9.71602	9.48025	9.52624	9.56966	9.02613	10.0612	8.09551	9.69662	9.1531	9.92636	-0.096275	0.974524
ENSG00000067221	STOML1	6.4573	6.65672	6.84066	6.59783	7.29894	7.70662	8.28008	6.8432	6.77151	6.09174	0.575931	0.728558
ENSG00000067225	PKM	10.9266	11.2791	12.1345	12.9295	12.1693	10.9184	12.4705	11.3297	12.0978	10.6919	0.458859	0.848673
ENSG00000067248	DHX29	8.49789	8.76473	8.858	8.77671	8.60865	8.35778	8.39654	8.58047	8.26544	8.95078	-0.12655	0.938725
ENSG00000067334	DNTTIP2	8.13745	8.43231	9.4366	8.76204	8.33557	8.53587	8.4437	8.75991	8.22252	8.39107	-0.271816	0.86723
ENSG00000067365	METTL22	7.82291	7.6444	7.83436	7.40636	7.19529	7.55927	6.16852	6.67809	7.87986	7.17933	-0.526919	0.640837
ENSG00000067369	TP53BP1	9.14931	9.27628	9.23865	9.35765	9.43921	8.70317	8.07568	9.36089	9.31306	9.23964	-0.0823436	0.97172
ENSG00000067445	TRO	4.91176	5.10008	5.30164	6.30576	7.02436	6.74795	6.37729	6.60329	5.78466	6.28861	1.40847	0.00788035
ENSG00000067533	RRP15	8.35018	7.7962	8.70398	8.10933	7.58526	8.48573	7.68877	7.5488	7.30346	7.5962	-0.523176	0.609674
ENSG00000067560	RHOA	11.5241	11.4845	11.6725	12.4302	12.6331	12.7702	12.6688	11.8545	12.1055	11.3074	0.765899	0.311973
ENSG00000067596	DHX8	8.6112	8.7492	8.39175	8.84792	8.03891	8.4959	7.8838	8.62841	8.19613	8.36094	-0.201098	0.892523
ENSG00000067601	PMS2P4	4.71107	4.12683	1.833	3.42808	4.11893	0	3.99391	4.47323	0	3.85204	-0.432588	0.952221
ENSG00000067606	PRKCZ	9.94369	9.68112	8.66807	7.99352	6.83042	7.02569	8.07568	8.01769	7.63997	7.965	-1.80783	0.00210584
ENSG00000067646	ZFY	7.7374	0	0	0	7.48627	8.63119	7.9287	0	7.91264	8.03105	1.40924	0.936097
ENSG00000067704	IARS2	8.71922	8.7078	8.43513	9.71691	8.26905	8.93007	9.72228	9.23277	8.92043	9.24067	0.593209	0.525258
ENSG00000067715	SYT1	7.6713	6.69711	5.42151	3.42808	3.5749	0	0	4.63216	3.948	4.82346	-3.14094	0.0211664
ENSG00000067798	NAV3	8.43047	8.3821	7.05045	8.27558	8.49684	4.57396	7.99353	7.94686	8.73127	8.11467	0.00503192	1
ENSG00000067829	IDH3G	7.60847	7.66999	7.73951	8.45779	7.6779	7.75822	6.99918	7.2873	7.82352	7.15759	0.00155984	1
ENSG00000067836	ROGDI	6.33843	5.96773	6.36026	6.25636	4.7264	0	0	5.57173	4.8106	5.52639	-1.20763	0.702113
ENSG00000067840	PDZD4	6.00933	6.48858	6.797	5.11805	4.39326	0	5.63026	4.90553	5.73665	4.95027	-1.52292	0.266931
ENSG00000067842	ATP2B3	2.73261	2.1955	3.59757	1.47259	4.26261	0	0	2.36144	0	2.01254	-0.760671	0.929372
ENSG00000067900	ROCK1	11.0859	11.2097	11.4194	11.208	10.6392	10.9128	10.3893	11.003	10.682	11.2734	-0.340442	0.695341
ENSG00000067955	CBFB	9.15811	8.99274	9.69781	9.87936	9.78101	9.84357	9.56052	9.6114	10.0277	9.50452	0.441605	0.484352
ENSG00000067992	PDK3	9.61895	9.58821	8.83929	9.27118	9.09014	10.1951	8.31433	9.77538	10.1403	10.0914	0.292293	0.903667
ENSG00000068001	HYAL2	9.55956	9.61876	9.04926	9.83938	10.2332	12.5402	10.8378	9.3077	9.2631	8.66514	1.25881	0.523987
ENSG00000068024	HDAC4	9.17664	9.71532	9.90482	8.4021	7.89194	8.47549	8.1534	7.97976	10.005	8.45663	-0.964123	0.419146
ENSG00000068028	RASSF1	8.28538	8.40818	9.10404	8.11858	7.52953	9.33873	6.91242	7.72494	8.60994	7.35007	-0.49341	0.827115
ENSG00000068078	FGFR3	8.14633	6.83471	6.93433	6.58455	6.68493	9.3667	6.44066	5.57173	6.74749	7.95747	0.151151	0.979892
ENSG00000068079	IFI35	5.87697	6.6046	7.80159	7.15104	7.54367	8.72926	8.98007	7.17299	7.60028	6.64172	0.937989	0.583718
ENSG00000068097	HEATR6	7.11571	7.39104	4.78041	7.71139	6.37285	4.85241	5.63026	7.43695	6.84127	7.40277	0.0978924	0.988345
ENSG00000068120	COASY	7.65274	7.96695	8.06814	8.15047	7.45669	8.75488	7.83746	7.08777	7.33605	7.17068	-0.111943	0.969563
ENSG00000068137	PLEKHH3	7.75201	7.90365	6.797	7.09595	7.41115	8.39085	7.74005	7.51247	8.17827	7.8984	0.239653	0.917779
ENSG00000068305	MEF2A	10.4159	10.3526	10.8042	10.7888	10.4607	12.067	10.1209	10.9165	10.9671	10.9272	0.474761	0.751561
ENSG00000068308	OTUD5	8.39555	8.55961	9.02344	8.67386	8.80336	8.84514	9.48737	8.46904	9.2966	8.20858	0.196058	0.929372
ENSG00000068323	TFE3	9.07921	9.24937	9.89449	9.15019	8.60865	10.1017	9.32051	9.06454	9.46443	8.58108	-0.184687	0.945486
ENSG00000068354	TBC1D25	6.66299	6.75565	5.86382	6.0203	6.05527	6.31459	6.01041	5.73478	5.52685	6.08254	-0.518626	0.593957
ENSG00000068366	ACSL4	10.6024	11.0205	12.2858	10.7145	9.98126	9.46314	9.85615	10.609	10.9501	10.6138	-1.09269	0.237052
ENSG00000068383	INPP5A	8.63976	8.72499	8.24104	8.22084	8.31098	9.23936	8.09551	8.11782	8.39481	8.19797	-0.1331	0.952221
ENSG00000068394	GPKOW	5.99957	6.52269	5.36282	7.18664	4.99686	0	7.78957	6.66343	6.51112	6.4039	0.55987	0.912458
ENSG00000068400	GRIPAP1	8.78035	9.24512	9.37111	9.35374	10.0571	9.19011	9.5317	8.94696	9.54329	8.44232	0.214272	0.925298
ENSG00000068438	FTSJ1	7.65274	6.96859	7.43217	8.27144	7.72829	7.35101	7.30189	7.311	7.80036	6.59071	0.182939	0.945869
ENSG00000068489	PRR11	5.19443	5.02274	4.03356	8.49376	7.89194	0	8.19074	6.72823	5.58223	6.27252	2.52989	0.168498
ENSG00000068615	REEP1	7.15141	6.94363	5.23775	6.0783	5.07681	6.96843	0	6.09288	5.14077	6.15455	-0.816666	0.791942
ENSG00000068650	ATP11A	11.8461	11.9426	11.9654	10.4149	9.9471	11.0064	11.1105	11.0343	10.7561	11.1186	-1.0978	0.0243903
ENSG00000068654	POLR1A	9.74916	9.1601	9.17824	9.31003	9.02108	7.80803	8.57661	8.63029	8.10454	8.64028	-0.728241	0.404103
ENSG00000068697	LAPTM4A	9.43925	9.79888	9.76733	10.6298	10.8286	11.1961	10.8554	10.8203	10.0227	10.4147	1.04365	0.0236612
ENSG00000068724	TTC7A	9.26076	8.93797	8.58707	8.54951	8.35974	6.87803	8.53365	8.32052	9.2201	8.29077	-0.521983	0.722024
ENSG00000068745	IP6K2	9.13489	8.45014	7.92335	8.0765	7.58526	7.68901	6.55963	8.46693	8.49199	8.65121	-0.514211	0.768871
ENSG00000068781	STON1-GTF2A1L	1.85044	3.20713	3.11907	0	4.11893	0	0	2.62609	0	2.15979	-0.751626	0.945486
ENSG00000068784	SRBD1	7.56611	7.87753	6.41906	8.00851	7.78889	5.89024	8.07568	7.75635	7.84632	7.86659	0.321569	0.902898
ENSG00000068796	KIF2A	9.02611	9.13367	9.7574	9.26911	9.32926	8.66763	8.31433	9.48898	8.92579	9.44653	-0.219582	0.91147
ENSG00000068831	RASGRP2	8.21753	8.67532	8.19552	7.65533	7.59887	9.11953	7.66242	7.03183	8.21378	6.94561	-0.461016	0.827063
ENSG00000068878	PSME4	10.5373	10.5357	11.1996	9.98548	9.66939	8.92255	8.98007	9.96206	9.54329	10.3013	-1.0893	0.0975297
ENSG00000068885	IFT80	7.43827	7.45426	7.35898	7.28023	7.29894	6.52779	5.92435	7.8499	6.00331	8.17867	-0.173009	0.959412
ENSG00000068903	SIRT2	7.58908	7.63923	7.60037	7.34467	8.31922	9.22109	8.65886	8.27547	8.2906	8.13261	0.799646	0.354363
ENSG00000068912	ERLEC1	9.27398	8.9978	8.95307	9.57638	9.80468	9.17753	9.57471	9.35634	8.74347	9.73338	0.380444	0.679823
ENSG00000068971	PPP2R5B	6.91744	6.98499	7.74526	6.50219	7.10284	9.20258	8.1534	7.13101	6.36087	6.5175	0.38746	0.923104
ENSG00000068976	PYGM	4.82599	4.76222	3.49199	4.9208	5.84304	5.4627	4.76193	3.80052	6.22828	3.51165	0.730256	0.784722
ENSG00000068985	PAGE1	0	0	0	0	0	0	0	1.02482	0	0.900816	2.48327	0.889757
ENSG00000069011	PITX1	4.05629	2.49944	5.68373	1.87294	0	5.82722	0	1.02482	3.948	4.41801	-0.814264	0.922608
ENSG00000069020	MAST4	10.2545	10.319	11.3023	9.98927	9.21465	10.1476	9.05286	10.172	9.39653	10.3586	-0.867572	0.327291
ENSG00000069122	ADGRF5	11.7136	12.085	11.3889	12.075	12.2048	13.6131	11.9106	12.2118	10.8251	12.1793	0.595378	0.737604
ENSG00000069188	SDK2	7.40907	7.12849	7.97815	7.38354	8.85529	5.28649	8.92573	7.86918	7.42961	7.44646	0.403442	0.910849
ENSG00000069248	NUP133	8.37115	8.40514	8.31643	8.6228	6.8533	7.75822	7.52297	8.19625	8.5487	8.45485	-0.25222	0.917384
ENSG00000069275	NUCKS1	11.8077	11.5014	11.568	12.4998	12.4487	12.1304	11.9642	11.8892	11.7773	11.7877	0.466888	0.474644
ENSG00000069329	VPS35	9.52766	9.48531	9.41329	9.81257	9.87345	9.15204	9.63692	9.78133	9.52927	9.69465	0.182981	0.862959
ENSG00000069345	DNAJA2	8.73548	8.8478	8.99474	9.53037	9.40478	9.34999	9.22474	9.34606	8.74953	9.05088	0.394661	0.538599
ENSG00000069399	BCL3	8.43591	8.94113	10.8308	9.44843	10.937	10.7093	10.4013	9.19379	10.9382	7.38791	0.437174	0.918656
ENSG00000069424	KCNAB2	9.2077	9.63704	9.76309	8.09535	8.13541	7.13382	8.17219	7.2729	9.32528	8.41875	-1.31395	0.121856
ENSG00000069431	ABCC9	8.76603	9.28376	8.14417	8.93421	8.9956	8.02014	8.20906	9.41547	8.80296	9.99355	0.247331	0.936004
ENSG00000069482	GAL	0.902035	0	0	6.66247	4.51306	0	0	0	0	0.900816	5.77622	0.264272
ENSG00000069493	CLEC2D	8.37682	9.41668	8.4703	7.78291	9.89842	6.44625	5.83282	8.26337	8.64287	9.17834	-0.294305	0.952221
ENSG00000069509	FUNDC1	4.16508	5.08494	5.75392	4.78805	5.97409	0	0	6.23838	6.04333	5.70488	0.238569	0.974956
ENSG00000069535	MAOB	8.44493	8.24069	5.94608	8.26729	8.61536	7.51996	9.70948	8.9102	8.99884	7.80359	0.818478	0.649234
ENSG00000069667	RORA	11.0198	10.7166	10.9105	9.64995	9.31696	10.6491	8.28008	9.8223	9.55718	10.7421	-0.978048	0.386393
ENSG00000069696	DRD4	5.90861	5.30995	7.09621	3.30392	1.4954	0	0	3.50424	5.46926	3.93617	-2.7539	0.150429
ENSG00000069702	TGFBR3	11.1011	11.8191	9.86704	10.6152	10.4774	12.6051	10.456	11.1109	10.0815	10.4013	-0.04326	0.992142
ENSG00000069764	PLA2G10	4.7348	4.49076	0.89084	3.74699	3.95935	0	0	3.29204	0	5.04804	-0.67156	0.944497
ENSG00000069812	HES2	4.61205	4.88967	5.33256	0	3.95935	6.64207	5.51721	3.6892	6.15712	3.89472	0.233326	0.97537
ENSG00000069849	ATP1B3	9.42565	10.3089	10.8859	10.5415	9.84234	9.78673	10.5948	9.80154	9.15767	9.46612	-0.358569	0.86014
ENSG00000069869	NEDD4	8.15515	8.94008	8.03093	8.50085	8.59514	10.1763	6.99918	9.28276	8.5277	8.97956	0.545462	0.813211
ENSG00000069943	PIGB	7.59233	7.92718	7.17508	6.96882	7.36412	5.82722	0	6.69979	6.12018	7.65013	-0.903287	0.738712
ENSG00000069956	MAPK6	9.01888	8.58135	9.89708	8.56311	8.84961	7.51996	7.60825	8.71621	8.12333	8.9419	-0.839697	0.427589
ENSG00000069966	GNB5	7.24113	7.44836	6.92422	7.43624	8.16315	6.40368	8.26265	7.32503	7.236	7.32298	0.334199	0.869213
ENSG00000069974	RAB27A	9.35564	9.82304	10.2262	9.60626	9.67582	9.73186	9.43387	9.84844	10.314	9.85453	-0.0383405	0.989153
ENSG00000069998	HDHD5	7.3755	6.78873	7.24174	7.29661	7.15902	6.90879	6.72149	6.888	8.43297	6.79039	0.142042	0.960825
ENSG00000070010	UFD1	8.91237	8.89739	8.80388	8.25896	7.95677	7.68901	7.78957	7.88821	7.27013	8.22331	-0.965826	0.0280666
ENSG00000070018	LRP6	10.5164	10.5262	9.80364	10.1158	9.72628	10.4621	9.79684	10.6407	9.66691	10.5647	-0.127518	0.953053
ENSG00000070019	GUCY2C	4.09347	3.31488	0	0	0	0	0	2.74219	3.76865	4.68443	-0.40011	0.978086
ENSG00000070031	SCT	4.91176	3.15009	3.11907	3.16806	4.99686	0	0	3.6892	4.25111	2.52836	-0.483726	0.947603
ENSG00000070047	PHRF1	9.35564	9.47155	9.70963	9.25031	8.22587	10.0474	9.42606	8.29699	8.47014	8.24409	-0.507555	0.771271
ENSG00000070061	ELP1	9.65048	9.27378	9.97017	9.06907	8.77966	7.82426	8.85771	9.39898	8.73127	9.65019	-0.660436	0.530617
ENSG00000070081	NUCB2	8.87548	9.02483	8.63436	9.95484	9.59667	9.59195	9.92425	9.8338	8.84884	9.90629	0.852741	0.0991667
ENSG00000070087	PFN2	8.40667	7.9058	7.82352	8.57994	9.32517	7.65311	8.03519	8.96798	8.03677	8.64341	0.501332	0.71233
ENSG00000070159	PTPN3	8.93559	8.60144	8.61563	6.93782	5.15256	6.90879	7.52297	6.68536	3.948	7.95495	-1.84605	0.129062
ENSG00000070182	SPTB	6.74706	7.00121	6.23497	6.68753	6.24025	6.67823	7.12026	5.47436	7.5732	4.70855	-0.109055	0.98076
ENSG00000070190	DAPP1	6.28318	6.69212	9.42589	6.42977	6.80717	5.82722	7.86081	6.65605	8.89331	7.09949	-0.76045	0.813211
ENSG00000070193	FGF10	5.95985	7.17927	0	5.38645	5.59411	0	5.26046	7.17816	5.34669	6.81837	-0.179148	0.98781
ENSG00000070214	SLC44A1	10.6693	10.543	10.2075	10.6814	11.0809	11.3637	10.0666	11.2247	10.587	11.2694	0.471997	0.639816
ENSG00000070269	TMEM260	7.69266	7.99961	8.03564	7.75946	8.08797	8.04805	7.26734	8.35968	8.88232	8.50047	0.298371	0.865333
ENSG00000070366	SMG6	9.44376	9.44437	9.08828	8.25896	8.11662	7.02569	8.45909	8.43062	9.2966	8.70316	-0.88008	0.35839
ENSG00000070367	EXOC5	9.46785	9.48963	9.41148	9.85606	10.3704	10.2592	10.2503	10.6129	9.29245	10.0003	0.686308	0.291241
ENSG00000070371	CLTCL1	7.33726	6.55601	6.07963	6.47366	7.00405	7.08077	0	6.05969	8.47014	7.31121	0.311307	0.954192
ENSG00000070388	FGF22	3.06763	3.93753	0	1.87294	4.39326	0	0	1.84268	0	2.15979	-0.810908	0.943132
ENSG00000070404	FSTL3	10.2698	9.69926	11.029	10.0253	11.4897	8.915	10.1063	8.83538	11.1773	8.22749	-0.177709	0.970421
ENSG00000070413	DGCR2	9.66212	9.46791	8.42081	8.9932	8.53979	8.8766	9.54618	8.88674	9.36924	8.84321	-0.238447	0.901861
ENSG00000070423	RNF126	7.64023	7.10242	7.99756	8.25057	7.54367	7.59754	8.48938	6.84968	8.29889	6.53109	0.174695	0.954466
ENSG00000070444	MNT	9.11355	8.92102	9.08601	7.9214	8.04885	9.15204	6.91242	8.01769	9.27575	7.86391	-0.679485	0.64966
ENSG00000070476	ZXDC	9.41743	8.99982	8.88953	8.46868	7.78889	8.34659	8.69829	8.11243	8.93645	8.38734	-0.69435	0.280484
ENSG00000070495	JMJD6	7.81179	7.76804	8.48413	7.93716	7.17727	7.43796	7.97224	8.44782	7.85759	7.23021	-0.270517	0.889297
ENSG00000070501	POLB	7.26169	7.38796	8.55793	6.87375	7.3481	6.74795	6.16852	7.67102	7.6786	7.47838	-0.62673	0.641591
ENSG00000070526	ST6GALNAC1	6.82651	6.33068	6.38996	6.6999	0	4.97377	7.43234	5.23772	3.03857	6.75029	-0.498574	0.942542
ENSG00000070540	WIPI1	7.93981	8.46921	8.8176	8.19485	8.04885	7.94792	6.82011	7.23871	8.49199	7.84771	-0.561492	0.64403
ENSG00000070601	FRMPD1	2.29547	1.95024	0	0	2.69115	0	0	0.601556	0	0	-1.28838	0.945486
ENSG00000070610	GBA2	9.15261	9.12167	9.00197	7.77123	7.54367	8.47549	8.59064	7.98566	7.60028	7.91145	-1.07392	0.0291984
ENSG00000070614	NDST1	11.3798	10.9691	10.2086	10.0217	9.78696	9.49896	10.0207	9.76684	9.9561	9.60673	-1.11136	0.0156035
ENSG00000070669	ASNS	4.53306	4.70396	5.79889	2.6612	6.13213	0	6.311	5.64813	4.50146	5.08537	0.102959	0.990187
ENSG00000070718	AP3M2	7.97261	7.79154	8.5282	8.01348	7.42649	7.88741	7.99353	8.17833	6.72306	7.77817	-0.351912	0.81625
ENSG00000070729	CNGB1	1.45281	2.58801	3.11907	0	0	5.69225	0	1.02482	0	2.01254	0.671179	0.956174
ENSG00000070731	ST6GALNAC2	6.14833	6.05578	5.92595	5.11805	0	5.61972	7.08102	5.36994	5.63556	5.49899	-0.405291	0.942542
ENSG00000070756	PABPC1	12.2994	12.0517	12.823	13.1604	13.2231	12.3765	12.3581	12.5205	13.0271	12.6556	0.373484	0.73222
ENSG00000070759	TESK2	5.68326	5.78308	3.49199	4.83367	0	4.71989	0	5.00185	4.50146	5.75206	-0.726437	0.895433
ENSG00000070761	CFAP20	6.45015	6.36869	4.86742	7.28844	5.22453	4.85241	6.77164	7.11495	5.91978	6.55124	0.436735	0.890107
ENSG00000070770	CSNK2A2	8.3521	8.4338	8.78165	8.81418	8.42992	9.09299	7.55196	8.54893	8.81457	8.98944	0.146289	0.949917
ENSG00000070778	PTPN21	9.88327	9.54461	8.48413	8.58329	8.16315	9.44226	8.76171	8.93329	8.23984	9.09501	-0.609833	0.59993
ENSG00000070785	EIF2B3	6.82097	6.79339	6.50298	7.45095	7.19529	5.37728	6.91242	7.07121	6.19314	6.83491	0.142841	0.959412
ENSG00000070808	CAMK2A	5.86627	5.11506	4.36792	4.87789	6.09421	0	6.24152	5.35177	6.26259	4.091	0.210196	0.97172
ENSG00000070814	TCOF1	8.77893	9.1646	8.48069	9.54072	8.5815	8.83716	7.97224	8.30409	8.38705	7.90624	-0.228962	0.929708
ENSG00000070831	CDC42	11.734	11.1498	12.1691	12.1998	12.4609	12.3909	12.3529	11.5614	12.6276	11.0417	0.433165	0.7718
ENSG00000070882	OSBPL3	8.76747	9.1664	9.16971	8.31632	8.22587	7.4589	8.05558	8.20892	8.12333	8.81849	-0.820394	0.167572
ENSG00000070886	EPHA8	1.20355	0	3.87461	0	3.5749	0	0	0	0	0	-1.66184	0.933971
ENSG00000070915	SLC12A3	0.902035	0	3.49199	0	0	0	0	0	0	0.900816	-3.27279	0.802403
ENSG00000070950	RAD18	7.47747	6.57239	6.37519	8.14143	7.24805	7.10754	7.40081	6.9557	6.08226	7.29935	0.394736	0.854691
ENSG00000070961	ATP2B1	9.36232	9.15829	11.0698	9.90629	9.82218	8.04805	7.19567	9.61426	8.96278	9.5436	-0.870896	0.641591
ENSG00000070985	TRPM5	3.51405	2.40507	0	0	0	0	0	0	0	1.20206	-3.47702	0.737604
ENSG00000071051	NCK2	8.32304	8.34604	9.26092	8.74124	9.93105	9.68819	9.58176	8.58436	9.3653	8.66206	0.595905	0.627029
ENSG00000071054	MAP4K4	10.7009	10.8538	11.2816	11.8174	11.5583	11.4486	11.0884	11.4781	11.9118	11.4898	0.597323	0.26381
ENSG00000071073	MGAT4A	9.69803	10.3734	9.97139	10.1019	8.89443	10.1857	8.63196	9.97324	9.52221	9.80085	-0.352852	0.845249
ENSG00000071082	RPL31	10.1634	10.2838	10.0197	11.2454	12.3516	10.3656	11.3125	11.5852	10.9736	10.9091	1.21069	0.0938174
ENSG00000071127	WDR1	11.1468	10.9797	11.2861	11.5754	11.0403	12.1934	11.1655	11.0379	11.0904	10.6062	0.183376	0.940944
ENSG00000071189	SNX13	10.2743	10.1994	10.3101	9.64196	9.57274	9.35558	8.65886	10.1584	10.2871	10.5868	-0.389343	0.820284
ENSG00000071203	MS4A12	1.45281	0	0	0	0	0	0	0	0	0	-1.28449	0.952221
ENSG00000071205	ARHGAP10	9.81325	9.72756	8.96792	8.75613	8.66147	8.32394	8.34778	9.01491	8.44795	9.86463	-0.672529	0.552387
ENSG00000071242	RPS6KA2	11.3633	11.1389	10.2023	10.5172	10.5562	10.9297	10.6859	10.2696	10.8731	10.6725	-0.325262	0.777848
ENSG00000071243	ING3	6.36148	6.58321	7.30545	6.57115	6.27456	6.31459	5.92435	7.19862	5.06504	7.18364	-0.276046	0.931413
ENSG00000071246	VASH1	7.96761	8.81261	7.53543	8.37921	8.2433	8.46518	7.33562	8.40001	8.14188	7.75809	-0.0548538	0.987894
ENSG00000071282	LMCD1	10.5886	10.8384	10.8976	10.1922	8.91632	10.8586	9.31206	9.33454	9.72651	9.70892	-0.928789	0.315656
ENSG00000071462	BUD23	8.51341	7.67506	9.32574	8.68635	8.55383	9.20878	8.74924	8.35285	8.44048	7.70811	-0.0721686	0.98438
ENSG00000071537	SEL1L	10.5988	10.6912	10.4506	10.9095	11.1061	11.1453	10.4406	11.2816	10.6303	11.1155	0.39145	0.58252
ENSG00000071539	TRIP13	5.19443	4.2405	5.47791	7.30473	6.5791	5.54335	7.08102	4.60175	6.00331	5.49899	1.30817	0.345663
ENSG00000071553	ATP6AP1	9.42565	9.19312	9.85778	10.0737	9.90117	10.9241	10.2235	9.33801	10.283	8.97584	0.558565	0.681918
ENSG00000071564	TCF3	8.19845	8.15629	8.46682	8.70488	9.5554	8.44433	9.74757	8.12318	8.60994	8.28878	0.622671	0.615896
ENSG00000071575	TRIB2	9.1788	9.53071	9.86175	9.5629	9.67903	9.77842	8.95858	9.69931	10.005	9.55777	0.0868558	0.96208
ENSG00000071626	DAZAP1	10.7868	10.3207	10.9786	10.6298	9.78399	10.8348	10.4826	9.84601	10.2491	9.69691	-0.444738	0.689865
ENSG00000071655	MBD3	8.24257	8.00163	7.76239	8.34023	7.36412	9.0244	8.92573	7.1469	7.89087	6.9807	0.135067	0.969702
ENSG00000071794	HLTF	6.91225	7.34094	6.0239	8.01842	7.12181	7.39514	7.15846	8.20892	7.236	8.40035	0.89367	0.380407
ENSG00000071859	FAM50A	7.04154	7.81467	7.5086	8.96273	8.18135	8.45479	9.8089	7.58812	7.97604	7.25089	1.06353	0.412973
ENSG00000071889	FAM3A	7.28196	7.43946	7.04112	7.47274	7.39564	8.75488	8.19074	7.45407	7.72854	7.40277	0.587037	0.597562
ENSG00000071894	CPSF1	9.12033	9.41668	8.82305	8.87544	8.69352	9.23329	9.02211	8.28746	8.50638	7.83407	-0.449116	0.694346
ENSG00000071909	MYO3B	3.27605	2.89625	0	3.30392	0	0	0	3.13098	4.1075	2.90755	0.190415	0.989654
ENSG00000071967	CYBRD1	11.0432	11.2849	9.78421	10.6491	11.8325	10.6052	11.3146	12.1746	10.6483	12.376	0.707644	0.6592
ENSG00000071991	CDH19	5.41608	6.16059	3.37807	4.47912	4.39326	1.82183	5.73509	6.17781	5.28126	6.99548	0.236642	0.968801
ENSG00000071994	PDCD2	8.41587	8.3634	9.05854	8.34417	8.48224	8.60325	9.02211	8.51056	8.51352	8.50564	-0.0698472	0.969826
ENSG00000072041	SLC6A15	3.1405	3.46276	0	3.30392	4.26261	6.26788	4.76193	2.03707	0	3.06532	1.69324	0.687011
ENSG00000072042	RDH11	8.59021	8.70161	8.99956	9.21842	8.97488	9.4786	8.82245	8.85485	8.85448	9.02949	0.27848	0.746716
ENSG00000072062	PRKACA	9.38405	9.08123	9.74165	10.1568	11.0063	10.1443	10.4864	9.64721	10.3181	9.06262	0.797185	0.416468
ENSG00000072071	ADGRL1	8.98342	8.75878	8.65896	8.32434	7.21309	8.27754	7.66242	7.75979	8.70032	8.06649	-0.736603	0.34463
ENSG00000072110	ACTN1	10.8009	11.0078	11.1127	12.1235	11.7234	10.6468	11.788	11.1203	11.3287	10.494	0.443664	0.757038
ENSG00000072121	ZFYVE26	9.27297	9.31896	9.38223	7.90547	8.42229	8.82914	8.61832	8.65086	8.71897	9.27742	-0.643266	0.365534
ENSG00000072133	RPS6KA6	6.33067	5.71587	7.03174	5.38645	2.69115	5.08571	0	5.40559	4.50146	6.73862	-1.25867	0.637473
ENSG00000072134	EPN2	9.19065	9.05331	8.85534	7.87851	6.94136	8.45479	8.19074	8.52482	8.23984	8.27269	-0.896705	0.185766
ENSG00000072135	PTPN18	9.41743	9.30433	9.29075	9.6846	9.72318	9.16484	9.66373	8.93023	9.5398	9.17293	0.0987779	0.953053
ENSG00000072163	LIMS2	9.9532	10.0837	9.01155	9.65631	9.5449	12.1482	10.6662	8.99456	9.30485	8.91235	0.626073	0.844588
ENSG00000072182	ASIC4	4.63745	3.36587	3.69595	0	0	0	6.09163	2.03707	4.71473	1.20206	-0.178604	0.990187
ENSG00000072195	SPEG	8.42136	8.47648	7.23357	7.54994	6.43485	7.47954	6.09163	7.57252	5.73665	7.31515	-1.09806	0.320588
ENSG00000072201	LNX1	6.17459	6.21723	5.5053	4.9208	4.51306	0	4.94791	5.49105	5.28126	5.72866	-1.00977	0.609303
ENSG00000072210	ALDH3A2	10.2819	10.1106	9.33531	9.07857	8.68079	10.2975	9.74129	10.1518	8.73127	10.215	-0.265784	0.927385
ENSG00000072274	TFRC	10.6612	10.8831	12.2432	9.58307	10.7787	8.69436	8.82245	10.1655	10.8064	9.84164	-1.42762	0.180187
ENSG00000072310	SREBF1	9.64813	10.0105	9.89579	9.25869	8.95386	9.62011	8.69829	8.87407	9.27155	8.97584	-0.738232	0.124643
ENSG00000072315	TRPC5	6.82097	6.94782	6.71725	2.44307	0	5.54335	0	2.94964	0	4.44698	-3.35154	0.106888
ENSG00000072364	AFF4	11.3962	11.2251	11.6474	11.1381	10.9675	10.3821	10.3403	10.9736	10.3916	11.4855	-0.560859	0.52156
ENSG00000072401	UBE2D1	6.87001	7.03311	7.62555	8.32833	7.69067	7.37324	8.93677	7.88821	9.01402	7.625	1.04099	0.261148
ENSG00000072415	PALS1	9.74552	9.60953	9.79673	9.0082	8.91088	8.72926	7.9287	9.38565	8.68142	9.33376	-0.793588	0.235856
ENSG00000072422	RHOBTB1	7.87988	8.29925	6.34518	8.10003	7.8356	8.4017	8.39654	8.06584	7.236	8.51934	0.411171	0.833207
ENSG00000072501	SMC1A	9.76941	10.2892	9.88149	10.8053	9.47285	10.4647	9.64367	9.84033	9.62137	9.40469	-0.012342	0.997414
ENSG00000072506	HSD17B10	6.47149	6.72668	5.27005	8.09066	6.5791	6.35982	8.33115	6.79023	6.72306	6.02607	0.949917	0.563825
ENSG00000072518	MARK2	9.30205	9.4466	10.1447	9.08566	8.96966	9.1712	9.73498	8.953	9.84162	9.23653	-0.357732	0.77111
ENSG00000072571	HMMR	4.05629	4.21291	0	7.6036	6.73508	6.4876	5.39454	5.1976	5.21272	5.12175	2.76452	0.0582257
ENSG00000072609	CHFR	9.55124	9.21415	10.0397	9.03774	9.03115	9.59195	9.39439	9.04912	10.0202	8.88615	-0.304766	0.844031
ENSG00000072657	TRHDE	7.29798	8.32203	6.82987	4.78805	4.7264	6.78159	5.83282	6.59559	5.06504	7.46073	-1.38925	0.357011
ENSG00000072682	P4HA2	8.49094	8.80224	7.65643	9.54072	9.12816	8.68551	9.74757	9.0701	9.44588	8.71214	0.84432	0.25675
ENSG00000072694	FCGR2B	5.40133	6.0323	6.34518	6.64977	7.45669	5.08571	7.49339	7.79719	8.22252	6.86205	1.3718	0.227839
ENSG00000072736	NFATC3	9.63952	9.59691	8.90246	8.74722	9.46915	9.6793	9.23371	9.41109	9.27575	9.10413	-0.120384	0.951846
ENSG00000072756	TRNT1	8.25493	8.2811	8.28911	7.51536	7.9673	8.19258	6.55963	8.06026	7.4742	7.89577	-0.522675	0.605979
ENSG00000072778	ACADVL	10.9318	10.5792	11.642	11.1712	10.3684	10.718	11.8579	10.6162	10.8064	10.4918	-0.174018	0.949814
ENSG00000072786	STK10	9.22246	9.76604	10.4594	9.47746	9.32926	9.87117	9.60269	8.9133	10.3363	8.7562	-0.348504	0.863822
ENSG00000072803	FBXW11	9.68362	9.68615	9.53291	9.44292	9.11875	9.12609	9.97864	9.51472	9.45333	9.44922	-0.173183	0.895765
ENSG00000072818	ACAP1	8.37304	9.08218	8.72161	6.91678	7.15902	7.72403	8.39654	6.96768	9.08763	7.12211	-0.909821	0.525258
ENSG00000072832	CRMP1	7.032	7.0449	6.51651	7.16003	8.11662	6.60497	7.52297	7.06007	7.84632	7.47134	0.586479	0.579334
ENSG00000072840	EVC	8.6303	8.82974	6.97409	8.76204	8.65497	7.84031	8.7112	8.32751	8.98863	8.85812	0.284886	0.903574
ENSG00000072849	DERL2	8.34441	7.81008	8.48069	7.75354	8.06854	8.63119	7.68877	8.22896	8.25696	8.09422	-0.104032	0.956337
ENSG00000072858	SIDT1	6.13055	7.5428	8.47723	6.58455	6.91985	5.54335	5.92435	6.21847	6.08226	6.63544	-1.3346	0.169314
ENSG00000072864	NDE1	8.31125	8.12703	8.3807	8.14143	8.42229	8.6766	6.99918	7.95891	8.20498	8.07347	-0.133275	0.952221
ENSG00000072952	IRAG1	8.86208	8.34445	7.23357	9.188	8.20822	7.70662	8.22715	8.78042	9.20695	8.76916	0.381791	0.857775
ENSG00000072954	TMEM38A	5.01227	5.20183	2.96976	4.42053	3.5749	7.72403	5.73509	5.0477	3.948	5.04804	1.08598	0.727193
ENSG00000072958	AP1M1	8.86073	8.2509	7.33628	8.86998	7.77697	7.32843	8.96937	8.06862	8.84884	7.85042	0.0847088	0.982925
ENSG00000073008	PVR	8.7903	8.53753	10.4462	8.93421	8.25193	9.32739	8.38047	8.41539	7.97604	7.67483	-1.00845	0.397796
ENSG00000073050	XRCC1	6.37664	6.7364	7.2171	7.62969	7.08362	8.44433	5.26046	6.22846	7.83497	6.49687	0.49966	0.865102
ENSG00000073060	SCARB1	6.99317	7.37557	9.83232	8.17726	7.77697	6.84659	7.58038	8.5126	8.83751	8.23789	-0.532481	0.85742
ENSG00000073067	CYP2W1	5.59527	4.78113	3.11907	0	0	4.97377	0	1.02482	0	2.01254	-2.53404	0.581272
ENSG00000073111	MCM2	5.43069	4.85439	0	8.49731	7.14053	0	8.07568	5.36994	6.45288	5.02901	2.49773	0.398627
ENSG00000073146	MOV10L1	3.27605	5.39834	2.61484	2.85063	0	3.47783	0	4.25605	4.71473	4.12725	-0.719055	0.90877
ENSG00000073150	PANX2	5.38643	5.43462	5.5053	3.30392	0	0	4.94791	3.6892	3.56379	4.091	-1.96997	0.281056
ENSG00000073169	SELENOO	7.57271	7.75614	7.94352	7.02889	7.17727	6.35982	8.42815	6.30597	8.24843	6.85125	-0.357065	0.901665
ENSG00000073282	TP63	7.22446	5.6035	4.10692	6.17008	3.77989	8.28928	0	4.43923	1.48759	7.41382	0.244784	0.980724
ENSG00000073331	ALPK1	8.98218	9.92273	10.2138	8.22939	8.23461	6.60497	7.71464	8.02917	9.87526	8.8835	-1.26802	0.342017
ENSG00000073350	LLGL2	9.39247	9.17358	7.42502	8.46506	7.91388	7.79162	9.77241	8.61324	6.81839	8.28677	-0.409187	0.901929
ENSG00000073417	PDE8A	9.31391	9.4197	10.5697	8.96529	7.94616	8.6766	8.20906	8.69835	8.00672	9.21669	-1.28264	0.0726788
ENSG00000073464	CLCN4	7.1292	7.66999	6.5951	6.93782	7.80071	8.30093	3.60875	6.77668	7.36791	7.35772	0.114856	0.98343
ENSG00000073536	NLE1	6.47854	5.84729	4.68781	5.61265	5.15256	4.97377	4.76193	5.69211	6.69821	5.6056	-0.209978	0.95295
ENSG00000073578	SDHA	7.37927	7.55932	7.73951	7.33677	7.19529	7.20991	5.51721	7.19353	6.22828	7.37289	-0.563705	0.660414
ENSG00000073584	SMARCE1	9.19707	8.76828	8.58386	7.26366	8.29435	7.35101	6.50137	8.32983	7.97604	8.65587	-0.944401	0.370045
ENSG00000073598	FNDC8	2.01452	0.441536	0	0	0	0	0	0	0	0.519603	-1.86229	0.929372
ENSG00000073605	GSDMB	7.91666	8.27611	7.97815	7.17782	8.91088	0	8.79846	8.20892	8.34765	8.80596	0.19197	0.976745
ENSG00000073614	KDM5A	10.4287	10.7114	10.7855	10.2988	10.1979	10.4465	9.52441	10.3007	10.138	10.6293	-0.395146	0.625167
ENSG00000073670	ADAM11	4.12972	2.75035	2.61484	3.16806	3.95935	0	5.11263	2.74219	0	3.45574	0.0994523	0.990725
ENSG00000073711	PPP2R3A	8.30334	8.2711	7.8558	7.51536	7.08362	7.15963	7.43234	7.66736	6.48229	8.46196	-0.636414	0.605154
ENSG00000073712	FERMT2	10.0193	9.89858	10.3626	10.9353	10.7347	11.1388	10.9939	10.9718	10.5423	10.3939	0.729671	0.097981
ENSG00000073734	ABCB11	2.99088	2.07808	4.36792	0	0	0	0	1.35166	2.20426	2.90755	-2.37019	0.576125
ENSG00000073737	DHRS9	5.70745	5.98415	6.20186	5.0807	1.4954	0	6.24152	5.1976	6.74749	7.23437	-0.10984	0.990187
ENSG00000073754	CD5L	4.09347	4.12683	4.36792	3.30392	4.11893	0	4.94791	1.61796	0	1.84854	-1.12584	0.810703
ENSG00000073756	PTGS2	7.71371	8.0531	12.2373	7.39879	7.90295	7.4589	9.54618	9.47331	6.8638	7.32688	-2.42023	0.148595
ENSG00000073792	IGF2BP2	9.00797	9.1628	9.8201	9.33205	9.47285	9.25141	9.37018	8.52482	9.49361	9.15	-0.119227	0.952221
ENSG00000073803	MAP3K13	9.0104	8.98461	9.56418	8.30016	8.92715	8.64953	9.03244	8.40882	8.43297	8.46904	-0.592688	0.327937
ENSG00000073849	ST6GAL1	10.2859	10.8757	9.41329	9.15019	10.7591	9.41573	9.82086	10.6722	8.89331	10.561	-0.24331	0.945122
ENSG00000073861	TBX21	4.99272	6.26503	6.11563	3.42808	5.59411	6.35982	6.50137	5.00185	5.83112	4.50323	-0.318786	0.943132
ENSG00000073905	VDAC1P1	3.45813	4.37105	5.8425	5.53192	5.15256	0	6.09163	4.90553	3.948	4.53055	0.0790594	0.990725
ENSG00000073910	FRY	9.61256	9.94962	10.1545	9.14567	8.01881	10.5156	7.97224	9.05615	8.12333	9.01264	-0.813694	0.624619
ENSG00000073921	PICALM	11.1915	11.3457	12.3577	12.0646	11.7102	12.5718	11.6904	11.9809	12.2251	11.6768	0.293272	0.860168
ENSG00000073969	NSF	7.55949	7.29563	7.59401	8.11396	8.44506	8.70317	6.61562	8.02344	7.31985	8.00207	0.537079	0.702861
ENSG00000074047	GLI2	6.54715	6.44774	3.78804	7.5703	6.01525	5.82722	8.22715	7.2873	5.06504	7.205	1.06583	0.620934
ENSG00000074054	CLASP1	10.0301	10.4	9.83502	10.3389	9.58305	10.1763	9.65707	10.0379	10.2871	10.2702	-0.02909	0.990187
ENSG00000074071	MRPS34	6.04772	6.8119	4.98883	8.42091	7.69067	7.15963	7.86081	7.34353	7.35207	6.75029	1.47283	0.0774477
ENSG00000074181	NOTCH3	9.8388	10.6016	10.1717	11.5397	12.27	10.8898	11.9762	11.2235	11.709	11.1264	1.36792	0.0158656
ENSG00000074201	CLNS1A	9.14599	9.1646	9.06775	9.1366	9.42783	9.20878	7.63559	9.26467	8.98863	9.15878	-0.062499	0.983602
ENSG00000074211	PPP2R2C	2.53053	2.82514	0	0	4.62367	1.82183	0	1.84268	5.34669	2.29339	1.48513	0.826338
ENSG00000074219	TEAD2	7.99979	8.87995	8.92292	8.26313	8.62204	9.45273	7.66242	8.35056	8.72514	7.625	-0.151011	0.95786
ENSG00000074266	EED	7.2076	7.02917	7.95846	7.83991	6.8533	7.18499	7.40081	8.11782	7.55947	7.95998	0.175866	0.945727
ENSG00000074276	CDHR2	3.61978	3.63895	2.80318	0	6.09421	6.81446	2.2428	1.84268	0	2.15979	1.47589	0.816188
ENSG00000074317	SNCB	1.66528	0	0	0	0	0	0	1.02482	0	0.519603	-0.66486	0.979704
ENSG00000074319	TSG101	7.49495	7.80777	7.53543	7.95791	7.80071	8.93755	6.86701	8.01192	6.56709	7.89051	0.27992	0.925641
ENSG00000074356	NCBP3	9.74916	9.20368	9.22018	9.55951	9.17886	10.3489	8.34778	9.55496	9.65081	9.80854	0.183141	0.947603
ENSG00000074370	ATP2A3	8.54898	9.14009	9.86968	8.82269	9.82218	10.9353	9.79684	8.06584	9.11605	8.47433	0.298401	0.942542
ENSG00000074410	CA12	4.55987	5.88274	7.46043	8.46868	8.25193	8.48573	6.55963	5.9553	9.2966	6.02607	1.64429	0.363836
ENSG00000074416	MGLL	10.4779	9.919	9.90482	9.4882	8.76163	8.36889	10.3609	9.9523	8.81457	9.74873	-0.618878	0.665401
ENSG00000074527	NTN4	9.37653	9.95484	7.18358	8.38305	8.11662	10.3004	8.64547	9.09215	7.5456	9.61951	-0.150478	0.97537
ENSG00000074582	BCS1L	6.6254	6.0941	5.8425	5.80815	6.01525	6.16969	6.24152	5.61805	3.76865	5.94716	-0.435847	0.842225
ENSG00000074590	NUAK1	9.34893	8.88433	5.63496	8.44315	8.69985	8.26571	7.40081	8.87248	8.47746	9.08006	-0.0703204	0.990187
ENSG00000074603	DPP8	9.65359	9.39766	9.67688	9.37511	9.5554	9.6793	9.70948	9.60182	9.21573	9.85318	0.00222968	1
ENSG00000074621	SLC24A1	8.29339	8.46484	8.01196	7.49421	6.83042	7.82426	5.73509	6.888	7.50319	7.54353	-1.02333	0.208949
ENSG00000074657	ZNF532	9.95951	10.2452	8.77884	9.804	9.28366	9.53885	8.42815	9.702	9.85573	10.1299	-0.170227	0.952221
ENSG00000074660	SCARF1	8.27328	8.69165	10.2303	8.40965	8.26052	11.1421	9.60269	8.93176	8.8768	7.88258	0.118577	0.985433
ENSG00000074695	LMAN1	10.8928	10.7896	10.8755	11.6053	11.6713	10.7245	11.4048	10.9725	10.9101	10.9811	0.369942	0.693751
ENSG00000074696	HACD3	8.79312	8.46044	7.95846	9.50416	9.52009	7.99168	9.63014	9.76255	8.55564	9.16315	0.829321	0.404704
ENSG00000074706	IPCEF1	6.13055	6.48858	8.07273	5.66407	0	0	0	4.77531	6.19314	5.57968	-2.32993	0.454324
ENSG00000074755	ZZEF1	10.4992	10.6818	10.4794	9.22699	8.55383	9.38323	8.57661	9.01202	9.2546	9.75381	-1.39027	0.00260357
ENSG00000074800	ENO1	10.7589	11.0958	12.0611	12.5297	10.7772	10.154	12.2876	10.7894	12.3951	10.1559	0.209174	0.95786
ENSG00000074803	SLC12A1	3.39995	2.30409	0	0	4.51306	0	3.99391	1.02482	0	4.77859	1.01659	0.929372
ENSG00000074842	MYDGF	8.39926	8.62125	8.73613	9.95226	10.0936	9.13913	10.4598	8.96051	9.49721	8.38172	1.05345	0.249884
ENSG00000074855	ANO8	7.0272	7.42149	6.99356	7.38354	7.58526	8.15458	7.58038	6.38847	5.40927	6.27252	0.0417345	0.992116
ENSG00000074935	TUBE1	7.27793	7.55932	7.24174	7.28023	8.13541	8.1023	5.39454	8.70194	7.236	8.32629	0.516304	0.830316
ENSG00000074964	ARHGEF10L	8.63818	8.35238	9.25488	8.09535	7.76495	7.10754	7.83746	8.1937	8.95755	8.31847	-0.661466	0.557168
ENSG00000074966	TXK	5.67102	6.69711	6.47554	1.47259	4.11893	0	0	3.6892	4.71473	5.29106	-2.53274	0.195413
ENSG00000075035	WSCD2	4.01812	1.48039	0	3.30392	1.4954	0	0	2.49982	0	2.73038	-0.810648	0.945122
ENSG00000075043	KCNQ2	2.29547	0.441536	0	0	0	0	0	0	0	0	-2.56802	0.874674
ENSG00000075073	TACR2	5.15979	4.78113	0	2.6612	0	0	0	3.21376	0	2.73038	-2.74923	0.557322
ENSG00000075089	ACTR6	6.86465	6.70208	7.24174	6.53017	7.8356	8.30093	6.44066	7.30629	6.12018	7.06253	0.322831	0.911699
ENSG00000075131	TIPIN	5.35615	5.1591	3.95627	5.87513	4.91221	5.18959	6.37729	5.0477	5.78466	5.47106	0.642692	0.681576
ENSG00000075142	SRI	7.98997	8.13072	8.69806	7.83431	8.43751	7.96265	8.05558	8.02344	7.55947	7.73479	-0.34092	0.738712
ENSG00000075151	EIF4G3	9.90369	10.3089	10.2567	10.5259	10.1662	9.99103	9.65039	9.99827	10.4147	10.3629	0.0202945	0.991948
ENSG00000075188	NUP37	5.45945	5.59283	3.49199	5.83083	6.24025	0	6.44066	5.74873	4.98511	6.46182	0.718258	0.854992
ENSG00000075213	SEMA3A	6.56049	8.14721	7.96341	7.78871	7.97775	8.21737	7.66242	7.67102	7.98634	7.74648	0.168372	0.948173
ENSG00000075218	GTSE1	4.68695	3.63895	3.11907	7.08656	5.79657	0	5.11263	3.3663	4.50146	4.50323	1.43077	0.640379
ENSG00000075223	SEMA3C	9.77586	8.75639	9.03993	10.3099	10.1956	8.85307	9.71589	10.2953	8.91505	10.1553	0.631957	0.619681
ENSG00000075234	TTC38	7.60204	7.77984	7.07808	7.37585	7.28218	6.06431	7.40081	7.1469	7.27013	7.17933	-0.362161	0.781879
ENSG00000075239	ACAT1	8.43953	8.59343	7.76239	8.0765	8.06854	7.13382	7.81371	8.38222	7.44463	8.6636	-0.281077	0.890938
ENSG00000075240	GRAMD4	8.33474	8.3821	8.491	7.97837	7.78889	8.4959	7.76503	7.90388	8.34765	8.26457	-0.30075	0.732683
ENSG00000075275	CELSR1	10.8394	10.5436	10.5551	9.17255	8.88335	9.32169	9.40238	8.90398	8.53473	9.95248	-1.42218	0.00428286
ENSG00000075290	WNT8B	3.33933	3.36587	0	0	0	0	0	1.84268	0	3.7627	-2.8539	0.70885
ENSG00000075292	ZNF638	10.6288	11.011	11.0349	10.5645	10.1316	9.81136	10.2145	11.066	10.9033	11.2085	-0.264268	0.889713
ENSG00000075303	SLC25A40	7.21184	7.50348	6.55634	7.38354	8.45257	6.52779	7.19567	7.51655	8.11396	7.89577	0.561016	0.700104
ENSG00000075336	TIMM21	6.45015	5.83829	5.88483	7.71749	7.69067	7.32843	6.61562	6.75611	6.2961	6.32808	0.997273	0.285565
ENSG00000075340	ADD2	4.53306	6.91395	4.36792	7.57702	6.91985	0	3.08173	7.6112	7.4742	5.51276	0.964958	0.844824
ENSG00000075391	RASAL2	10.3294	10.3874	9.78281	9.86844	9.27097	10.3545	8.61832	9.85974	8.76158	9.89583	-0.553971	0.681022
ENSG00000075399	VPS9D1	6.72945	6.71197	8.03564	5.58624	4.11893	7.63483	6.50137	5.1976	6.74749	5.72866	-1.02439	0.602105
ENSG00000075407	ZNF37A	9.20133	9.1646	9.0973	8.50085	9.08047	8.1023	9.15086	8.57852	8.99884	9.41114	-0.265128	0.865599
ENSG00000075413	MARK3	11.2363	11.1797	11.7028	10.8139	11.4676	10.7545	10.538	11.5666	11.7587	11.4559	-0.132747	0.952221
ENSG00000075415	SLC25A3	10.4273	10.0244	10.0858	10.4701	10.5735	9.73186	10.3732	10.097	9.83022	9.84436	-0.0246873	0.990725
ENSG00000075420	FNDC3B	11.482	11.5799	12.6518	11.6999	11.6801	11.0673	11.1466	11.6856	12.2977	11.6506	-0.353128	0.826901
ENSG00000075426	FOSL2	12.0324	12.1807	13.0644	12.2655	11.7663	12.0882	11.6624	11.5045	12.8798	10.9941	-0.51121	0.736262
ENSG00000075429	CACNG5	0	0.441536	0.89084	0	0	0	0	0.601556	4.1075	0	2.67511	0.835165
ENSG00000075461	CACNG4	6.74122	6.56695	6.82987	3.74699	3.5749	6.40368	0	5.89387	0	4.38845	-1.96887	0.463935
ENSG00000075539	FRYL	10.4223	11.119	10.313	10.3585	9.92297	10.3234	8.95858	10.6477	10.3383	10.9127	-0.352154	0.85553
ENSG00000075568	TMEM131	9.8826	10.0885	10.2608	9.9209	10.0121	9.28111	9.45704	9.7694	9.74482	10.1321	-0.295909	0.75072
ENSG00000075618	FSCN1	7.97011	7.69763	7.37392	10.6984	10.2846	10.5156	10.2591	9.44789	9.88631	7.99718	2.36776	0.000884182
ENSG00000075624	ACTB	14.8328	14.466	15.0728	16.4998	16.6673	16.6642	16.9483	15.2875	15.8606	14.1476	1.43602	0.140201
ENSG00000075643	MOCOS	6.36908	6.56695	6.25124	7.10528	6.2051	6.96843	6.86701	5.66294	5.68699	6.38157	0.0980269	0.974899
ENSG00000075651	PLD1	7.83942	8.45751	8.05893	8.35203	8.07829	7.96265	6.44066	7.84016	8.2906	8.23166	-0.147251	0.953053
ENSG00000075673	ATP12A	4.19959	4.29415	8.84734	0.91655	0	8.08892	0	0	4.90049	4.65989	-4.10057	NA
ENSG00000075702	WDR62	6.50637	5.27035	4.73485	6.78364	5.79657	0	7.52297	4.40441	5.28126	5.10367	0.278967	0.964501
ENSG00000075711	DLG1	10.2586	10.2609	10.1239	9.88071	10.2354	9.92107	9.87348	10.1327	9.67649	10.3097	-0.194432	0.841673
ENSG00000075785	RAB7A	10.3617	10.6815	10.7665	11.6362	12.2937	12.5694	12.0757	11.4466	11.5814	10.7453	1.25474	0.0586436
ENSG00000075790	BCAP29	5.17721	4.90699	5.13628	4.64184	5.35852	6.87803	0	5.23772	4.25111	4.75562	0.184166	0.975364
ENSG00000075826	SEC31B	7.51564	7.35678	7.31322	5.80815	6.8533	6.35982	0	7.02038	7.25316	7.27128	-0.766927	0.786548
ENSG00000075856	SART3	8.8431	8.99578	9.3025	9.11136	8.82667	8.98885	8.22715	8.85001	9.30485	8.69262	-0.165691	0.92394
ENSG00000075884	ARHGAP15	7.19483	7.73932	7.9535	7.69294	7.63893	5.4627	5.92435	7.12032	8.70656	7.01496	-0.241429	0.952221
ENSG00000075886	TUBA3D	3.1405	3.59688	4.36792	0	0	0	0	1.61796	0	2.98859	-2.99668	0.464561
ENSG00000075891	PAX2	0	0	1.833	0	0	0	0	0	0	0.519603	-1.39066	0.950226
ENSG00000075914	EXOSC7	8.18129	7.65213	7.91827	7.69912	8.00865	7.87188	7.33562	7.83036	8.30713	7.1266	-0.148558	0.947355
ENSG00000075945	KIFAP3	7.95251	8.03155	6.38996	8.10003	7.97775	7.20991	7.99353	8.46693	7.94469	8.13928	0.390637	0.823615
ENSG00000075975	MKRN2	9.36897	8.77302	9.20355	8.34417	8.54683	9.41573	8.42815	8.53692	8.41019	8.63399	-0.477778	0.601142
ENSG00000076003	MCM6	7.59557	7.62098	7.07808	8.5079	7.51525	6.00859	6.16852	7.57252	7.87986	7.46428	0.0781164	0.987309
ENSG00000076043	REXO2	8.35975	8.42481	8.25321	9.26495	9.44676	8.07543	10.1778	9.16027	8.53473	8.7562	0.850623	0.412973
ENSG00000076053	RBM7	8.32304	7.89933	8.6711	7.74162	8.66794	7.43796	7.8838	8.56084	7.55947	8.35331	-0.22343	0.923104
ENSG00000076067	RBMS2	11.1772	11.5708	11.3573	10.5695	10.3484	12.6513	10.456	11.007	10.1495	11.0214	-0.22543	0.952221
ENSG00000076108	BAZ2A	11.2075	11.588	11.6509	10.269	10.3783	10.8024	10.3024	10.7247	10.5212	10.73	-0.947272	0.00565937
ENSG00000076201	PTPN23	9.13042	9.03175	8.7928	9.32608	9.07562	9.98382	9.26906	8.75473	8.79712	8.28075	0.162168	0.949702
ENSG00000076242	MLH1	8.50481	8.41879	8.13104	8.20356	8.36771	6.5669	7.86081	8.60751	8.16019	8.21281	-0.251437	0.915115
ENSG00000076248	UNG	6.73535	6.3113	5.47791	7.6167	5.35852	5.37728	6.01041	6.94968	6.69821	6.63544	0.333648	0.922608
ENSG00000076258	FMO4	4.84792	5.00676	1.4375	5.11805	5.22453	6.16969	5.26046	5.35177	4.50146	6.22314	1.13236	0.562671
ENSG00000076321	KLHL20	7.8476	7.80547	7.05972	7.94757	7.61235	7.05349	7.30189	8.04055	7.71622	8.19371	0.140412	0.952221
ENSG00000076344	RGS11	5.58225	6.15335	5.23775	1.47259	0	5.61972	0	5.40559	4.8106	5.84205	-1.02206	0.846429
ENSG00000076351	SLC46A1	6.71759	5.94276	5.02713	6.28948	5.07681	6.52779	3.60875	5.45747	4.98511	6.23149	-0.334321	0.933079
ENSG00000076356	PLXNA2	11.2951	10.4217	10.2426	10.7138	10.1455	12.1344	10.3194	9.74873	8.96278	9.74363	-0.139356	0.97537
ENSG00000076382	SPAG5	5.90861	5.50456	5.63496	7.29661	5.59411	0	6.99918	4.66195	4.90049	5.66845	0.284341	0.961529
ENSG00000076513	ANKRD13A	9.50023	9.37916	10.3579	9.64516	9.76902	8.72926	9.63692	9.3823	10.2384	9.49328	-0.199236	0.933714
ENSG00000076554	TPD52	8.40482	7.95659	8.39175	6.78364	8.91632	6.11796	8.65886	7.9886	6.88598	8.60537	-0.237794	0.952221
ENSG00000076555	ACACB	9.0357	9.25952	5.94608	7.73563	7.06413	8.64039	7.81371	8.08795	6.8638	8.86752	-0.616954	0.822067
ENSG00000076604	TRAF4	8.63188	7.98745	7.71038	6.38451	7.75283	5.61972	7.90642	6.36149	6.59429	6.79603	-1.21221	0.250792
ENSG00000076641	PAG1	10.0474	10.9684	11.132	9.88071	10.293	9.81948	9.56052	9.87968	10.57	10.1964	-0.724145	0.320195
ENSG00000076650	GPATCH1	6.22573	6.34981	6.21851	4.96247	7.14053	6.52779	5.63026	6.07084	6.53938	6.51066	0.0696082	0.987309
ENSG00000076662	ICAM3	3.56788	4.62242	4.24332	1.87294	4.11893	0	0	2.03707	4.98511	2.73038	-1.06195	0.818187
ENSG00000076685	NT5C2	9.65203	9.97909	10.7466	9.60954	9.32517	8.22961	8.86927	9.95154	10.4242	10.043	-0.55296	0.745886
ENSG00000076706	MCAM	10.4836	10.1848	10.8254	11.3521	10.4268	12.6738	9.82086	10.6019	9.65081	9.31523	0.487215	0.89029
ENSG00000076716	GPC4	9.09305	8.87335	7.77932	8.45415	9.46172	8.58432	8.61832	9.05053	8.92043	9.28947	0.270633	0.889757
ENSG00000076770	MBNL3	8.9496	8.7836	9.07234	9.0255	9.74781	8.88436	8.05558	8.50441	7.9018	8.90193	-0.101625	0.973171
ENSG00000076826	CAMSAP3	7.57271	7.29563	6.37519	5.3555	3.04923	6.74795	6.91242	5.0477	4.50146	5.98716	-1.38295	0.408852
ENSG00000076864	RAP1GAP	8.54227	7.82154	7.08717	5.50398	4.7264	5.37728	5.39454	6.44952	6.84127	7.35007	-1.71508	0.115544
ENSG00000076924	XAB2	8.06676	8.10281	7.49501	8.12776	7.08362	8.14168	7.95063	7.59585	8.12333	7.24678	-0.113328	0.959755
ENSG00000076928	ARHGEF1	10.3162	10.3255	10.3885	10.1988	11.0403	11.2284	11.076	9.44361	11.4703	9.39636	0.404225	0.865443
ENSG00000076944	STXBP2	8.85262	8.87005	10.22	9.35374	10.5029	8.915	10.8201	8.04903	12.2605	7.42478	0.97613	0.754204
ENSG00000076984	MAP2K7	8.40112	7.92293	8.23287	7.33677	6.87582	8.80481	8.69829	7.84666	7.94469	7.91922	-0.154047	0.956337
ENSG00000077009	NMRK2	3.20987	1.28226	0	2.6612	0	0	0	1.84268	0	1.20206	-1.11561	0.933714
ENSG00000077044	DGKD	10.0592	9.94544	10.8336	9.21195	8.42992	5.82722	9.04269	8.59405	9.61475	8.9808	-1.50166	0.183778
ENSG00000077063	CTTNBP2	6.90703	7.6078	2.80318	6.22247	4.99686	6.31459	7.15846	6.81032	5.63556	7.05314	-0.275467	0.955473
ENSG00000077080	ACTL6B	1.45281	0	0	0	1.4954	0	0	0	1.48759	0.519603	0.0943217	0.99752
ENSG00000077092	RARB	6.54715	7.8442	4.98883	5.71371	5.97409	6.35982	6.55963	6.58008	6.81839	7.16197	-0.36952	0.911018
ENSG00000077097	TOP2B	10.3816	10.7301	10.5526	10.7122	10.096	9.92859	10.116	10.3812	10.3302	10.6904	-0.210313	0.867047
ENSG00000077147	TM9SF3	11.5761	11.3185	11.8294	12.075	12.4155	12.5402	12.0856	11.8896	11.7035	11.7186	0.503101	0.474201
ENSG00000077150	NFKB2	8.1661	9.3027	11.3052	8.66758	9.01094	9.59668	9.00125	8.65642	9.81585	7.80639	-1.10887	0.483944
ENSG00000077152	UBE2T	3.51405	2.96402	0	5.32388	0	0	0	3.3663	4.1075	3.39758	0.903191	0.929372
ENSG00000077157	PPP1R12B	10.9776	10.9735	11.1801	10.2896	9.45051	10.1149	9.05286	10.554	9.72343	10.7424	-0.950195	0.224509
ENSG00000077232	DNAJC10	10.7896	10.3403	10.7066	11.1955	10.8127	10.2137	10.9726	10.873	10.1006	10.617	0.104968	0.957452
ENSG00000077235	GTF3C1	9.61496	10.0145	9.70963	9.78961	9.19686	9.86333	9.43387	9.32759	9.20695	9.34823	-0.316836	0.705317
ENSG00000077238	IL4R	9.97142	11.2474	12.299	9.96897	9.72007	11.2882	9.49485	9.16287	10.5406	9.38331	-1.34376	0.259449
ENSG00000077254	USP33	9.5579	9.73667	9.48556	9.31607	9.89567	9.32739	9.14136	10.1584	9.55372	10.0839	0.0951059	0.96208
ENSG00000077264	PAK3	6.14833	5.30995	2.61484	6.17008	3.5749	1.82183	7.63559	6.37953	3.32495	6.119	0.72445	0.898264
ENSG00000077274	CAPN6	1.45281	2.30409	2.39815	0	0	0	4.94791	5.0701	0	3.06532	1.58621	0.838063
ENSG00000077279	DCX	0	0.441536	2.80318	0	0	6.5669	0	0	0	0.519603	-2.72833	0.860944
ENSG00000077312	SNRPA	6.82651	7.50917	7.29764	8.27144	7.76495	5.76131	7.04068	7.24364	6.92933	6.72094	0.0524883	0.990187
ENSG00000077327	SPAG6	7.576	7.37557	8.72452	6.41484	3.5749	5.54335	6.50137	2.20835	0	8.01422	-1.87687	0.54593
ENSG00000077348	EXOSC5	4.89079	5.10008	4.17673	6.54396	6.71022	0	6.16852	4.17573	6.62098	4.26375	1.1074	0.721553
ENSG00000077380	DYNC1I2	9.11694	9.42421	7.82895	9.70007	9.41635	9.25141	9.44163	9.84033	9.47909	9.44114	0.585733	0.535458
ENSG00000077420	APBB1IP	7.3755	8.26103	8.69806	8.711	8.10713	3.47783	7.8838	7.45407	10.4089	7.86122	0.388491	0.948877
ENSG00000077454	LRCH4	8.67238	8.11217	9.0928	8.68945	10.3763	9.95831	10.1063	7.63768	9.72035	7.52667	0.818435	0.686065
ENSG00000077458	FAM76B	8.4628	7.95867	7.8664	8.2379	7.63893	8.58432	6.77164	8.21144	7.5316	8.3892	-0.0994062	0.973171
ENSG00000077463	SIRT6	5.78904	5.90877	5.53218	6.8067	7.02436	7.41671	6.82011	6.31538	7.03235	5.57968	1.05016	0.202272
ENSG00000077498	TYR	3.66987	3.09069	0	2.85063	0	4.01897	0	1.02482	0	1.45114	-0.934017	0.932997
ENSG00000077514	POLD3	7.51221	7.56479	8.25724	8.37536	7.28218	7.4589	6.66953	7.17299	7.50319	7.67789	-0.276901	0.897088
ENSG00000077522	ACTN2	6.69962	6.42988	6.58229	3.30392	3.77989	0	0	5.60278	6.48229	5.56654	-1.6733	0.568607
ENSG00000077549	CAPZB	10.9515	10.6947	11.2184	11.5097	11.4243	10.8704	11.0735	10.8007	11.9118	10.5893	0.264141	0.880354
ENSG00000077585	GPR137B	7.41643	7.36621	8.4244	8.04291	7.36412	8.16735	7.86081	7.78031	7.07158	8.54469	0.0874061	0.976879
ENSG00000077616	NAALAD2	5.65867	5.62459	4.48262	3.5424	5.29308	0	4.94791	6.93145	3.32495	6.86205	0.237934	0.974956
ENSG00000077684	JADE1	9.98941	9.31573	8.20391	8.87817	8.92175	9.54865	9.36202	9.24389	8.60326	9.76535	-0.105881	0.971204
ENSG00000077713	SLC25A43	7.04154	7.02123	5.86382	7.87851	8.39915	6.78159	6.95645	7.60355	7.60028	7.0672	0.838574	0.449862
ENSG00000077721	UBE2A	8.38246	8.23212	8.80938	9.0571	9.53785	9.21494	9.18827	9.29707	8.69405	8.88615	0.654071	0.223553
ENSG00000077782	FGFR1	10.4949	9.79482	10.7422	10.4121	10.067	10.0543	9.77856	10.4062	10.3877	10.2697	-0.181244	0.911096
ENSG00000077935	SMC1B	5.34077	4.09696	3.87461	3.16806	5.35852	0	0	2.84964	0	3.80806	-1.24106	0.810703
ENSG00000077942	FBLN1	11.696	11.6151	9.13506	12.6641	13.4328	11.723	13.7612	13.0361	12.69	12.325	1.74698	0.0715404
ENSG00000077943	ITGA8	10.6956	10.0941	7.12298	9.67052	9.38135	7.85618	10.237	10.8053	9.63125	11.2749	0.243365	0.959412
ENSG00000077984	CST7	5.7662	7.55658	7.88216	6.3691	7.90295	7.08077	8.22715	5.81651	8.14188	5.56654	0.0250564	0.996777
ENSG00000078018	MAP2	9.46697	9.76485	8.45282	9.28151	9.97606	10.4776	10.1731	10.4264	8.22252	9.30141	0.533567	0.783872
ENSG00000078043	PIAS2	9.82987	9.25952	8.84734	9.33998	9.09974	9.06594	8.47431	9.33801	10.0025	9.74363	-0.000734914	1
ENSG00000078053	AMPH	5.47362	6.16059	0	5.61265	1.4954	0	6.09163	4.97837	3.76865	5.52639	-0.378731	0.964501
ENSG00000078061	ARAF	8.37493	8.11217	8.18285	8.32034	7.94616	8.56513	8.28008	7.93776	8.40252	7.48886	-0.063837	0.97658
ENSG00000078070	MCCC1	8.78604	8.78712	7.26596	7.2553	6.40418	6.11796	6.72149	7.56859	7.86877	8.3514	-1.05307	0.431898
ENSG00000078081	LAMP3	10.6739	10.6426	11.1468	7.81738	7.78889	7.82426	9.2603	8.88832	6.72306	10.8175	-1.8056	0.222044
ENSG00000078098	FAP	5.45945	3.79595	4.24332	8.43207	8.6353	0	4.94791	8.1016	7.85759	8.20223	3.18894	0.0573276
ENSG00000078114	NEBL	11.1438	11.0354	10.2935	10.1868	10.8657	10.023	10.219	10.679	10.4763	11.191	-0.29625	0.85553
ENSG00000078124	ACER3	9.90304	9.87787	11.1673	9.39046	9.8452	9.4264	9.08297	9.53699	9.99233	9.88131	-0.824609	0.295232
ENSG00000078140	UBE2K	10.1263	9.71962	10.1876	10.1066	10.0694	10.7006	10.3813	9.999	9.51866	9.80994	0.0999	0.959412
ENSG00000078142	PIK3C3	9.35277	9.39842	9.69335	8.40965	8.77368	8.65861	7.81371	8.97245	9.42332	9.34246	-0.629046	0.520403
ENSG00000078177	N4BP2	9.0225	9.10112	8.82033	8.59327	8.42992	8.08892	7.23195	8.42628	8.44795	9.33473	-0.503115	0.705943
ENSG00000078237	TIGAR	6.56049	5.78308	7.61302	7.46552	8.42992	3.77362	8.53365	7.46256	6.90782	7.5962	0.798708	0.767423
ENSG00000078246	TULP3	7.76934	8.04921	7.9385	8.39451	9.62354	8.8688	8.54811	9.00477	6.08226	8.75909	0.813992	0.613786
ENSG00000078269	SYNJ2	7.85844	8.37122	9.13944	9.09506	7.48627	6.26788	7.19567	7.93471	8.21378	7.96249	-0.590022	0.779584
ENSG00000078295	ADCY2	6.13055	5.95946	3.49199	3.01806	1.4954	5.4627	0	4.21645	3.56379	5.42812	-1.40077	0.64878
ENSG00000078304	PPP2R5C	10.6	10.6487	11.0023	10.4836	10.3444	10.2887	10.4328	10.541	10.6961	10.5774	-0.273806	0.644615
ENSG00000078319	PMS2P1	6.42849	6.10164	6.11563	6.30576	7.08362	5.4627	7.26734	6.43234	6.12018	5.61839	0.223776	0.943132
ENSG00000078328	RBFOX1	2.90982	1.80997	5.53218	3.74699	0	7.49989	0	2.03707	0	0	-2.71168	NA
ENSG00000078369	GNB1	11.2861	11.303	11.3755	12.3068	11.9639	12.8377	12.5291	11.6906	12.1742	11.0331	0.850126	0.28737
ENSG00000078399	HOXA9	2.99088	2.67146	2.39815	3.5424	4.26261	0	0	3.63014	4.25111	4.41801	1.07798	0.746716
ENSG00000078401	EDN1	7.88519	7.7962	10.1469	8.69564	8.57464	8.47549	10.4751	6.99719	10.247	9.16206	0.27266	0.953053
ENSG00000078403	MLLT10	9.7404	9.70546	9.14815	9.23975	8.83244	8.9074	8.93677	9.64534	9.49721	10.0263	-0.19301	0.930843
ENSG00000078487	ZCWPW1	6.33067	6.57781	6.71725	5.29155	4.11893	4.41158	6.55963	5.2178	5.91978	6.10997	-0.982114	0.463935
ENSG00000078549	ADCYAP1R1	6.18324	3.41513	4.24332	2.85063	0	0	0	3.50424	0	4.58368	-2.43532	0.524352
ENSG00000078579	FGF20	0.902035	1.80997	0	0	0	0	0	0	0	1.66348	-1.01874	0.96208
ENSG00000078589	P2RY10	4.95281	5.71587	5.70751	5.55934	7.66503	0	6.311	5.64813	3.948	5.66845	0.504328	0.933714
ENSG00000078596	ITM2A	6.24238	7.2005	5.13628	7.54994	7.90295	8.84514	6.72149	8.52076	7.98634	7.22604	1.55652	0.115122
ENSG00000078618	NRDC	10.4432	10.4137	10.2138	10.7888	9.80174	9.77007	10.1684	10.1132	10.8078	10.2742	-0.0598095	0.980724
ENSG00000078668	VDAC3	8.00468	8.09904	7.99273	8.52885	8.61536	7.30549	7.55196	8.47534	8.45539	8.5346	0.262639	0.886482
ENSG00000078674	PCM1	11.0321	11.2764	11.3944	10.4556	10.1934	9.93608	9.74757	10.542	10.4032	11.2456	-0.80541	0.270803
ENSG00000078687	TNRC6C	9.19493	9.19929	8.72743	7.97837	8.02889	9.16484	5.92435	8.06026	8.44795	8.63399	-0.786425	0.601652
ENSG00000078699	CBFA2T2	8.64759	8.64209	7.93347	7.88935	8.76767	9.3887	9.15086	8.54494	8.58304	8.52954	0.310533	0.858358
ENSG00000078725	BRINP1	0.902035	6.56695	4.42641	1.87294	6.43485	6.06431	0	2.20835	3.76865	4.19711	-0.527636	0.952221
ENSG00000078747	ITCH	10.2405	10.1674	10.3072	10.2129	10.3158	9.79086	9.58176	10.2421	10.4504	10.321	-0.0775572	0.96208
ENSG00000078795	PKD2L2	5.73124	5.86513	5.5053	3.42808	4.39326	0	0	4.80231	4.90049	4.12725	-1.75689	0.330927
ENSG00000078804	TP53INP2	8.84583	7.91439	9.87887	8.41716	8.60865	9.73186	8.85771	7.80054	7.82352	8.23374	-0.458637	0.854473
ENSG00000078808	SDF4	9.41834	9.56521	8.96051	10.9816	10.4495	10.6075	10.9373	9.9538	10.489	9.2561	1.1401	0.0996452
ENSG00000078814	MYH7B	7.28999	7.53725	6.86201	5.25848	4.39326	6.60497	4.54837	5.81651	6.92933	6.45471	-1.26991	0.307267
ENSG00000078898	BPIFB2	0.902035	0.441536	0	0	0	0	0	0	3.32495	2.6329	2.28811	0.864384
ENSG00000078900	TP73	7.33726	6.29823	6.78587	5.22464	5.15256	6.16969	7.04068	2.62609	4.61203	6.01644	-1.18234	0.557322
ENSG00000078902	TOLLIP	8.76171	8.6395	7.91316	8.62605	8.04885	9.2693	8.19074	8.36422	8.9523	8.18943	0.097112	0.969539
ENSG00000078967	UBE2D4	7.6805	6.70703	6.77466	6.25636	7.00405	6.93892	7.08102	7.08227	5.83112	7.19649	-0.290152	0.893397
ENSG00000079101	CLUL1	2.53053	1.80997	0	0	0	6.67823	0	3.56857	0	2.90755	2.77505	0.671972
ENSG00000079102	RUNX1T1	9.29508	9.59824	7.06893	9.70161	9.8452	9.51904	9.29501	10.181	9.70484	10.0828	0.789002	0.535591
ENSG00000079112	CDH17	3.27605	1.95024	0.89084	0	0	0	5.26046	0	3.948	2.82168	0.928769	0.943132
ENSG00000079134	THOC1	8.74135	8.43231	8.77603	7.97837	7.52953	6.78159	5.73509	8.41539	7.87986	8.46196	-0.877047	0.525622
ENSG00000079150	FKBP7	5.77767	6.39348	5.17091	7.88394	9.28366	5.18959	8.29731	7.56071	7.5868	7.42114	2.12468	0.0509565
ENSG00000079156	OSBPL6	8.1748	7.13953	7.32095	7.78291	4.62367	7.74122	7.19567	6.4916	5.34669	7.70212	-0.545937	0.86249
ENSG00000079215	SLC1A3	9.08614	10.2042	10.2148	9.1814	8.26052	0	8.05558	8.41101	9.686	10.2001	-0.958979	0.812314
ENSG00000079246	XRCC5	10.3478	10.667	10.8623	11.0878	10.1245	10.154	9.82086	10.7119	10.5579	10.47	-0.167176	0.938725
ENSG00000079257	LXN	6.35384	6.86604	7.04112	8.94465	8.84391	7.15963	7.90642	8.75819	8.01681	8.6261	1.66995	0.00953583
ENSG00000079263	SP140	5.95985	7.13218	8.52486	6.0203	7.61235	4.97377	5.92435	6.27739	6.64718	7.28739	-0.953467	0.616313
ENSG00000079277	MKNK1	8.56892	9.22714	9.70668	8.80275	8.32742	8.64953	7.15846	8.03487	9.88631	8.88218	-0.499447	0.822803
ENSG00000079308	TNS1	13.9377	13.4907	13.6406	12.6194	11.9691	13.3366	12.3016	12.6731	12.7864	12.9243	-0.986889	0.0771599
ENSG00000079313	REXO1	8.34826	8.28607	8.29697	7.48709	8.08797	9.33307	7.90642	6.74224	7.21863	7.27128	-0.356167	0.904965
ENSG00000079332	SAR1A	10.9426	10.3319	10.884	10.9009	11.1928	11.2867	11.1513	10.886	10.75	10.8213	0.266133	0.765469
ENSG00000079335	CDC14A	8.36356	8.61994	8.42799	7.6167	6.91985	9.19011	6.37729	8.74607	6.8638	8.51251	-0.391844	0.908751
ENSG00000079337	RAPGEF3	9.16249	9.76544	8.06814	7.01905	6.40418	8.52598	7.49339	7.74942	6.72306	7.50961	-1.66667	0.0531812
ENSG00000079385	CEACAM1	5.52896	7.34412	7.70449	6.62404	8.39915	6.5669	8.07568	7.84342	8.70656	6.95068	0.694383	0.750225
ENSG00000079387	SENP1	7.8476	7.74655	8.24511	8.19047	8.14472	7.43796	7.36858	8.06026	7.07158	8.10107	-0.12381	0.954819
ENSG00000079393	DUSP13	0	1.95024	0	0	0	0	0	0	0	0	-2.00792	0.919681
ENSG00000079432	CIC	9.72567	9.94491	10.3092	9.69545	9.21022	9.88671	9.39439	9.02497	9.59132	8.83775	-0.597629	0.416923
ENSG00000079435	LIPE	5.30951	5.95946	6.04272	5.93914	3.33588	7.15963	4.29762	4.95449	7.20105	5.20889	0.197599	0.971204
ENSG00000079459	FDFT1	9.03211	9.43396	9.62006	9.0762	9.10928	9.19011	9.38637	9.05475	8.29889	9.00657	-0.336499	0.732263
ENSG00000079462	PAFAH1B3	4.05629	4.3958	2.39815	5.25848	4.62367	0	6.24152	4.50645	4.8106	4.01566	1.05603	0.723082
ENSG00000079482	OPHN1	10.079	10.0856	9.4437	8.33627	8.64189	9.08627	7.81371	9.32875	8.35561	9.74582	-1.00644	0.270621
ENSG00000079616	KIF22	7.44907	7.07203	6.26733	7.58371	7.63893	7.55927	7.26734	6.18808	6.81839	6.05458	0.118183	0.972347
ENSG00000079689	SCGN	1.45281	1.95024	3.49199	0	0	0	4.76193	0.601556	0	0	-0.521799	0.974956
ENSG00000079691	CARMIL1	10.3197	9.70546	9.03524	8.7171	8.86095	8.45479	8.79846	8.78381	8.00672	9.31326	-1.02878	0.124586
ENSG00000079739	PGM1	8.34441	8.57459	8.6219	8.47948	8.47488	6.93892	7.43234	8.34138	9.29245	7.96249	-0.213936	0.948173
ENSG00000079785	DDX1	8.8688	8.9114	9.3334	9.32208	9.08047	8.35778	9.35381	9.45216	8.86009	9.21984	0.0809573	0.968169
ENSG00000079805	DNM2	11.2864	11.5097	11.4943	10.6475	10.3664	11.2867	11.071	10.3495	11.0443	10.1846	-0.674068	0.332091
ENSG00000079819	EPB41L2	10.8048	11.0876	10.5067	10.9405	11.2681	12.0255	10.6989	11.5803	11.4921	11.2885	0.564988	0.517144
ENSG00000079841	RIMS1	5.8876	6.22416	8.14417	4.9208	3.95935	6.84659	0	5.90636	6.00331	6.18925	-1.44643	0.53521
ENSG00000079931	MOXD1	8.37304	8.13807	6.91404	10.0339	10.9636	6.99734	10.823	10.8032	10.7333	10.4853	2.53645	0.00825986
ENSG00000079950	STX7	10.7599	10.5983	9.43838	10.0006	10.6765	10.044	9.49485	10.2888	10.5971	10.5266	-0.090727	0.973948
ENSG00000079974	RABL2B	8.04082	7.99355	9.03524	7.88935	7.19529	7.91798	5.73509	6.78347	7.51746	7.73772	-1.03396	0.322968
ENSG00000079999	KEAP1	7.69569	7.89933	7.01277	8.66758	8.11662	8.98163	9.24263	8.27306	8.52063	8.05006	1.02148	0.119297
ENSG00000080007	DDX43	4.78112	4.78113	5.36282	3.30392	5.53872	0	0	5.23772	0	5.35359	-0.698127	0.932008
ENSG00000080031	PTPRH	1.66528	2.1955	3.95627	3.64832	0	0	5.51721	1.84268	3.948	1.20206	0.603574	0.948877
ENSG00000080166	DCT	2.16182	1.80997	0	0	0	6.26788	0	2.20835	0	2.6329	-0.480571	0.980724
ENSG00000080189	SLC35C2	8.75592	8.38828	8.70988	7.69912	8.02889	7.20991	8.45909	7.71076	8.73738	8.07114	-0.568078	0.570454
ENSG00000080200	CRYBG3	9.6403	10.5436	10.1403	9.72752	8.6353	9.61545	8.84605	9.92722	9.40039	10.1996	-0.583335	0.618997
ENSG00000080224	EPHA6	4.16508	2.89625	0	0	0	0	0	2.03707	0	2.41565	-2.61132	0.736405
ENSG00000080293	SCTR	5.59527	6.21723	4.53672	4.15901	0	0	5.51721	4.71974	4.38171	5.75206	-1.05835	0.800874
ENSG00000080298	RFX3	9.87795	9.99082	10.0444	8.89709	7.14053	8.52598	7.78957	8.66931	8.05646	9.71638	-1.36598	0.135076
ENSG00000080345	RIF1	10.5615	10.7867	10.8892	10.5712	10.4191	9.97658	9.88492	10.7483	9.99743	10.8819	-0.347228	0.752937
ENSG00000080371	RAB21	10.3933	10.5346	11.4008	10.3018	10.457	10.9668	10.5087	10.532	10.8165	10.3273	-0.271726	0.842225
ENSG00000080493	SLC4A4	8.33279	8.18852	8.8633	7.04837	6.898	0	7.33562	7.80054	5.63556	8.52105	-1.25726	0.64282
ENSG00000080503	SMARCA2	10.9512	11.1789	10.1027	11.1443	10.2484	11.2239	9.84448	10.8529	10.9182	11.0196	0.00707026	0.999082
ENSG00000080511	RDH8	0.520397	0	0	0	0	5.28649	0	0	0	0	4.85867	0.629334
ENSG00000080546	SESN1	9.47051	9.08504	7.99756	8.03805	9.21022	7.15963	7.58038	8.56479	7.66583	9.45992	-0.504664	0.839757
ENSG00000080561	MID2	8.15074	8.6382	8.68314	8.72922	9.26244	9.91729	9.26906	8.93481	9.16675	8.53629	0.666542	0.425165
ENSG00000080572	DNAAF6	3.93862	4.21291	4.86742	4.9208	0	0	0	1.61796	0	4.68443	-1.25484	0.869355
ENSG00000080573	COL5A3	9.6348	8.00967	7.31322	10.3149	11.1564	9.98743	10.6595	9.69572	10.3858	9.32501	1.67075	0.0702363
ENSG00000080603	SRCAP	7.87188	7.32814	8.23287	6.84062	6.68493	8.0618	7.83746	7.32503	7.63997	7.35772	-0.402831	0.790657
ENSG00000080608	PUM3	8.83489	8.67405	9.28483	8.73525	7.86967	6.71351	7.78957	8.70015	8.73738	8.34372	-0.684556	0.585088
ENSG00000080618	CPB2	7.0698	5.80172	4.24332	0	0	0	4.54837	4.82882	0	6.22314	-1.943	0.732711
ENSG00000080644	CHRNA3	0.902035	2.07808	3.95627	0	0	0	0	2.49982	0	1.84854	-2.25984	0.745299
ENSG00000080709	KCNN2	4.26624	4.536	4.58886	5.50398	0	7.96265	0	5.93104	3.03857	3.39758	1.31495	0.810887
ENSG00000080802	CNOT4	8.88347	8.90387	9.14162	9.28356	9.46172	9.09299	9.17901	9.37782	9.3653	9.31424	0.324865	0.482659
ENSG00000080815	PSEN1	9.8285	9.71778	10.6768	9.6939	9.99161	10.037	10.1448	9.72335	9.76291	9.88264	-0.242532	0.853418
ENSG00000080819	CPOX	6.35384	6.40571	4.10692	7.17782	6.09421	8.84514	6.55963	7.23376	6.64718	7.14881	1.44193	0.317166
ENSG00000080822	CLDND1	9.09991	8.67658	9.52122	8.89171	9.66616	10.1794	8.31433	9.2278	8.30713	9.05323	0.0936418	0.978011
ENSG00000080823	MOK	9.0345	7.97313	9.31803	6.76021	5.29308	4.85241	7.68877	6.73525	6.56709	7.90363	-2.009	0.0570918
ENSG00000080824	HSP90AA1	11.3855	12.6578	12.2224	13.2013	12.6743	12.1989	12.5898	14.8937	12.7845	13.5889	1.23928	0.341841
ENSG00000080839	RBL1	6.87536	7.12109	5.94608	7.81738	7.57153	6.16969	7.43234	7.48357	6.77151	7.48886	0.609677	0.633762
ENSG00000080845	DLGAP4	9.60935	9.55289	10.0018	10.3048	10.4438	12.0316	10.3933	9.83298	10.5034	9.1511	0.898061	0.538883
ENSG00000080854	IGSF9B	9.40916	9.36199	8.73034	8.83956	7.69067	8.22961	7.55196	8.07694	7.70378	7.67483	-1.16308	0.0579454
ENSG00000080910	CFHR2	0	0	4.17673	0.91655	3.95935	0	0	1.02482	3.03857	0	-0.743587	0.96056
ENSG00000080947	CROCCP3	7.49147	7.40024	6.32995	5.55934	6.78353	8.37991	6.55963	7.02611	6.32885	7.56019	-0.030209	0.99441
ENSG00000080986	NDC80	3.27605	4.21291	4.48262	6.58455	5.29308	0	6.24152	4.63216	4.1075	4.90923	1.32049	0.607186
ENSG00000081014	AP4E1	7.8692	7.96902	7.9385	8.3907	7.3481	6.84659	6.24152	7.97976	8.04665	8.47608	-0.112737	0.974603
ENSG00000081019	RSBN1	8.66158	8.9795	9.38776	8.42091	8.74337	9.2693	7.8838	9.12059	8.36354	9.09958	-0.264845	0.889757
ENSG00000081026	MAGI3	10.2799	10.727	8.08186	8.711	8.71242	8.02014	10.4211	9.58637	7.69124	9.42576	-0.860504	0.681576
ENSG00000081041	CXCL2	8.03127	9.25615	11.0273	6.23951	8.35974	6.87803	5.92435	7.33893	7.6786	7.00038	-2.68617	0.0062248
ENSG00000081051	AFP	0	0	0	2.44307	1.4954	5.61972	4.76193	0	0	0	6.90909	0.130658
ENSG00000081052	COL4A4	10.1077	9.75651	8.28911	7.87306	9.3892	7.41671	9.23371	9.71627	7.236	8.57124	-0.804719	0.683563
ENSG00000081059	TCF7	9.34989	8.77773	8.98504	8.35595	7.47155	6.31459	6.95645	7.62261	8.0662	7.54017	-1.45047	0.0367418
ENSG00000081087	OSTM1	8.40667	8.40514	8.377	9.21411	9.20578	9.93234	8.78631	9.07565	8.58982	8.91494	0.76643	0.246414
ENSG00000081138	CDH7	1.85044	0.779133	0	1.47259	0	0	0	0	0	1.84854	-0.434605	0.987894
ENSG00000081148	IMPG2	3.97892	4.12683	3.59757	5.00297	4.39326	0	6.311	4.36872	5.73665	5.00972	1.2075	0.602658
ENSG00000081154	PCNP	9.45005	9.75412	9.65412	10.1735	10.8112	10.4853	10.2896	10.4001	9.69231	9.94234	0.670844	0.257632
ENSG00000081177	EXD2	7.66514	7.4245	6.80804	7.42883	7.3319	7.13382	7.30189	7.89763	7.9234	7.76386	0.234808	0.887899
ENSG00000081181	ARG2	5.26131	5.30995	4.48262	4.83367	0	0	0	4.71974	0	5.13961	-1.33174	0.836726
ENSG00000081189	MEF2C	9.37842	9.70174	8.56771	9.97024	9.81637	10.1951	8.85771	10.1951	9.30896	9.82104	0.514542	0.665751
ENSG00000081237	PTPRC	10.0934	11.6914	12.4207	11.2512	10.7891	9.05223	10.0155	10.7331	12.4909	10.4761	-0.653823	0.815256
ENSG00000081248	CACNA1S	1.20355	0.779133	0	0	0	4.97377	4.54837	1.35166	0	0.519603	3.41312	0.528896
ENSG00000081277	PKP1	7.6465	5.12989	8.26528	7.71749	7.3319	10.3821	8.94772	7.74942	7.93408	6.85125	1.13342	0.640379
ENSG00000081307	UBA5	9.07224	9.02879	9.62476	9.04745	9.17433	8.63119	9.26906	9.10576	9.07803	9.16424	-0.187977	0.878431
ENSG00000081320	STK17B	10.0877	10.4344	10.627	9.77214	9.68223	8.48573	9.40238	9.41656	10.2035	9.82519	-0.780851	0.322025
ENSG00000081377	CDC14B	7.92441	8.14903	8.11335	8.02336	8.39135	0	6.77164	8.28746	8.23984	8.55969	-0.140271	0.985946
ENSG00000081386	ZNF510	7.8692	8.00766	7.36647	6.97901	7.55767	7.08077	7.78957	7.82049	7.16522	8.52954	-0.114443	0.966689
ENSG00000081479	LRP2	8.60638	9.57676	8.88432	6.28948	4.39326	0	5.92435	5.9553	4.71473	7.7867	-3.01659	0.0431753
ENSG00000081665	ZNF506	8.90716	9.26205	9.69037	8.92634	9.83948	9.37774	8.74924	9.64441	9.381	9.51225	0.0709243	0.975929
ENSG00000081692	JMJD4	5.71939	5.83829	5.23775	3.74699	5.84304	5.54335	5.11263	4.2946	3.56379	5.15724	-0.699182	0.726242
ENSG00000081721	DUSP12	6.4065	6.2583	5.90554	7.05801	7.15902	7.65311	5.63026	6.60329	6.15712	6.6228	0.627041	0.635542
ENSG00000081760	AACS	8.76747	8.23727	8.59027	7.85105	7.80071	7.4589	8.89212	7.73898	7.12849	7.97249	-0.627082	0.559777
ENSG00000081791	DELE1	9.25462	9.10206	9.47	8.28382	8.96441	9.31596	7.71464	8.88674	8.92579	8.88879	-0.494804	0.642386
ENSG00000081803	CADPS2	9.1482	9.70484	8.48069	9.12747	7.99842	10.2711	9.17901	8.96947	8.37926	9.42212	0.0143302	0.99752
ENSG00000081818	PCDHB4	5.26131	6.048	5.06444	6.17008	7.02436	6.00859	5.83282	6.88168	5.14077	5.95727	0.759532	0.581043
ENSG00000081842	PCDHA6	2.01452	3.79595	0	3.01806	4.11893	0	4.76193	3.29204	0	2.98859	0.754287	0.933079
ENSG00000081853	PCDHGA2	6.09433	6.47122	0	6.62404	5.64745	6.44625	4.76193	5.66294	0	5.06682	-0.0848766	0.992142
ENSG00000081870	HSPB11	7.3755	7.52327	7.85047	6.87375	7.29894	6.26788	6.01041	7.31569	6.92933	7.83681	-0.531416	0.702567
ENSG00000081913	PHLPP1	7.9751	8.25766	8.56771	8.09066	6.94136	9.52898	7.49339	7.56465	8.34765	7.76386	-0.0981665	0.981948
ENSG00000081923	ATP8B1	9.14267	9.37527	10.2678	9.29176	9.14681	9.59195	8.77406	9.50858	8.72514	9.3034	-0.454072	0.678745
ENSG00000081985	IL12RB2	6.17459	5.94276	6.82987	0	5.22453	0	0	4.40441	5.14077	4.86698	-2.23896	0.449707
ENSG00000082014	SMARCD3	7.77221	7.83291	6.96425	7.14201	6.5791	5.37728	6.55963	7.10414	8.33963	6.84038	-0.490893	0.8428
ENSG00000082068	WDR70	8.04794	8.28607	7.33628	7.87306	7.3319	8.46518	8.29731	7.93471	8.37142	8.17435	0.156039	0.947526
ENSG00000082074	FYB1	8.45568	9.94124	9.98118	10.3468	9.14681	8.76333	9.31206	9.62753	11.9842	9.67566	0.653301	0.823083
ENSG00000082126	MPP4	3.39995	2.58801	0	0	3.77989	0	0	0	0	1.45114	-1.2442	0.940944
ENSG00000082146	STRADB	6.51325	7.17213	6.29897	6.0203	6.80717	7.2344	8.24501	7.21881	7.55947	7.26316	0.601871	0.68988
ENSG00000082153	BZW1	10.2421	9.61085	10.7672	10.4437	10.4325	10.0917	10.0717	10.1564	9.93764	9.84844	-0.125515	0.951735
ENSG00000082175	PGR	7.14257	7.96075	6.5299	7.20411	7.77697	8.25377	8.19074	7.8945	5.46926	7.86391	0.389705	0.891847
ENSG00000082196	C1QTNF3	5.86627	6.59394	4.42641	6.00044	5.22453	5.28649	5.11263	8.1418	4.1075	8.39107	0.998728	0.769146
ENSG00000082212	ME2	8.79312	8.6929	9.17398	9.31808	9.38528	8.41248	9.14136	9.46594	9.41571	9.62269	0.396571	0.682258
ENSG00000082213	C5orf22	7.65274	7.27243	8.07273	7.6167	8.79156	7.88741	8.59064	7.83363	7.07158	7.97249	0.360586	0.850151
ENSG00000082258	CCNT2	9.63322	9.58754	9.9061	8.59658	8.41462	8.11554	7.97224	9.2278	8.53473	9.72379	-0.932227	0.297359
ENSG00000082269	FAM135A	8.78035	8.7201	8.73324	8.30827	8.20822	8.66763	8.31433	9.03781	8.15106	9.14448	-0.14014	0.948877
ENSG00000082293	COL19A1	3.56788	4.7998	5.42151	3.92614	4.62367	0	5.11263	2.62609	6.00331	3.97646	-0.281364	0.9631
ENSG00000082397	EPB41L3	8.83214	9.91473	10.2334	9.82392	9.70127	7.20991	10.3109	9.40449	10.2276	9.07891	-0.13647	0.973948
ENSG00000082438	COBLL1	10.7974	10.7972	9.72864	9.81826	10.0936	11.6407	10.918	10.3711	8.60994	10.1198	-0.0488317	0.990725
ENSG00000082458	DLG3	7.63393	8.07434	8.70693	7.62321	6.60629	7.61631	6.72149	7.8499	7.41443	8.23996	-0.658927	0.589001
ENSG00000082482	KCNK2	0.520397	2.07808	0	0	0	0	0	0.601556	3.32495	2.29339	0.650214	0.965992
ENSG00000082497	SERTAD4	6.84298	6.00842	5.02713	5.15446	0	0	7.46318	5.64813	4.25111	6.18925	-0.491699	0.952221
ENSG00000082512	TRAF5	8.16173	8.27944	8.40272	8.22084	8.19036	6.44625	7.60825	8.45847	8.23984	8.56465	-0.187972	0.948877
ENSG00000082515	MRPL22	6.49947	6.70208	6.09774	6.41484	7.70332	6.06431	7.12026	7.00302	6.48229	6.69702	0.416997	0.79621
ENSG00000082516	GEMIN5	7.36033	7.4245	7.57474	8.0765	7.10284	7.51996	6.77164	7.87873	6.84127	7.625	0.0370857	0.990553
ENSG00000082556	OPRK1	1.85044	1.28226	0	0	0	0	0	1.61796	0	0	-1.31623	0.952221
ENSG00000082641	NFE2L1	10.5053	10.8889	9.80088	11.4907	11.0101	11.9646	11.7194	11.0695	10.8578	10.7483	0.864766	0.266944
ENSG00000082684	SEMA5B	2.01452	2.58801	2.61484	4.22897	0	7.57854	0	3.21376	4.25111	2.6329	2.9514	0.349197
ENSG00000082701	GSK3B	10.8249	10.5714	10.577	10.6209	10.5821	11.2451	10.2939	10.6209	10.3363	10.6885	-0.00502671	0.999082
ENSG00000082781	ITGB5	9.88724	9.50606	8.38439	10.4382	10.1889	9.77842	10.116	10.3083	10.0646	10.2702	0.793038	0.250537
ENSG00000082805	ERC1	10.2657	10.5873	9.67235	10.2565	10.2288	10.4386	10.0866	10.1193	9.78668	10.2317	-0.0481608	0.982381
ENSG00000082898	XPO1	10.9108	10.9699	10.5632	11.3701	12.0085	10.6028	10.8525	12.4204	11.7899	11.4253	0.789623	0.429783
ENSG00000082929	LINC01587	4.39095	3.97086	2.14307	3.5424	0	0	0	2.84964	2.68091	4.32745	-0.997005	0.871955
ENSG00000082996	RNF13	9.26586	9.62597	9.5511	9.39617	9.23221	10.068	9.17901	9.7207	10.0622	9.81966	0.192875	0.906345
ENSG00000083067	TRPM3	6.19184	6.83923	6.21851	5.38645	6.24025	6.4876	0	4.00029	4.90049	6.64797	-0.790553	0.810703
ENSG00000083093	PALB2	6.75868	6.82563	6.91404	7.22993	5.35852	5.76131	6.50137	6.55648	6.59429	6.80725	-0.309619	0.888098
ENSG00000083097	DOP1A	8.89273	9.09924	8.97528	7.33677	7.10284	7.18499	7.40081	8.32751	7.36791	8.82953	-1.18892	0.159127
ENSG00000083099	LYRM2	7.79214	7.81697	7.12298	8.32833	8.35974	6.52779	8.51904	8.00612	7.36791	8.23166	0.421293	0.81744
ENSG00000083123	BCKDHB	7.49147	7.21795	6.21851	6.62404	7.08362	7.63483	7.74005	7.60738	7.16522	7.33465	0.275389	0.890107
ENSG00000083168	KAT6A	10.9936	11.6205	11.882	11.0676	10.8039	11.9609	10.2145	11.2113	11.3969	11.087	-0.354702	0.835165
ENSG00000083223	TUT7	9.23187	10.0009	10.338	10.3179	9.27944	8.6766	9.43387	9.25615	9.98464	10.3409	-0.200725	0.947038
ENSG00000083290	ULK2	8.39368	8.12518	7.6503	7.68674	8.37563	7.05349	7.40081	8.0797	8.26544	8.77916	-0.0298412	0.992116
ENSG00000083307	GRHL2	7.93213	7.99152	7.70449	5.63859	0	4.22859	6.66953	6.39735	0	7.46782	-1.94024	0.539304
ENSG00000083312	TNPO1	10.8608	10.6109	10.4672	10.9129	10.8286	10.4954	10.0666	11.1817	10.2513	11.3588	0.140642	0.952219
ENSG00000083444	PLOD1	8.76026	8.71519	6.64521	10.9753	10.9249	9.65682	11.0148	10.0853	11.4303	9.0247	2.33285	0.0080563
ENSG00000083454	P2RX5	3.66987	4.78113	5.86382	2.18599	5.29308	0	3.99391	3.56857	5.52685	4.05382	-0.796658	0.860946
ENSG00000083457	ITGAE	5.51532	6.15335	7.02229	6.0783	6.83042	5.4627	4.76193	6.34322	7.35207	6.72686	0.0834186	0.987309
ENSG00000083520	DIS3	9.25565	9.59223	9.66933	9.10207	8.35974	8.35778	8.41243	8.9635	8.48475	9.2448	-0.761278	0.210178
ENSG00000083535	PIBF1	7.77793	8.28773	7.73373	7.68051	6.65919	7.53975	4.54837	7.41961	6.72306	7.80359	-0.766538	0.642386
ENSG00000083544	TDRD3	8.44313	8.45014	8.29697	8.08596	8.02889	8.47549	7.12026	8.48371	7.93408	8.67589	-0.203571	0.923137
ENSG00000083622		0.520397	2.58801	3.78804	0	0	0	5.63026	0.601556	0	2.01254	0.211882	0.99019
ENSG00000083635	NUFIP1	5.83368	5.22963	6.47554	6.0783	6.34083	4.71989	6.01041	5.94322	5.06504	6.10997	-0.0677662	0.98805
ENSG00000083642	PDS5B	10.0539	10.4857	9.9366	9.91428	9.87065	9.6061	8.7112	10.4723	9.85854	10.4288	-0.246049	0.911681
ENSG00000083720	OXCT1	7.9626	7.70754	7.25793	8.60975	7.97775	6.26788	6.44066	7.99154	7.27013	8.07579	0.0677305	0.989153
ENSG00000083750	RRAGB	6.99317	7.32814	6.56937	7.38354	6.65919	7.49989	7.19567	7.49188	7.77681	7.56019	0.408264	0.701819
ENSG00000083782	EPYC	0	0.441536	0	0	3.77989	0	0	1.61796	0	1.45114	3.70842	0.657743
ENSG00000083799	CYLD	10.1151	10.3711	10.9559	9.33006	10.0044	8.82108	9.52441	10.204	10.2683	10.1857	-0.678421	0.495596
ENSG00000083807	SLC27A5	6.00933	5.63502	5.13628	4.08549	2.21377	1.82183	5.11263	5.29587	3.56379	5.02901	-1.29953	0.515681
ENSG00000083812	ZNF324	6.99809	7.04098	7.36647	6.44455	5.64745	5.89024	6.16852	5.61805	5.46926	6.36649	-1.15845	0.0394082
ENSG00000083814	ZNF671	6.72945	6.76042	7.2171	6.32186	5.48112	6.4876	3.99391	6.12532	6.12018	6.57111	-0.848754	0.465764
ENSG00000083817	ZNF416	4.09347	4.60129	3.11907	5.00297	6.24025	4.41158	4.29762	4.93022	1.48759	4.77859	0.879032	0.759564
ENSG00000083828	ZNF586	8.4539	8.2644	8.85534	7.16895	8.53272	6.93892	6.66953	8.59405	8.27388	8.60858	-0.513361	0.798893
ENSG00000083838	ZNF446	6.02865	5.89147	5.94608	4.87789	5.53872	5.37728	5.51721	4.43923	6.12018	4.82346	-0.673008	0.601542
ENSG00000083844	ZNF264	9.79855	9.44882	10.1588	9.62584	9.50572	10.2532	9.67035	9.93639	9.2201	10.4004	0.0251341	0.992116
ENSG00000083845	RPS5	8.97223	9.22714	8.43513	10.0006	9.98126	9.86333	9.65707	9.74352	9.61143	9.33376	0.841884	0.0615307
ENSG00000083857	FAT1	10.8287	10.6937	10.2935	11.2987	10.6941	10.4827	10.5913	10.7132	9.57776	11.0781	0.0917287	0.97172
ENSG00000083896	YTHDC1	9.96704	10.1416	10.3465	9.61934	9.93374	9.59668	9.5317	9.81735	9.81585	9.80295	-0.41999	0.321052
ENSG00000083937	CHMP2B	8.616	8.5827	9.17185	8.67699	8.94324	8.56513	8.68527	8.93634	8.70656	8.9596	-0.0207087	0.990725
ENSG00000084070	SMAP2	9.79079	10.851	11.4035	11.179	11.2997	9.61545	10.753	8.96051	12.1623	9.79523	0.0689595	0.990187
ENSG00000084072	PPIE	7.7491	7.55384	8.31256	7.47994	6.91985	5.4627	8.13436	7.52873	8.14188	7.86391	-0.345528	0.901727
ENSG00000084073	ZMPSTE24	8.7775	8.69664	8.4703	9.69853	10.1432	9.33307	9.77241	9.7304	8.77352	9.60833	0.977985	0.0649003
ENSG00000084090	STARD7	10.7646	10.0899	9.67386	10.3487	10.0791	10.6099	10.3609	10.1485	10.0982	9.97192	-0.00332506	1
ENSG00000084092	NOA1	6.51325	6.93098	5.94608	7.83431	6.63298	6.52779	8.01451	7.15215	7.01232	7.41382	0.802545	0.439405
ENSG00000084093	REST	9.79079	9.39766	9.46129	9.80114	9.70127	9.2574	9.43387	9.94323	9.19367	10.0903	0.109981	0.952221
ENSG00000084110	HAL	5.63364	6.49433	6.51651	6.59783	0	6.11796	7.12026	3.63014	7.89087	4.82346	0.109437	0.990187
ENSG00000084112	SSH1	10.1286	10.3319	11.5579	9.88884	9.96822	10.1763	9.41031	9.7881	10.2725	9.44922	-0.937747	0.208105
ENSG00000084207	GSTP1	9.67751	9.90721	10.0339	11.0581	10.6685	10.1668	11.8608	10.3512	9.89453	9.84708	0.839014	0.480891
ENSG00000084234	APLP2	12.0279	12.2721	12.4496	12.4662	12.7743	12.5414	13.0408	12.748	12.7396	12.2296	0.40811	0.525859
ENSG00000084444	FAM234B	6.91225	7.24545	6.98386	6.71217	6.40418	7.67117	6.91242	7.30157	7.5868	6.80165	0.0629044	0.983089
ENSG00000084453	SLCO1A2	4.75814	3.20713	5.06444	0	0	2.60183	0	2.62609	0	3.39758	-2.83373	0.354261
ENSG00000084463	WBP11	9.22141	8.98664	9.4437	9.30396	9.37346	8.86095	9.20662	8.80065	8.96798	8.91494	-0.15335	0.911555
ENSG00000084623	EIF3I	8.78604	8.97026	8.68614	10.0105	9.80468	8.69436	9.95713	9.25126	9.44215	8.53966	0.663795	0.517144
ENSG00000084628	NKAIN1	0.520397	1.95024	0	0	4.26261	0	6.50137	1.02482	0	0.519603	3.73906	0.480307
ENSG00000084636	COL16A1	10.2662	8.88651	9.13286	11.3836	12.104	9.41573	12.053	11.7598	12.8494	11.3542	2.26951	0.0116688
ENSG00000084652	TXLNA	9.75062	9.51879	9.51786	10.0784	9.25816	9.23329	9.76004	9.819	10.0277	9.63768	0.122061	0.948747
ENSG00000084674	APOB	4.32994	3.71959	7.43217	5.15446	3.77989	7.35101	0	4.69114	5.73665	5.36881	-0.533319	0.941563
ENSG00000084676	NCOA1	10.2022	10.476	9.72427	10.0937	9.45426	9.85546	8.76171	9.96056	10.1403	10.1652	-0.321792	0.837723
ENSG00000084693	AGBL5	8.20059	7.97519	7.69262	7.32883	6.73508	7.65311	7.97224	7.0987	6.12018	7.3539	-0.703644	0.494122
ENSG00000084710	EFR3B	7.38303	7.39104	5.39246	5.15446	5.29308	7.13382	7.04068	5.73478	4.8106	4.97036	-0.977284	0.625167
ENSG00000084731	KIF3C	5.75464	6.36869	6.09774	6.99917	6.98346	0	6.91242	6.40618	6.26259	6.59719	0.413426	0.932363
ENSG00000084733	RAB10	9.59484	9.62923	10.5328	10.8089	10.9961	10.5934	11.4127	10.4849	10.4652	10.1641	0.767328	0.330516
ENSG00000084734	GCKR	1.45281	2.58801	5.68373	0	0	0	0	1.61796	4.1075	1.84854	-2.65283	0.559838
ENSG00000084754	HADHA	9.4758	9.77609	9.27293	10.325	10.1934	9.4939	10.1684	9.93639	9.81874	10.0143	0.491953	0.425817
ENSG00000084764	MAPRE3	7.61168	7.4275	7.48816	6.67505	6.5791	7.47954	6.99918	6.68536	7.20105	7.04369	-0.543043	0.438622
ENSG00000084774	CAD	8.36926	8.32203	7.86111	9.1366	8.47488	6.52779	8.34778	8.03771	8.16926	7.99963	0.0583702	0.989153
ENSG00000085063	CD59	12.6397	12.2842	12.9821	12.4468	11.8462	13.236	11.6202	12.3925	11.215	12.4411	-0.360109	0.864384
ENSG00000085117	CD82	9.26586	9.50961	10.4871	10.0449	10.4495	11.4784	10.4013	9.73741	11.0796	8.81849	0.643	0.729171
ENSG00000085185	BCORL1	7.51906	7.79387	7.8071	7.82304	8.17228	7.68901	7.74005	7.39322	8.46278	7.18364	0.120715	0.955609
ENSG00000085224	ATRX	11.039	11.5306	11.0948	11.0036	10.6781	10.3656	10.5702	11.2427	10.704	11.7052	-0.275473	0.870785
ENSG00000085231	AK6	5.34077	5.32292	6.55634	6.03989	6.16908	5.61972	5.63026	6.59559	6.12018	6.22314	0.267111	0.914057
ENSG00000085265	FCN1	7.44188	8.49378	10.1823	9.25451	6.68493	8.46518	9.08297	7.46256	10.8107	5.10367	-0.130856	0.989125
ENSG00000085274	MYNN	7.43465	7.26573	6.50298	6.87375	7.42649	7.88741	5.11263	7.51655	6.08226	7.54017	0.0399954	0.992116
ENSG00000085276	MECOM	9.81116	9.84791	9.43304	9.34392	8.05873	7.68901	8.19074	9.05895	8.14188	10.1136	-0.807756	0.601142
ENSG00000085365	SCAMP1	8.95592	9.04941	8.6219	9.22485	9.28366	9.1712	8.48938	9.67395	8.67507	9.76894	0.365926	0.777802
ENSG00000085377	PREP	8.45032	8.31718	7.89774	8.67386	8.60191	8.51602	8.54811	8.02917	8.46278	8.15692	0.19624	0.88124
ENSG00000085382	HACE1	8.19845	8.86452	8.06814	8.37921	8.86658	8.71192	7.86081	8.98133	8.9523	9.009	0.311015	0.832132
ENSG00000085415	SEH1L	9.38312	8.73836	9.62476	8.82833	9.19686	8.62194	8.69829	8.64155	8.79712	8.16784	-0.561805	0.466501
ENSG00000085433	WDR47	7.2076	7.15411	6.60779	7.64257	7.28218	7.30549	6.66953	7.66736	6.62098	7.89315	0.367561	0.810143
ENSG00000085449	WDFY1	9.36897	9.21849	9.95037	9.4612	10.0423	9.15846	9.49485	9.98138	9.64107	9.95185	0.162578	0.933417
ENSG00000085465	OVGP1	5.05058	5.22963	6.00484	3.42808	0	0	3.99391	4.50645	5.06504	4.73227	-1.5285	0.564725
ENSG00000085491	SLC25A24	9.72789	9.3557	9.29859	9.38472	9.23221	8.98885	8.86927	9.21152	8.73127	9.46435	-0.321849	0.703491
ENSG00000085511	MAP3K4	8.9534	9.18427	8.40272	8.90513	8.02889	7.53975	7.68877	8.45209	8.36354	9.04615	-0.490521	0.722024
ENSG00000085514	PILRA	5.32522	6.49433	7.60037	6.0783	3.04923	6.84659	4.54837	5.70647	9.04884	5.84205	0.17632	0.982775
ENSG00000085552	IGSF9	5.52896	5.08494	4.58886	4.35946	0	5.76131	0	3.43692	0	4.23082	-1.23388	0.810887
ENSG00000085563	ABCB1	6.81542	6.51706	4.68781	7.11455	4.91221	4.71989	6.82011	7.94686	4.25111	5.63107	0.223734	0.968169
ENSG00000085644	ZNF213	6.56049	6.50004	6.16798	6.93782	7.3319	4.97377	5.51721	6.47492	6.72306	6.29659	0.0940578	0.980724
ENSG00000085662	AKR1B1	7.12472	7.38178	6.72892	7.88935	7.37997	7.99168	8.56243	7.58812	6.2961	7.81753	0.666343	0.59887
ENSG00000085719	CPNE3	9.69727	9.6029	9.18249	9.42812	9.48755	9.80728	8.94772	9.92415	9.58456	10.0257	0.130299	0.948877
ENSG00000085721	RRN3	9.1022	8.09527	9.8932	8.87817	8.58834	9.03838	7.83746	8.58825	7.85759	8.61975	-0.657655	0.601142
ENSG00000085733	CTTN	10.7307	10.385	10.4594	10.9974	10.5101	11.1772	10.8437	10.6671	10.75	10.2186	0.23281	0.848673
ENSG00000085741	WNT11	4.01812	5.20183	0	5.63859	0	5.82722	5.26046	5.31475	5.06504	3.97646	0.922769	0.867047
ENSG00000085760	MTIF2	7.32559	7.4245	7.17508	7.97837	7.92472	8.12867	6.86701	7.41525	7.70378	8.09422	0.481709	0.603828
ENSG00000085788	DDHD2	9.35373	9.14192	9.14815	8.76793	8.91088	9.4475	8.90341	9.07703	9.17127	9.50366	-0.0814799	0.960173
ENSG00000085831	TTC39A	7.81179	7.71985	6.28324	4.96247	6.55138	6.78159	7.19567	5.6776	5.28126	7.09949	-0.99878	0.52004
ENSG00000085832	EPS15	10.4155	10.6003	10.4338	10.6086	10.6375	10.5255	10.3933	10.7357	10.4944	10.9765	0.152371	0.88303
ENSG00000085840	ORC1	4.61205	4.09696	3.37807	6.44455	6.34083	0	5.39454	3.50424	0	4.12725	1.03151	0.85553
ENSG00000085871	MGST2	6.65057	7.04881	5.68373	7.33677	7.15902	7.88741	7.40081	7.55675	6.15712	6.97574	0.721069	0.538599
ENSG00000085872	CHERP	7.57928	7.41242	7.82895	8.02336	7.88085	7.05349	8.63196	7.27771	7.9234	6.99057	0.165058	0.952221
ENSG00000085978	ATG16L1	8.58369	7.90149	8.68614	8.38688	7.6779	8.00598	5.11263	8.32519	8.16926	8.41326	-0.432823	0.870821
ENSG00000085982	USP40	9.07108	9.23402	7.76806	8.2079	8.52562	8.20503	7.95063	8.64901	8.65584	9.21459	-0.279514	0.898264
ENSG00000085998	POMGNT1	8.68461	8.52357	9.54945	7.9214	7.84705	6.40368	8.8343	7.73198	6.88598	7.7867	-1.19644	0.233715
ENSG00000085999	RAD54L	5.32522	4.44406	4.24332	6.22247	6.13213	0	6.16852	2.03707	2.68091	3.66746	0.352732	0.961241
ENSG00000086015	MAST2	9.22665	9.46206	8.93052	8.30422	7.92472	7.35101	8.33115	7.31569	8.69405	8.57617	-1.06739	0.121189
ENSG00000086061	DNAJA1	8.99575	10.0885	10.6081	10.2194	10.084	10.498	10.6859	12.1033	10.1858	10.9861	0.815783	0.580569
ENSG00000086062	B4GALT1	10.6437	10.4069	11.9408	10.9248	11.6371	11.0206	10.6224	10.4045	11.3408	10.1969	-0.209159	0.945486
ENSG00000086065	CHMP5	7.47042	8.18852	8.64671	8.6581	9.00073	8.16735	9.06297	9.1797	9.03402	8.50564	0.663234	0.434947
ENSG00000086102	NFX1	9.24742	9.11236	8.96545	8.81133	9.06585	8.76333	8.86927	8.64342	8.23984	8.89669	-0.340138	0.636946
ENSG00000086159	AQP6	2.90982	0.441536	4.10692	0	1.4954	0	0	1.35166	0	3.13818	-2.05894	0.745766
ENSG00000086189	DIMT1	6.81542	6.87927	7.64416	7.5703	7.88085	7.39514	8.03519	8.10432	7.86877	7.45004	0.624278	0.397796
ENSG00000086200	IPO11	7.9449	7.98133	7.69857	8.00851	8.01881	7.20991	6.311	8.31115	7.63997	8.35713	-0.0412039	0.990725
ENSG00000086205	FOLH1	2.90982	5.37363	2.61484	2.85063	3.33588	0	5.11263	5.2178	5.34669	4.99018	0.349955	0.956337
ENSG00000086232	EIF2AK1	9.32373	9.2323	9.47694	9.93797	10.2023	10.2442	10.2981	9.45322	9.48637	9.3635	0.553999	0.477695
ENSG00000086288	NME8	3.20987	3.36587	3.69595	4.47912	3.04923	0	0	0.601556	4.61203	1.66348	-0.305328	0.973948
ENSG00000086289	EPDR1	8.75737	8.52777	6.72892	8.13233	8.6353	0	7.99353	8.63593	7.55947	8.84049	-0.0971619	0.990187
ENSG00000086300	SNX10	7.2576	8.02363	9.48556	7.88935	8.28597	6.35982	8.22715	7.78708	9.33741	8.44411	-0.295638	0.943132
ENSG00000086475	SEPHS1	7.9347	7.83291	5.86382	8.05259	7.70332	8.0618	7.36858	7.9529	6.79514	8.05006	0.306699	0.911555
ENSG00000086504	MRPL28	6.33067	6.76992	6.28324	8.00353	7.47155	8.32394	8.19074	7.08777	7.50319	6.47594	1.21516	0.123477
ENSG00000086506	HBQ1	2.29547	0.779133	0	2.44307	2.69115	6.21962	0	1.84268	0	0.519603	0.301848	0.985946
ENSG00000086544	ITPKC	9.14931	10.1669	10.0374	8.15946	9.31696	7.72403	9.08297	8.04903	8.71897	7.87727	-1.32044	0.085707
ENSG00000086548	CEACAM6	10.4468	11.6785	9.77016	10.1691	10.8473	9.38323	13.4445	12.7872	7.236	11.3377	0.92762	0.810703
ENSG00000086570	FAT2	7.71072	6.0941	4.36792	6.51625	3.95935	9.29282	5.51721	3.95288	6.64718	7.16633	0.577919	0.929708
ENSG00000086589	RBM22	8.0691	8.1344	8.56446	8.77086	9.19686	9.0244	9.3783	8.90709	8.98863	8.59893	0.724975	0.11789
ENSG00000086598	TMED2	11.235	10.6093	10.6887	11.7569	11.9821	10.8328	11.2541	11.1897	10.9606	11.0136	0.469938	0.651006
ENSG00000086619	ERO1B	8.01198	8.13256	8.22877	7.81738	8.29435	8.4959	7.40081	8.58047	8.01681	8.42967	0.0792713	0.971204
ENSG00000086666	ZFAND6	10.5975	10.0684	10.7372	9.45391	9.63349	9.93234	9.18827	9.77367	9.97949	9.99417	-0.759647	0.136318
ENSG00000086696	HSD17B2	3.71829	4.29415	5.20472	0	3.04923	3.10532	0	3.21376	0	3.20753	-2.23169	0.404007
ENSG00000086712	TXLNG	8.07143	8.4866	9.20146	7.80025	7.61235	5.69225	6.24152	8.43278	6.69821	8.33212	-1.09895	0.465149
ENSG00000086717	PPEF1	0.520397	3.02874	0	2.18599	3.33588	0	0	2.62609	0	2.73038	0.442188	0.971204
ENSG00000086730	LAT2	7.03678	7.9058	7.7221	7.42138	6.34083	0	6.61562	7.57252	8.47014	7.03418	-0.402031	0.9466
ENSG00000086758	HUWE1	11.7488	12.084	12.0049	12.0457	11.2326	11.272	11.289	11.372	11.3052	11.5069	-0.493637	0.426957
ENSG00000086827	ZW10	6.71163	6.58858	5.98552	6.90614	5.79657	5.82722	7.46318	6.44952	4.90049	6.75608	0.0303094	0.993156
ENSG00000086848	ALG9	6.94313	6.6821	6.50298	5.98029	6.27456	6.60497	6.16852	6.47492	5.83112	6.81837	-0.371571	0.755238
ENSG00000086967	MYBPC2	0.902035	2.82514	0.89084	0	2.69115	5.18959	0	1.02482	3.948	0	1.57411	0.844824
ENSG00000086991	NOX4	6.53369	6.0323	0.89084	6.6999	6.13213	5.28649	6.01041	6.76986	4.61203	8.11918	0.902151	0.818187
ENSG00000087008	ACOX3	7.7374	7.26908	7.68665	7.52929	6.71022	7.28218	7.66242	7.15215	7.07158	7.04369	-0.351825	0.723467
ENSG00000087053	MTMR2	9.55707	9.55082	9.64798	9.74404	9.4125	9.19636	8.13436	9.50653	8.88783	9.76535	-0.259939	0.891516
ENSG00000087074	PPP1R15A	9.59159	10.0085	11.293	9.16365	9.31696	10.8247	10.0207	10.8896	9.76291	10.5709	-0.267817	0.937791
ENSG00000087076	HSD17B14	5.14215	5.5383	4.30696	4.64184	5.53872	6.78159	4.54837	5.38787	4.71473	5.6056	0.435469	0.886482
ENSG00000087077	TRIP6	8.133	7.53725	8.49784	8.81986	9.20133	6.4876	9.02211	8.45209	8.68775	7.86659	0.455056	0.845832
ENSG00000087085	ACHE	4.55987	5.14457	7.04112	4.08549	4.62367	6.16969	6.77164	4.04619	3.948	3.13818	-0.815095	0.826212
ENSG00000087086	FTL	13.399	13.1822	13.2928	14.4927	14.7322	13.6409	14.0998	13.7721	15.1629	13.8567	1.05541	0.128824
ENSG00000087087	SRRT	8.90846	9.05136	8.97528	9.4882	8.77368	8.07543	9.79077	8.43278	8.88232	8.05242	-0.0622076	0.988291
ENSG00000087088	BAX	7.31382	7.32814	6.41906	8.45049	9.23657	9.1712	9.03244	8.05465	8.46278	7.53343	1.59319	0.0204181
ENSG00000087095	NLK	8.20696	8.32525	8.70102	8.37536	8.92715	8.78836	8.13436	8.90242	8.47746	8.5957	0.204352	0.882097
ENSG00000087111	PIGS	8.02888	7.87753	7.89257	8.13689	8.96441	8.19258	8.09551	7.61502	7.25316	7.59943	0.138336	0.956079
ENSG00000087116	ADAMTS2	10.2924	9.17893	8.45984	10.8629	11.3317	8.98163	10.7685	9.81983	10.6038	10.9211	1.12113	0.341388
ENSG00000087128	TMPRSS11E	1.85044	0.779133	0	0	2.21377	0	0	0	0	0	-1.08789	0.959412
ENSG00000087152	ATXN7L3	8.8993	8.51935	8.91528	8.3715	7.8356	8.34659	8.34778	8.10432	8.39481	8.11467	-0.564947	0.218916
ENSG00000087157	PGS1	9.62848	10.1584	10.5826	9.27532	8.56773	9.33307	7.78957	8.97986	11.2095	8.50392	-0.666033	0.800925
ENSG00000087191	PSMC5	8.57222	8.49522	7.81259	9.56966	8.77966	8.60325	9.05286	8.44139	8.76158	8.05242	0.488299	0.684707
ENSG00000087206	UIMC1	8.46103	8.76116	9.43838	8.32833	8.39915	9.4264	7.90642	8.85001	9.04392	8.73874	-0.199906	0.938725
ENSG00000087237	CETP	3.51405	4.87214	1.833	3.30392	0	6.60497	5.92435	5.36994	5.78466	4.05382	1.48462	0.645096
ENSG00000087245	MMP2	10.5271	10.249	9.70225	13.2245	14.587	10.6169	13.6036	13.8208	14.6572	13.6996	3.6305	1.13553e-05
ENSG00000087250	MT3	0.520397	0.441536	0	0	1.4954	5.89024	0	1.61796	4.38171	0.900816	5.24047	0.142848
ENSG00000087253	LPCAT2	7.7607	8.05505	8.09994	7.88935	7.77697	5.08571	8.33115	7.72141	8.83751	8.3742	0.0379866	0.992153
ENSG00000087258	GNAO1	5.24488	5.38604	5.8425	3.01806	3.77989	6.26788	4.94791	3.85311	5.21272	4.26375	-0.739034	0.784195
ENSG00000087263	OGFOD1	7.41643	7.4863	7.7221	7.76536	9.3695	7.57854	8.57661	8.04338	7.78863	7.58647	0.700877	0.585062
ENSG00000087266	SH3BP2	10.6854	10.7129	11.6081	10.2834	10.7546	11.0707	10.9912	10.4034	11.9771	9.79593	-0.163666	0.957413
ENSG00000087269	NOP14	8.03127	8.25597	8.56771	8.92371	8.48224	8.55544	8.03519	7.71786	8.34765	7.43204	-0.0129401	0.997132
ENSG00000087274	ADD1	11.3711	11.7461	11.0214	11.1823	11.2017	11.8817	11.2933	11.23	11.1626	11.0999	-0.0944345	0.957023
ENSG00000087299	L2HGDH	6.23408	6.19625	6.16798	6.18775	7.50083	0	0	6.41495	6.22828	6.68491	0.0212941	0.999082
ENSG00000087301	TXNDC16	6.84842	7.15773	6.04272	6.79522	6.30808	8.03416	5.51721	7.4752	7.12849	8.31061	0.594454	0.794447
ENSG00000087302	RTRAF	8.80858	8.9327	9.19726	9.29787	9.85657	9.13262	9.02211	9.64255	8.60994	9.67642	0.390021	0.724643
ENSG00000087303	NID2	7.1602	7.49492	4.68781	9.75446	9.72937	6.96843	9.44163	8.43709	9.30485	7.99963	2.21522	0.0434981
ENSG00000087338	GMCL1	7.62444	7.78921	7.52208	7.98848	8.09758	7.74122	8.13436	7.89763	8.26544	8.23166	0.411914	0.446646
ENSG00000087365	SF3B2	9.75715	10.1388	9.8591	10.9567	10.394	10.6984	10.9152	10.0956	10.4944	9.68556	0.592155	0.476076
ENSG00000087448	KLHL42	9.30502	9.04159	8.59346	9.30801	9.10928	8.93007	8.84605	9.31123	8.78537	9.69992	0.168807	0.929372
ENSG00000087460	GNAS	11.2846	11.6315	11.0035	12.473	12.8298	12.5073	13.0221	12.0487	12.3415	11.5108	1.13056	0.0570918
ENSG00000087470	DNM1L	9.42474	9.26877	9.72136	9.67366	9.92026	9.67483	9.31206	9.56879	9.20254	9.52843	0.0897798	0.953053
ENSG00000087494	PTHLH	2.53053	1.80997	0	3.5424	0	0	4.54837	2.74219	0	2.90755	1.3459	0.864432
ENSG00000087495	PHACTR3	6.51325	6.93098	5.5053	5.44641	5.84304	6.84659	5.83282	6.62614	5.28126	7.03894	-0.151654	0.964623
ENSG00000087502	ERGIC2	8.97473	9.10862	9.01155	9.22056	9.52366	8.85307	8.65886	9.36202	8.88232	9.4837	0.147803	0.933079
ENSG00000087510	TFAP2C	5.82265	5.61408	5.36282	3.74699	0	6.64207	6.09163	3.74593	4.98511	4.92989	-0.448672	0.943132
ENSG00000087586	AURKA	3.76513	4.57985	0	6.50219	6.30808	5.54335	5.63026	4.25605	0	5.13961	1.9076	0.52984
ENSG00000087589	CASS4	7.56611	6.92249	6.09774	5.87513	5.29308	6.31459	6.55963	7.72494	7.16522	7.61546	-0.0970529	0.985414
ENSG00000087842	PIR	6.06655	7.17927	6.31454	6.50219	6.09421	6.90879	6.95645	6.20841	6.22828	6.4039	-0.118469	0.96208
ENSG00000087884	AAMDC	5.75464	6.3113	4.30696	4.74094	6.09421	7.41671	6.86701	6.64117	5.91978	6.27252	0.786962	0.683563
ENSG00000087903	RFX2	8.82387	8.21831	8.68014	7.85658	4.99686	3.77362	7.46318	6.17781	7.33605	7.34238	-1.67835	0.233637
ENSG00000087995	METTL2A	7.3755	6.90104	6.51651	7.89475	7.48627	6.84659	8.07568	7.42831	6.97142	7.06253	0.481662	0.698066
ENSG00000088002	SULT2B1	4.61205	4.57985	0	0.91655	3.77989	5.4627	6.09163	3.95288	0	4.26375	0.495726	0.953053
ENSG00000088035	ALG6	6.96336	6.67706	5.60994	7.2469	7.58526	5.28649	4.54837	7.10414	6.92933	7.18794	0.347529	0.929372
ENSG00000088038	CNOT3	8.06442	8.3634	8.34703	8.63895	8.77966	7.28218	8.69829	7.89136	8.71897	8.0965	0.11959	0.960391
ENSG00000088053	GP6	5.69541	5.30995	7.4106	4.47912	5.84304	4.97377	5.39454	5.0477	3.948	4.70855	-1.46118	0.214081
ENSG00000088179	PTPN4	9.00919	9.21589	7.59401	8.17283	8.03891	8.02014	8.19074	8.57852	7.74076	9.18158	-0.412862	0.828574
ENSG00000088205	DDX18	8.85127	8.75997	9.67537	8.95501	8.94856	9.37223	9.54618	9.12995	8.5487	8.91753	-0.0680096	0.977382
ENSG00000088247	KHSRP	10.1458	9.94334	10.2272	11.2279	11.1995	11.1077	11.1537	10.3449	11.2357	9.75598	0.83556	0.277887
ENSG00000088256	GNA11	9.3247	9.41592	9.21396	9.87254	9.37346	11.0028	10.2981	9.14453	9.38879	8.84729	0.560249	0.734704
ENSG00000088280	ASAP3	8.22173	8.69664	6.00484	8.01842	7.61235	7.28218	8.01451	8.45634	8.11396	8.51251	0.0390542	0.992116
ENSG00000088298	EDEM2	7.36033	8.0531	6.86201	8.06698	8.43751	7.57854	7.40081	7.51247	7.93408	7.31515	0.291386	0.881689
ENSG00000088305	DNMT3B	4.66241	4.64324	3.25438	4.64184	4.51306	5.54335	0	4.63216	4.25111	5.64364	0.477314	0.908862
ENSG00000088320	REM1	2.90982	4.06645	0	5.11805	3.5749	0	4.76193	3.56857	5.73665	5.02901	1.65181	0.610272
ENSG00000088325	TPX2	5.26131	5.49314	3.49199	9.37318	7.54367	0	7.99353	6.52441	7.62686	6.47594	2.7844	0.131697
ENSG00000088340	FER1L4	7.46689	6.66693	6.36026	6.00044	9.92836	5.69225	9.20662	5.96728	8.79126	8.05712	1.54822	0.468874
ENSG00000088356	PDRG1	4.75814	4.97426	5.77658	6.20521	5.69889	5.61972	7.08102	6.02573	5.96215	5.41352	0.863417	0.449707
ENSG00000088367	EPB41L1	8.83489	8.42781	8.10889	8.3907	8.41462	7.70662	8.61832	8.11243	7.70378	8.63399	-0.218981	0.902898
ENSG00000088386	SLC15A1	2.29547	0.441536	0.89084	0	0	6.06431	0	0	3.76865	1.20206	2.70869	0.68308
ENSG00000088387	DOCK9	11.7933	12.2444	11.187	11.3269	10.7439	12.3662	10.8898	11.1623	10.7055	11.1816	-0.497525	0.744813
ENSG00000088448	ANKRD10	10.3425	10.5167	11.0652	10.1779	10.3076	9.84754	9.69655	11.0915	10.8034	11.2551	-0.110284	0.969309
ENSG00000088451	TGDS	6.25884	6.1821	6.86201	6.39975	6.5791	0	6.09163	7.22879	6.15712	7.00038	-0.0377418	0.994897
ENSG00000088538	DOCK3	5.01227	5.37363	5.17091	2.44307	2.21377	0	0	4.71974	5.68699	4.82346	-1.12768	0.795569
ENSG00000088543	C3orf18	5.10622	5.00676	5.02713	4.35946	4.91221	0	0	5.36994	5.63556	5.8311	-0.180798	0.980724
ENSG00000088682	COQ9	6.69962	6.59394	6.95435	7.02889	6.8533	6.93892	6.50137	6.74224	6.88598	7.01496	0.123082	0.942125
ENSG00000088726	TMEM40	3.81049	4.00343	3.78804	2.85063	0	4.01897	4.54837	1.35166	3.948	4.091	-0.391161	0.950226
ENSG00000088727	KIF9	6.65057	6.36869	7.75671	6.48799	3.77989	6.74795	2.2428	5.52386	4.71473	5.33821	-1.51283	0.396887
ENSG00000088756	ARHGAP28	7.7491	7.97108	3.59757	7.65533	8.5113	7.20991	6.91242	8.53088	8.40252	8.81293	0.841742	0.736656
ENSG00000088766	CRLS1	7.70773	7.79852	6.797	7.44362	7.15902	7.4589	6.82011	6.763	6.81839	7.05314	-0.40621	0.722853
ENSG00000088808	PPP1R13B	9.41834	9.28459	8.75622	7.95275	7.77697	9.94353	8.07568	8.30409	8.02682	8.53629	-0.609127	0.726182
ENSG00000088812	ATRN	9.44915	9.22196	8.40998	9.87663	9.66939	10.2168	9.74129	9.49416	9.55372	9.6595	0.66976	0.288403
ENSG00000088826	SMOX	4.95281	4.94102	6.0239	5.53192	6.05527	5.69225	5.73509	5.09214	6.8638	5.48509	0.491404	0.810703
ENSG00000088827	SIGLEC1	8.42319	8.6369	10.1228	8.45049	6.80717	5.54335	8.07568	7.65999	8.73738	8.7255	-1.24238	0.422842
ENSG00000088832	FKBP1A	11.2112	10.7717	12.1079	12.4223	13.2234	13.14	12.626	11.5801	11.9615	10.6182	0.970873	0.486398
ENSG00000088833	NSFL1C	8.68309	8.58539	8.82033	8.60647	7.61235	8.82108	9.00125	8.28028	9.29245	8.20858	-0.0684246	0.982381
ENSG00000088836	SLC4A11	5.84462	4.37105	6.21851	4.83367	4.91221	0	0	2.62609	0	4.90923	-1.89788	0.581272
ENSG00000088854	DNAAF9	9.52681	9.39766	8.54809	8.59327	7.57153	8.35778	7.46318	8.75646	8.07588	9.21248	-0.805695	0.46836
ENSG00000088876	ZNF343	6.95833	6.8073	6.55634	6.90614	6.78353	6.16969	6.86701	7.00883	5.78466	7.14881	-0.0396553	0.990187
ENSG00000088881	EBF4	6.49947	6.66693	7.48128	6.20521	5.64745	6.11796	7.23195	6.51628	6.62098	6.98565	-0.395554	0.828145
ENSG00000088882	CPXM1	4.80373	2.67146	4.10692	8.57659	8.61536	0	8.24501	8.3978	10.3935	6.73275	4.65994	0.00293575
ENSG00000088888	MAVS	10.9541	10.9032	10.4794	9.82815	10.0497	10.2321	9.93529	9.97324	10.1053	10.5363	-0.682609	0.116054
ENSG00000088899	LZTS3	8.10823	7.6236	7.28978	5.95987	6.5791	7.51996	7.63559	7.01461	6.77151	7.25089	-0.676324	0.5459
ENSG00000088926	F11	5.60817	4.62242	5.55857	0	0	0	0	1.84268	0	3.51165	-4.10869	0.103419
ENSG00000088930	XRN2	9.37559	9.7589	10.0572	10.0701	8.98528	9.50401	8.94772	9.82395	10.2211	9.8932	-0.04664	0.989153
ENSG00000088970	KIZ	7.01272	7.39104	6.72892	6.41484	5.59411	5.82722	7.19567	7.30629	7.61363	8.31258	0.108824	0.981121
ENSG00000088986	DYNLL1	8.26922	8.76591	8.18709	10.013	10.6669	10.3628	10.5983	10.7961	9.33338	9.65563	1.85936	0.000490813
ENSG00000088992	TESC	5.1243	5.49314	3.78804	5.61265	6.01525	7.84031	7.90642	5.1976	7.16522	4.53055	1.8549	0.225224
ENSG00000089006	SNX5	9.42838	9.69677	9.8906	9.38664	9.25387	8.12867	9.32891	9.68487	9.61475	9.89845	-0.27065	0.887845
ENSG00000089009	RPL6	10.4805	10.6959	9.58679	11.5018	12.1417	10.4147	11.0278	11.3375	11.241	11.2017	1.01941	0.183936
ENSG00000089012	SIRPG	2.16182	2.96402	3.69595	3.5424	0	0	0	3.04316	3.32495	3.51165	-0.351872	0.964501
ENSG00000089022	MAPKAPK5	9.32079	9.02483	9.20355	7.73563	8.06854	8.26571	8.05558	8.33215	8.11396	8.62293	-0.992059	0.0118485
ENSG00000089041	P2RX7	5.86627	6.92674	7.2171	5.41674	6.37285	6.67823	7.04068	6.60329	5.58223	6.4186	-0.394092	0.85742
ENSG00000089048	ESF1	7.61488	7.59182	8.34324	8.3123	7.55767	7.20991	7.26734	8.15757	7.82352	8.25846	-0.0190618	0.994415
ENSG00000089050	RBBP9	7.76359	6.99717	7.80159	8.39831	8.62869	8.42317	8.39654	8.30645	7.39909	7.94483	0.697147	0.374377
ENSG00000089053	ANAPC5	10.1541	9.4817	9.87363	9.85882	10.0348	9.23329	9.32051	10.3711	10.2101	10.4215	0.126869	0.954192
ENSG00000089057	SLC23A2	9.04403	9.10582	9.10628	8.34023	7.93548	8.76333	8.54811	8.47953	8.50638	8.64497	-0.608836	0.171962
ENSG00000089060	SLC8B1	8.89799	9.08314	9.36738	8.25896	7.45669	9.38323	8.92573	8.06026	8.67507	8.35331	-0.577597	0.64405
ENSG00000089063	TMEM230	8.68917	8.40056	8.10889	9.1814	10.6226	9.67035	9.9517	9.76341	8.96278	9.24171	1.30932	0.0462841
ENSG00000089091	DZANK1	6.73535	6.38113	7.47436	4.08549	0	5.28649	6.50137	5.31475	4.98511	6.50378	-1.49612	0.497032
ENSG00000089094	KDM2B	8.27732	8.40209	8.30479	8.21654	7.89194	7.08077	7.52297	7.34812	7.5732	7.73772	-0.65955	0.298702
ENSG00000089101	CFAP61	6.92261	6.66183	7.50182	5.61265	0	5.89024	4.54837	2.62609	0	6.4689	-2.06987	0.483268
ENSG00000089116	LHX5	1.45281	0	0	0.91655	0	0	0	0	0	0	-0.754344	0.97537
ENSG00000089123	TASP1	8.15074	7.41847	8.603	7.39879	7.66503	6.16969	6.61562	7.90076	7.83497	8.06882	-0.614327	0.682258
ENSG00000089127	OAS1	6.61904	7.81697	10.3995	7.20411	7.98812	7.96265	8.65886	8.43709	6.64718	8.18943	-1.12642	0.55721
ENSG00000089154	GCN1	10.0078	10.2173	10.6293	10.1365	9.49848	9.06594	9.72865	9.65741	9.68284	9.45101	-0.673213	0.252654
ENSG00000089157	RPLP0	11.5936	11.2145	10.6525	12.3591	12.1417	10.0335	11.6641	11.7598	12.1926	11.0905	0.563337	0.731632
ENSG00000089159	PXN	9.94877	10.1502	11.2374	9.76774	9.02613	10.312	9.13179	9.19379	10.7348	8.74458	-0.834446	0.550126
ENSG00000089163	SIRT4	2.82393	3.26201	0	0	0	0	0	3.13098	3.32495	3.13818	-0.423445	0.976228
ENSG00000089169	RPH3A	2.29547	1.80997	5.36282	5.11805	0	0	7.26734	0	0	1.84854	0.786995	0.952221
ENSG00000089177	KIF16B	8.53891	8.59343	7.65643	7.96305	7.37997	7.47954	7.12026	8.09343	8.43297	8.83502	-0.301704	0.899628
ENSG00000089195	TRMT6	6.61265	6.65159	7.36647	7.06759	6.63298	0	5.26046	6.0819	6.77151	6.18925	-0.694732	0.84434
ENSG00000089199	CHGB	0.520397	2.07808	4.78041	0	0	6.71351	0	0.601556	0	1.84854	-3.80154	0.434995
ENSG00000089220	PEBP1	10.1937	9.96882	9.40059	10.4602	10.7891	9.39414	10.4637	10.541	9.96654	10.1814	0.423608	0.717891
ENSG00000089225	TBX5	9.73893	9.25868	6.71725	8.55972	10.0222	9.92107	9.59575	9.0701	10.5493	9.02109	0.638845	0.782069
ENSG00000089234	BRAP	7.85844	7.8841	7.91316	7.41389	8.46748	9.00317	8.41243	8.07694	7.6786	8.1613	0.365143	0.808787
ENSG00000089248	ERP29	8.86477	9.08504	8.00718	9.64196	10.0864	8.83716	10.3486	9.43177	9.48999	9.03308	0.915149	0.285855
ENSG00000089250	NOS1	5.32522	5.93434	4.98883	4.15901	6.37285	6.96843	6.01041	6.4665	5.06504	5.55328	0.560517	0.824218
ENSG00000089280	FUS	11.6148	10.785	11.9639	10.8642	10.5298	10.5055	11.0508	10.1186	11.3911	10.4004	-0.78348	0.344527
ENSG00000089289	IGBP1	6.96336	7.45426	6.80804	8.13689	7.8356	5.4627	6.37729	7.88821	8.15106	8.44411	0.658875	0.745299
ENSG00000089327	FXYD5	7.50188	7.40939	8.12664	9.50416	10.0095	9.86726	9.85615	8.37325	8.29889	7.71408	1.60704	0.0852129
ENSG00000089335	ZNF302	7.90885	8.52777	7.71625	7.32883	7.91388	8.04805	8.19074	8.29699	6.79514	8.60537	-0.108447	0.971204
ENSG00000089351	GRAMD1A	9.39526	9.76663	11.5611	9.17698	9.36154	9.28697	9.8906	8.80566	10.4872	8.48659	-1.07877	0.423866
ENSG00000089356	FXYD3	5.67102	5.20183	0	0	0	5.76131	0	3.43692	4.50146	4.29595	-0.960465	0.928031
ENSG00000089472	HEPH	7.1991	7.6444	6.46163	8.47229	8.54683	5.82722	8.11506	9.16547	8.76756	8.68656	1.299	0.262048
ENSG00000089486	CDIP1	7.44907	7.15047	7.11411	6.94823	7.39564	4.41158	7.46318	7.00883	7.18325	7.09034	-0.241769	0.943944
ENSG00000089505	CMTM1	5.17721	5.1591	5.8425	5.53192	6.13213	5.69225	4.54837	5.58734	6.84127	5.08537	0.379547	0.886482
ENSG00000089558	KCNH4	3.51405	3.50886	0	0	0	0	0	2.49982	0	1.84854	-2.47757	0.764974
ENSG00000089597	GANAB	10.549	10.3327	10.1305	11.5653	11.8086	11.3413	11.7804	10.8947	11.3587	10.0648	1.00661	0.165388
ENSG00000089639	GMIP	7.86652	8.50378	8.92546	8.27144	7.72829	7.55927	7.99353	6.8432	9.3849	7.66253	-0.375223	0.892506
ENSG00000089682	RBM41	7.93981	8.18142	7.12298	6.93782	6.75951	7.63483	6.61562	7.98566	7.55947	8.74312	-0.164665	0.960681
ENSG00000089685	BIRC5	5.58225	4.57985	5.36282	8.80562	7.29894	5.76131	7.36858	5.11386	0	4.88826	1.7833	0.541526
ENSG00000089692	LAG3	4.29844	4.536	6.0239	5.15446	3.77989	0	6.44066	4.50645	5.83112	4.41801	-0.100001	0.990187
ENSG00000089693	MLF2	9.15591	8.92422	9.35049	10.247	10.7921	10.3821	10.7278	9.76083	9.62137	9.13783	1.04613	0.163887
ENSG00000089723	OTUB2	6.57371	5.37363	4.30696	3.64832	4.26261	0	0	3.43692	0	3.66746	-2.72213	0.173798
ENSG00000089737	DDX24	10.1683	10.3028	10.3532	9.88478	9.24524	9.55352	10.1014	10.0357	9.84445	9.64786	-0.493241	0.400594
ENSG00000089775	ZBTB25	9.1192	9.4925	9.13944	8.37536	9.32107	8.37991	8.19074	9.11656	9.84445	9.23653	-0.222996	0.932363
ENSG00000089818	NECAP1	8.81137	8.4663	9.6587	8.27971	8.26052	8.72061	8.05558	8.84027	9.20695	8.64965	-0.444998	0.726439
ENSG00000089820	ARHGAP4	8.03127	9.11609	8.89472	8.11858	7.91388	9.57286	9.16969	7.3618	8.57624	7.99228	-0.189433	0.953053
ENSG00000089847	ANKRD24	4.99272	4.76222	4.94949	4.47912	3.77989	0	0	4.25605	4.61203	4.70855	-0.934084	0.755156
ENSG00000089876	DHX32	7.60204	7.65725	7.71625	7.69294	7.57153	5.82722	7.36858	7.26806	7.03235	7.50272	-0.376579	0.810374
ENSG00000089902	RCOR1	9.6567	9.28955	9.66933	9.0571	8.2433	8.48573	8.72399	8.83864	9.00898	9.19765	-0.718786	0.181323
ENSG00000089916	GPATCH2L	10.1846	10.1003	10.8788	9.94318	10.1198	9.4317	9.05286	10.0936	10.6772	10.5913	-0.347056	0.854755
ENSG00000090006	LTBP4	10.6307	11.4073	10.3607	10.414	10.0888	11.9691	10.9373	11.0001	10.5265	9.84028	-0.0278657	0.993236
ENSG00000090013	BLVRB	7.32949	7.89933	6.69364	8.57323	7.98812	8.81297	9.32051	8.00612	8.30713	7.42842	1.06732	0.246998
ENSG00000090020	SLC9A1	8.76891	8.36496	8.68614	9.38664	9.17886	9.18384	9.74129	8.22148	8.94176	7.90624	0.431464	0.791942
ENSG00000090054	SPTLC1	9.31096	9.063	8.82577	9.48641	9.72318	9.50904	9.21571	9.64348	9.48273	9.5751	0.449089	0.327937
ENSG00000090060	PAPOLA	10.9988	11.1815	11.3653	11.6657	11.6461	11.2764	11.5519	12.0578	11.5002	11.5821	0.440075	0.429002
ENSG00000090061	CCNK	8.24464	7.71985	8.70988	7.6036	7.81243	7.41671	6.66953	7.60355	6.26259	7.49234	-0.922568	0.275167
ENSG00000090097	PCBP4	7.29399	7.0527	6.74049	7.52234	7.45669	6.31459	5.63026	7.05447	7.81199	6.86205	0.0661521	0.988209
ENSG00000090104	RGS1	8.22592	8.82063	9.91889	8.67072	8.82088	6.11796	7.78957	8.7391	7.89087	10.3615	-0.354511	0.942542
ENSG00000090238	YPEL3	8.26311	8.748	8.09994	8.42464	8.72488	9.35558	8.53365	8.76678	9.80426	8.76198	0.590753	0.573855
ENSG00000090263	MRPS33	5.50156	5.43462	4.10692	6.73639	7.29894	6.06431	7.83746	6.74919	5.40927	6.35125	1.68663	0.0786021
ENSG00000090266	NDUFB2	7.21184	7.18992	6.5951	8.08596	7.36412	7.32843	8.05558	8.02631	6.26259	7.41014	0.589488	0.648645
ENSG00000090273	NUDC	8.52706	9.06203	9.36552	10.1702	9.4912	9.67483	11.1154	9.46277	9.51155	8.47257	0.875949	0.51715
ENSG00000090316	MAEA	8.96347	8.86562	9.5884	9.10672	8.31098	8.69436	9.2603	8.32519	9.58794	8.23581	-0.303681	0.877628
ENSG00000090339	ICAM1	10.1862	11.2855	12.5607	9.75446	12.1446	10.9316	12.5107	11.5453	11.4208	9.47494	-0.20684	0.962283
ENSG00000090372	STRN4	9.43111	9.1628	9.53125	8.9755	8.9956	10.3985	9.04269	8.61324	9.47544	8.46019	-0.107991	0.973171
ENSG00000090376	IRAK3	10.5569	11.2662	12.5656	11.2025	10.6765	10.4776	10.456	9.61044	12.8036	10.4849	-0.532137	0.871955
ENSG00000090382	LYZ	9.81465	10.0785	12.1377	10.5543	8.10713	8.53587	10.8141	10.1701	11.7869	10.8918	-0.522873	0.893752
ENSG00000090402	SI	2.53053	0	0	0	0	4.97377	0	0.601556	0	0	1.43444	0.948173
ENSG00000090432	MUL1	6.85385	6.67706	6.95435	7.26366	7.99842	7.37324	6.95645	7.08777	6.26259	6.95068	0.379457	0.804753
ENSG00000090447	TFAP4	6.886	6.86604	5.42151	7.20411	7.6257	5.18959	7.90642	6.71408	7.70378	5.9673	0.616329	0.79537
ENSG00000090470	PDCD7	7.40907	7.31197	7.91316	7.28844	7.97775	8.58432	8.60455	8.25851	8.0855	7.87194	0.580593	0.535345
ENSG00000090487	SPG21	9.17338	8.9114	9.24882	9.62584	9.85373	9.11294	9.14136	9.39011	9.80426	8.96462	0.334089	0.74248
ENSG00000090512	FETUB	0	0	0	0	0	3.47783	0	0	0	0	3.90928	0.748765
ENSG00000090520	DNAJB11	8.2405	8.33488	8.8973	9.7245	9.12346	8.48573	10.3444	9.43716	8.94704	8.56465	0.84747	0.433814
ENSG00000090530	P3H2	8.2301	7.98338	6.38996	6.47366	6.01525	6.90879	8.54811	7.30157	5.52685	7.13107	-0.599719	0.828145
ENSG00000090534	THPO	2.6351	3.55354	0	0	0	0	0	1.35166	4.38171	1.84854	-0.639699	0.96208
ENSG00000090539	CHRD	5.92933	5.90015	5.27005	6.44455	7.24805	7.39514	7.04068	6.65605	7.05209	6.53784	1.2087	0.0291984
ENSG00000090554	FLT3LG	3.27605	3.83267	3.69595	0	5.29308	0	6.55963	4.85484	0	3.71586	1.09446	0.886437
ENSG00000090565	RAB11FIP3	9.24329	8.93903	8.01673	8.27971	7.6779	9.54865	8.4437	8.12585	8.86009	8.38734	-0.237927	0.935617
ENSG00000090581	GNPTG	7.75491	7.56206	7.30545	8.3323	8.68079	8.93007	8.09551	8.43924	8.71278	7.76098	0.913863	0.101183
ENSG00000090612	ZNF268	7.6713	7.37557	8.09544	7.34467	7.3481	5.4627	6.86701	8.04903	7.78863	7.92438	-0.294382	0.923104
ENSG00000090615	GOLGA3	10.9853	10.8891	10.8261	10.6798	10.8387	9.97658	11.0534	10.3276	10.4298	10.4311	-0.332134	0.72618
ENSG00000090621	PABPC4	10.1792	9.82246	10.4488	10.7168	10.4588	9.12609	10.3278	9.75133	10.5717	10.1226	0.0623777	0.985107
ENSG00000090659	CD209	5.32522	6.91823	5.20472	7.79449	6.87582	0	6.37729	5.45747	6.12018	5.86369	0.372542	0.952221
ENSG00000090661	CERS4	8.35593	8.12887	7.12298	7.54309	6.87582	8.00598	8.7112	7.62261	7.36791	7.86122	-0.157932	0.955153
ENSG00000090674	MCOLN1	7.20336	7.43946	8.09994	8.13233	8.11662	5.37728	7.9287	7.311	7.66583	7.15321	-0.042863	0.991083
ENSG00000090686	USP48	9.84358	9.94439	9.11297	9.65948	10.6749	10.095	9.51708	9.87174	9.94822	10.1192	0.349586	0.783375
ENSG00000090776	EFNB1	9.22979	9.37838	8.7928	10.008	10.0273	12.0974	10.1014	9.75738	10.0202	9.05323	1.3246	0.297359
ENSG00000090857	PDPR	8.47342	8.8433	8.54809	8.70795	8.29435	8.43379	8.1534	8.58436	8.68775	9.30932	0.0169417	0.993794
ENSG00000090861	AARS1	9.34412	9.81675	8.49442	10.0217	9.68223	9.4786	10.3278	10.1945	8.88232	9.1533	0.443407	0.783872
ENSG00000090863	GLG1	10.6892	10.9699	10.3588	11.0966	11.0626	10.8288	11.1371	11.083	11.2464	10.995	0.374495	0.478925
ENSG00000090889	KIF4A	3.97892	3.63895	4.30696	7.77123	3.5749	0	0	3.80052	4.71473	4.50323	-0.217279	0.973055
ENSG00000090905	TNRC6A	10.5796	10.5022	10.0881	9.97152	9.43163	9.34437	8.91462	9.81652	9.29245	10.5346	-0.698305	0.463804
ENSG00000090924	PLEKHG2	9.64501	9.77609	11.337	9.39237	9.99419	11.111	10.0767	8.79226	9.27575	8.73287	-0.622536	0.784333
ENSG00000090971	NAT14	6.17459	5.54937	5.53218	6.76021	6.68493	4.85241	6.72149	6.30597	6.77151	5.89556	0.625858	0.648872
ENSG00000090975	PITPNM2	8.8993	9.13275	9.816	8.38688	8.01881	10.016	8.19074	8.34138	8.49921	8.40035	-0.623158	0.695941
ENSG00000090989	EXOC1	8.1661	8.31069	7.75671	8.19485	7.45669	8.16735	8.4437	8.96649	8.57624	8.63242	0.318419	0.836171
ENSG00000091009	RBM27	8.43229	8.00163	8.68913	8.02336	7.97775	7.43796	7.83746	8.07417	7.9018	8.17867	-0.457427	0.513617
ENSG00000091010	POU4F3	1.20355	0.441536	0	0	0	0	0	0	0	1.20206	-0.357314	0.990187
ENSG00000091039	OSBPL8	10.5229	10.8544	10.221	10.6884	10.5752	10.5055	10.6461	11.0229	11.3297	11.3071	0.349789	0.736362
ENSG00000091073	DTX2	7.88784	7.54002	9.50095	7.31281	6.37285	7.70662	7.60825	7.03183	8.10454	7.29139	-1.15424	0.274719
ENSG00000091106	NLRC4	5.50156	6.80268	6.34518	6.68753	6.05527	6.5669	6.55963	5.00185	7.16522	5.9673	0.09113	0.982381
ENSG00000091127	PUS7	6.99317	6.80268	8.12222	8.00353	7.58526	7.53975	7.19567	7.44554	7.66583	6.67882	0.0678209	0.985433
ENSG00000091128	LAMB4	3.20987	2.49944	0	2.44307	0	8.4017	0	4.00029	5.91978	2.98859	3.79025	0.272625
ENSG00000091129	NRCAM	7.26577	6.48282	5.75392	8.40965	10.0095	7.08077	7.86081	7.72141	9.4119	8.51251	2.12008	0.0366546
ENSG00000091136	LAMB1	12.3798	12.106	11.4234	12.453	12.5771	10.7962	12.5863	12.0958	12.9545	12.4281	0.363271	0.858583
ENSG00000091137	SLC26A4	3.66987	5.24333	7.93347	0.91655	5.07681	0	4.94791	4.00029	5.68699	3.85204	-2.2699	0.384234
ENSG00000091138	SLC26A3	2.41779	2.58801	0	1.47259	0	0	0	1.02482	0	0	-2.31341	0.845294
ENSG00000091140	DLD	9.0629	9.09546	9.41329	9.46845	8.86658	8.94499	8.38047	9.09489	8.80296	9.22299	-0.189065	0.902898
ENSG00000091157	WDR7	8.8211	8.93058	8.59665	8.18608	8.27753	8.26571	7.04068	8.54893	8.40252	8.83775	-0.478434	0.67153
ENSG00000091164	TXNL1	8.75737	8.4995	8.63436	9.15244	9.01602	8.89976	9.25149	9.07288	8.75557	8.94698	0.38672	0.409952
ENSG00000091181	IL5RA	6.99809	6.36242	6.38996	4.29569	5.22453	0	5.73509	2.49982	4.61203	7.13107	-1.29591	0.687092
ENSG00000091262	ABCC6	8.01683	7.93986	6.5299	4.47912	6.05527	6.67823	0	6.96171	5.63556	7.80918	-1.2358	0.648872
ENSG00000091317	CMTM6	9.96266	10.0451	10.7806	10.1568	10.0571	9.96198	9.57471	10.0562	10.5388	10.24	-0.201097	0.901727
ENSG00000091409	ITGA6	10.6612	9.77018	8.85534	10.9385	10.6813	12.7817	11.3685	10.8513	8.76158	10.5083	1.30412	0.431515
ENSG00000091428	RAPGEF4	7.7374	9.03865	9.12626	8.40588	7.66503	9.88671	6.24152	8.57265	6.90782	7.89051	-0.396446	0.926132
ENSG00000091436	MAP3K20	9.88327	10.2689	9.66022	10.471	10.6588	9.56805	9.85615	10.6393	10.6238	10.2462	0.387683	0.727313
ENSG00000091483	FH	6.49252	6.86604	6.62037	7.99853	7.24805	5.69225	7.08102	7.1469	4.1075	7.19649	0.348014	0.932363
ENSG00000091490	SEL1L3	9.57443	9.80351	9.79257	8.94465	10.2677	9.17753	9.97329	9.57467	9.34543	10.0293	-0.0414455	0.989744
ENSG00000091513	TF	3.93862	3.09069	6.85138	3.64832	1.4954	7.2344	0	5.1976	6.53938	5.24232	0.0442028	0.996812
ENSG00000091527	CDV3	11.3592	10.8039	11.5802	11.9844	11.7557	12.169	12.3895	11.3268	11.6902	11.288	0.567048	0.517777
ENSG00000091536	MYO15A	5.73124	7.47473	6.58229	3.74699	4.39326	6.16969	4.76193	4.09068	6.22828	6.06396	-1.40997	0.368027
ENSG00000091542	ALKBH5	9.54705	9.1887	9.82418	9.86707	10.1956	9.92859	10.4013	9.77453	10.4032	9.52504	0.501469	0.509577
ENSG00000091583	APOH	2.53053	2.30409	3.95627	0	0	0	0	1.02482	2.20426	2.29339	-2.44168	0.552193
ENSG00000091592	NLRP1	8.82249	9.5342	9.16542	8.711	9.24956	9.89056	8.20906	8.47324	8.74953	8.63871	-0.257561	0.913729
ENSG00000091622	PITPNM3	8.48571	7.37557	7.06893	6.18775	3.33588	7.68901	5.83282	6.37054	5.28126	6.90964	-1.39709	0.40655
ENSG00000091640	SPAG7	7.30988	7.32492	6.46163	8.25896	7.02436	7.97724	8.77406	7.68922	7.70378	7.00525	0.806187	0.48035
ENSG00000091651	ORC6	5.01227	3.67983	4.63918	6.0783	6.01525	4.57396	3.99391	4.88041	2.20426	4.92989	0.575464	0.879125
ENSG00000091656	ZFHX4	5.44514	4.66376	4.42641	6.8294	5.97409	5.69225	3.60875	6.59559	6.69821	7.03418	1.48794	0.202272
ENSG00000091704	CPA1	0.520397	2.30409	3.87461	1.87294	0	4.01897	6.01041	2.36144	0	1.20206	0.987285	0.915134
ENSG00000091732	ZC3HC1	6.00933	5.48162	5.42151	6.41484	4.51306	0	5.51721	5.90636	6.19314	5.75206	-0.0399696	0.99432
ENSG00000091831	ESR1	8.05267	8.47503	6.95435	7.12376	6.91985	8.26571	6.16852	7.45407	6.45288	7.78953	-0.629943	0.717891
ENSG00000091844	RGS17	5.22826	6.10164	5.53218	5.11805	6.05527	6.5669	0	5.15634	4.8106	6.38905	-0.0369652	0.994897
ENSG00000091879	ANGPT2	7.50533	8.25597	8.23287	7.96817	9.01094	7.4589	6.82011	8.24627	8.55564	7.7867	0.0932303	0.979648
ENSG00000091947	TMEM101	6.90703	7.24885	5.30164	8.21654	8.18135	8.27754	8.05558	7.30629	7.77681	6.81837	1.18325	0.214626
ENSG00000091972	CD200	5.60817	6.1821	7.56176	6.77197	7.89194	4.97377	6.01041	7.75979	6.64718	5.38387	0.157147	0.97537
ENSG00000091986	CCDC80	11.3939	8.56234	8.63125	14.4093	13.4476	10.8743	12.7007	12.1195	13.5666	12.3972	2.97288	0.00958303
ENSG00000092009	CMA1	2.01452	1.05252	0	0	0	0	0	2.36144	0	1.66348	-0.344445	0.989153
ENSG00000092010	PSME1	7.60847	8.47358	8.39542	8.67699	9.12816	9.39957	9.79077	8.96051	9.25033	8.58271	0.954481	0.140201
ENSG00000092020	PPP2R3C	6.95328	6.90966	7.37392	6.51625	7.17727	6.99734	6.55963	7.76666	8.0662	8.09422	0.361693	0.86723
ENSG00000092036	HAUS4	5.68326	6.63089	5.88483	6.73639	6.75951	6.99734	6.16852	6.888	7.5868	6.50378	0.745146	0.434292
ENSG00000092051	JPH4	4.32994	4.57985	3.78804	3.64832	5.59411	6.4876	4.94791	4.90553	3.948	3.7627	0.82707	0.740881
ENSG00000092054	MYH7	0.902035	0	3.69595	0	0	5.4627	6.16852	0	0	0	1.92215	0.886482
ENSG00000092067	CEBPE	0	1.05252	0	0	0	0	0	0	4.61203	0.900816	3.16897	0.806489
ENSG00000092068	SLC7A8	9.29907	8.66517	8.0864	8.41716	8.84961	8.26571	8.31433	7.9286	8.41019	8.87686	-0.29802	0.855929
ENSG00000092094	OSGEP	8.26515	7.52046	7.83975	7.597	7.58526	5.61972	7.43234	7.51655	6.95053	7.89577	-0.538912	0.72314
ENSG00000092096	SLC22A17	6.57371	6.31779	6.13329	7.46552	8.46005	8.41248	9.09287	7.8945	8.16019	7.20075	1.86657	0.00321916
ENSG00000092098	RNF31	4.93243	4.81823	5.55857	4.35946	0	0	0	4.33214	5.68699	2.90755	-1.30127	0.787095
ENSG00000092108	SCFD1	10.8648	10.1928	10.6215	9.89154	10.2783	9.25141	9.53896	10.1797	9.93232	10.7627	-0.533801	0.616308
ENSG00000092140	G2E3	8.29539	7.7174	8.33181	8.47589	8.6353	8.34659	7.71464	8.50029	7.9234	8.43691	0.190651	0.911018
ENSG00000092148	HECTD1	11.2146	11.1218	10.6692	10.7507	10.3322	10.4569	9.9187	10.7626	10.5666	11.2554	-0.390207	0.721361
ENSG00000092199	HNRNPC	11.3383	11.4798	12.5239	11.929	12.0986	11.3816	11.7619	11.8128	11.8419	11.354	-0.121229	0.953959
ENSG00000092200	RPGRIP1	3.81049	3.09069	4.03356	2.18599	0	0	0	1.84268	0	2.98859	-2.38778	0.4713
ENSG00000092201	SUPT16H	9.48107	9.5216	9.4241	10.1901	9.78399	9.66134	9.18827	9.51267	9.46074	9.37297	0.154549	0.927519
ENSG00000092203	TOX4	9.00553	9.12722	9.49754	8.81133	9.04115	8.69436	8.53365	8.86289	9.05375	8.77488	-0.387233	0.509577
ENSG00000092208	GEMIN2	5.27756	5.20183	5.36282	5.32388	5.69889	6.00859	0	6.20841	6.12018	5.88502	0.433326	0.899852
ENSG00000092295	TGM1	4.95281	4.64324	3.87461	4.08549	0	0	0	5.52386	5.83112	3.20753	-0.313557	0.974355
ENSG00000092330	TINF2	8.16828	8.10281	8.27327	8.19921	8.4069	7.75822	8.82245	7.83363	8.80296	7.64076	0.0901269	0.971204
ENSG00000092345	DAZL	0	0	0	0	4.7264	0	0	0.601556	0	0	5.30029	0.57653
ENSG00000092377	TBL1Y	4.78112	0	0	0	0	0	0	0	0	3.2737	-2.67486	NA
ENSG00000092421	SEMA6A	8.97348	10.6407	8.59027	9.20546	9.11875	11.6566	8.96937	9.93791	9.30485	9.32208	0.297674	0.948877
ENSG00000092439	TRPM7	10.1969	9.99589	9.50265	9.58307	10.1127	9.36115	9.23371	10.2482	10.045	10.2223	-0.0433941	0.989153
ENSG00000092445	TYRO3	7.27389	8.11776	6.32995	7.41389	6.24025	8.84514	6.44066	7.22381	7.42961	7.04842	0.0549396	0.990725
ENSG00000092470	WDR76	6.49947	6.41179	4.58886	7.72961	6.65919	6.52779	7.23195	6.40618	5.52685	6.38157	0.725042	0.689359
ENSG00000092529	CAPN3	9.00187	8.40514	7.63178	4.35946	7.28218	6.4876	6.82011	7.51655	7.28689	8.52105	-1.17382	0.494806
ENSG00000092531	SNAP23	7.46689	8.64854	8.50803	8.0622	7.98812	7.55927	7.68877	10.5669	9.36924	9.1345	0.739078	0.763499
ENSG00000092607	TBX15	4.16508	4.74306	1.833	2.18599	5.29308	4.01897	0	4.21645	5.52685	3.97646	0.340835	0.956567
ENSG00000092621	PHGDH	7.13813	7.55658	4.17673	8.30827	8.09758	5.89024	6.95645	7.20875	7.60028	5.87439	0.538765	0.884335
ENSG00000092758	COL9A3	2.82393	2.82514	4.53672	2.18599	2.21377	0	5.51721	4.90553	4.90049	3.89472	0.618906	0.923104
ENSG00000092820	EZR	11.5213	11.2053	11.998	11.8121	11.0114	11.1534	13.1952	10.9598	10.7829	10.6782	0.0507359	0.990725
ENSG00000092841	MYL6	11.1933	11.2603	11.2637	12.536	12.0155	12.861	12.653	11.7533	11.9622	10.7591	0.969035	0.270239
ENSG00000092847	AGO1	10.2091	9.77255	9.6587	9.97915	9.56236	10.0748	9.3783	9.41874	10.247	9.75018	-0.0934423	0.960391
ENSG00000092850	TEKT2	6.44297	6.35613	6.93433	4.47912	0	0	6.50137	1.35166	4.71473	5.5399	-1.89728	0.570838
ENSG00000092853	CLSPN	5.69541	4.9241	4.78041	8.99068	7.99842	7.63483	6.50137	5.8297	6.2961	5.61839	2.30591	0.060934
ENSG00000092871	RFFL	8.78462	8.58807	8.89988	7.51536	7.69067	8.62194	7.86081	8.04621	8.47746	7.87993	-0.705842	0.289001
ENSG00000092929	UNC13D	8.30928	9.14922	9.56418	7.79449	8.71866	9.0244	9.5023	8.3574	9.05375	7.77246	-0.375428	0.866487
ENSG00000092931	MFSD11	7.87722	7.77041	7.26596	6.89543	7.24805	8.04805	5.39454	7.39765	7.55947	7.69308	-0.308301	0.906345
ENSG00000092964	DPYSL2	12.0219	12.2027	11.0778	12.8741	13.0048	13.7381	12.9319	12.921	12.9578	12.137	1.15705	0.0766065
ENSG00000092969	TGFB2	7.08373	7.72962	7.26596	7.17782	7.00405	8.74639	8.19074	8.04055	6.2961	7.28338	0.344912	0.903362
ENSG00000092978	GPATCH2	8.51341	7.7174	8.71282	7.94757	7.98812	6.60497	7.30189	7.97976	8.10454	8.16348	-0.556749	0.648206
ENSG00000093000	NUP50	9.38124	9.52722	9.73009	10.1399	9.87345	9.71455	9.58176	9.58151	10.2788	9.95563	0.346169	0.644775
ENSG00000093009	CDC45	4.5862	5.42263	5.92595	7.22138	3.95935	5.28649	6.09163	5.36994	4.98511	4.32745	0.305312	0.949917
ENSG00000093010	COMT	8.57057	8.83315	8.68614	9.14341	9.31696	8.74639	9.44936	9.00912	8.95755	8.53966	0.347698	0.684432
ENSG00000093072	ADA2	8.44493	8.34286	9.58359	8.63895	9.96822	10.226	9.69005	8.43062	9.686	8.80456	0.583841	0.729019
ENSG00000093100		3.76513	3.02874	4.86742	2.44307	0	0	0	3.74593	0	4.01566	-1.66107	0.746141
ENSG00000093134	VNN3	7.40168	7.79387	10.4768	6.51625	5.64745	5.4627	0	5.72069	8.74953	6.55789	-2.47954	0.244209
ENSG00000093144	ECHDC1	9.17555	8.68539	8.60933	9.02796	9.45051	8.25377	9.41031	9.45535	8.60994	9.52164	0.326846	0.831445
ENSG00000093167	LRRFIP2	10.608	10.3339	10.6184	10.323	10.4774	10.6192	10.159	10.334	10.4108	10.5258	-0.111194	0.923478
ENSG00000093183	SEC22C	9.62769	9.2821	8.70102	9.31406	8.77966	9.8594	8.73667	8.83538	8.77352	9.11883	-0.138853	0.952221
ENSG00000093217	XYLB	6.60623	5.79243	5.63496	6.67505	6.5791	5.76131	6.311	5.89387	7.14698	6.119	0.348309	0.865162
ENSG00000094631	HDAC6	8.75447	8.67532	8.23287	7.9214	8.10713	6.74795	7.40081	8.09616	8.64937	8.34179	-0.565631	0.646213
ENSG00000094755	GABRP	4.44948	2.89625	4.10692	3.64832	1.4954	0	3.99391	2.84964	3.56379	5.275	-0.243769	0.973399
ENSG00000094804	CDC6	5.14215	4.70396	3.78804	7.91611	7.28218	0	7.36858	5.38787	6.00331	5.44258	2.06117	0.312835
ENSG00000094841	UPRT	7.42374	7.33455	7.16652	7.83431	7.00405	7.05349	5.73509	7.6563	7.5456	7.65324	0.042251	0.990562
ENSG00000094880	CDC23	7.18625	7.14318	7.56176	7.84549	7.84705	7.53975	7.68877	8.02057	6.74749	7.97	0.416919	0.698448
ENSG00000094914	AAAS	7.03678	7.28904	6.36026	7.90012	7.44167	7.96265	8.74924	7.57643	7.38358	7.33465	0.890252	0.296754
ENSG00000094916	CBX5	11.2687	10.6777	10.4672	11.6338	11.4583	11.0153	11.0735	11.0407	10.9723	11.1354	0.364492	0.68368
ENSG00000094963	FMO2	10.0217	11.3404	7.94852	8.3323	9.54138	9.6061	9.62333	10.2334	9.03898	10.9039	-0.527106	0.870812
ENSG00000094975	SUCO	9.01525	8.6904	9.36365	9.09506	8.98528	8.89208	8.09551	9.23896	8.35561	9.24686	-0.143376	0.949917
ENSG00000095002	MSH2	7.15141	6.58858	6.13329	7.45095	6.05527	7.15963	8.31433	7.74247	6.15712	6.96075	0.62369	0.729171
ENSG00000095015	MAP3K1	9.32861	9.60556	9.95162	9.17255	9.72007	9.40497	9.32891	9.3018	9.83308	9.40746	-0.181414	0.891827
ENSG00000095059	DHPS	6.73535	6.21027	7.15792	3.92614	4.99686	0	0	3.56857	3.56379	4.53055	-2.99996	0.0111518
ENSG00000095066	HOOK2	8.41036	8.45456	8.19131	7.23844	6.83042	5.4627	7.52297	7.60355	7.30346	8.04296	-1.04551	0.278523
ENSG00000095110	NXPE1	3.97892	3.63895	0	2.18599	0	0	0	3.3663	0	4.86698	-0.512969	0.969539
ENSG00000095139	ARCN1	10.1386	9.98267	10.3522	10.993	11.3797	10.3177	10.4522	10.5815	10.2363	10.3457	0.507035	0.57653
ENSG00000095203	EPB41L4B	7.84488	7.54833	8.24511	6.72433	6.09421	7.41671	7.97224	7.00883	5.68699	7.69911	-0.78281	0.583809
ENSG00000095209	TMEM38B	5.8876	6.16059	6.85138	6.94823	6.13213	5.4627	4.29762	6.74224	5.87613	6.6228	-0.106902	0.979745
ENSG00000095261	PSMD5	8.37682	8.48227	8.33944	8.67699	9.42401	8.77172	8.82245	8.56676	8.22252	8.79333	0.392456	0.66702
ENSG00000095303	PTGS1	8.25903	7.91653	7.69262	9.37318	8.12605	8.64039	7.99353	7.55675	8.02682	7.56681	0.344552	0.879636
ENSG00000095319	NUP188	9.26484	9.1646	9.65717	9.15693	8.48956	9.21494	8.68527	8.42845	8.32347	8.45128	-0.661128	0.31894
ENSG00000095321	CRAT	7.09294	6.90536	6.36026	7.597	6.73508	7.97724	8.59064	6.86257	6.92933	7.19222	0.731316	0.580416
ENSG00000095370	SH2D3C	8.07143	9.08504	8.48069	8.95242	8.43751	11.6701	9.22474	8.9887	9.23314	7.71408	1.1419	0.590175
ENSG00000095380	NANS	7.38303	7.72962	8.19972	8.28382	8.31922	6.4876	8.39654	7.59971	7.44463	7.45361	0.0264564	0.992922
[truncated: 40,564 more rows]

## Sheet: Up-genes
ensembl_gene_id	external_gene_name	N4	N5	N6	P10	P2	P4	P5	P7	P8	P9	log2FoldChange	padj
ENSG00000000003	TSPAN6	7.14257	6.77464	7.64416	7.28023	8.02889	6.40368	7.60825	7.41525	7.03235	7.94737	0.251517	0.917382
ENSG00000000005	TNMD	2.73261	2.1955	1.833	0	0	0	0	2.03707	0	3.71586	-0.694355	0.956337
ENSG00000000419	DPM1	7.19055	7.38487	7.58119	8.21223	8.27753	7.96265	6.91242	8.17058	7.38358	7.87194	0.513937	0.609303
ENSG00000000457	SCYL3	7.24113	7.56752	6.0239	6.71217	7.02436	6.16969	6.01041	7.04884	8.04665	7.35007	-0.0202171	0.996236
ENSG00000000460	C1orf112	5.40133	5.77367	3.78804	5.87513	5.35852	6.00859	5.39454	5.49105	4.38171	6.26441	0.441471	0.869872
ENSG00000000938	FGR	9.09877	9.97602	11.5798	8.85069	9.12816	9.89825	8.9907	8.04903	11.0844	7.90102	-1.06357	0.614375
ENSG00000000971	CFH	9.89319	10.5026	10.2628	11.1729	10.8769	9.1456	10.5773	11.6831	10.75	11.3014	0.707584	0.592422
ENSG00000001036	FUCA2	7.54278	7.06818	7.26596	9.1366	8.82667	6.96843	8.86927	7.8499	8.19613	7.85583	1.09844	0.245059
ENSG00000001084	GCLC	8.50654	8.22696	9.74309	8.46506	8.34367	8.69436	9.28641	8.49202	8.24843	9.01988	-0.292029	0.891485
ENSG00000001167	NFYA	7.70172	8.27444	8.29697	7.36812	7.47155	7.91798	6.77164	8.25118	7.42961	8.19797	-0.396792	0.787271
ENSG00000001460	STPG1	6.22573	6.06353	6.41906	5.29155	6.16908	0	6.16852	6.44952	6.22828	6.48295	-0.278818	0.952316
ENSG00000001461	NIPAL3	8.4628	8.75878	7.89774	7.58371	8.15396	9.62011	7.58038	8.62652	7.99657	8.7358	0.0822687	0.984795
ENSG00000001497	LAS1L	8.62713	8.07242	8.61877	8.19047	8.61536	8.58432	8.33115	7.64888	7.99657	7.59296	-0.283479	0.855929
ENSG00000001561	ENPP4	8.9496	9.39766	8.84466	7.92667	7.97775	9.57766	8.90341	8.9887	7.4742	9.21354	-0.3344	0.895765
ENSG00000001617	SEMA3F	8.68765	8.8433	9.8841	9.39617	8.69985	10.0849	9.39439	8.94393	7.65296	7.84771	-0.170006	0.96208
ENSG00000001626	CFTR	7.36413	8.2475	6.76336	4.74094	4.11893	0	3.08173	4.82882	5.06504	7.26316	-2.32331	0.242739
ENSG00000001629	ANKIB1	9.09419	9.26625	8.55793	9.5747	9.22784	9.03838	9.44936	9.55099	9.13006	9.791	0.415627	0.602269
ENSG00000001630	CYP51A1	6.11255	5.89147	6.5951	7.53621	6.68493	6.60497	8.05558	6.32472	7.05209	5.19188	0.774239	0.648872
ENSG00000001631	KRIT1	7.576	7.19346	7.46742	7.11455	7.24805	6.78159	7.08102	7.32968	6.42286	7.41382	-0.320968	0.77788
ENSG00000002016	RAD52	7.48099	7.20751	6.21851	5.78511	6.27456	6.35982	7.8838	6.81032	3.32495	7.0672	-0.417494	0.922608
ENSG00000002079	MYH16	3.97892	2.96402	0	2.6612	1.4954	0	0	1.35166	0	2.98859	-1.54018	0.827152
ENSG00000002330	BAD	6.267	6.39348	5.13628	7.43624	7.21309	7.55927	7.86081	6.88168	7.84632	6.4259	1.35447	0.0642631
ENSG00000002549	LAP3	8.43591	9.19047	10.3323	9.74554	10.1799	10.0089	10.8955	10.6849	9.99488	9.49761	0.68841	0.608314
ENSG00000002586	CD99	10.7174	10.2789	10.8477	11.3941	12.1094	11.7636	12.0757	10.9091	12.0241	10.806	1.03354	0.130627
ENSG00000002587	HS3ST1	5.97984	7.09109	8.3807	5.7617	4.99686	6.00859	4.94791	4.43923	0	6.18066	-2.18865	0.175517
ENSG00000002726	AOC1	2.41779	1.05252	0	1.47259	0	0	0	2.74219	4.38171	2.73038	1.38261	0.869355
ENSG00000002745	WNT16	2.41779	2.89625	0	1.47259	5.79657	0	3.60875	3.63014	0	2.73038	1.71614	0.758561
ENSG00000002746	HECW1	4.16508	2.07808	3.69595	4.64184	6.55138	0	5.51721	4.47323	4.8106	5.15724	1.70685	0.440189
ENSG00000002822	MAD1L1	6.30712	6.06353	6.23497	6.59783	6.24025	5.76131	4.76193	5.58734	6.95053	6.119	-0.0468772	0.99028
ENSG00000002834	LASP1	10.5544	10.3502	9.89579	10.4987	10.1409	11.0758	10.4172	10.3066	10.4204	10.2384	0.178906	0.91584
ENSG00000002919	SNX11	7.23282	6.952	6.71725	6.72433	6.09421	6.90879	7.19567	6.56439	7.5456	6.4039	-0.151566	0.952221
ENSG00000002933	TMEM176A	5.80033	7.51765	7.32864	8.40965	8.82667	7.2344	8.8105	8.29699	9.14393	7.11762	1.37632	0.183362
ENSG00000003056	M6PR	8.82939	9.33665	9.47694	9.52516	9.13285	9.36115	9.31206	9.33801	8.71897	9.16968	0.0022247	1
ENSG00000003096	KLHL13	4.66241	4.51356	5.06444	5.3555	4.91221	4.97377	6.01041	4.97837	3.03857	5.51276	0.410799	0.886482
ENSG00000003137	CYP26B1	4.53306	4.7998	4.73485	6.41484	5.69889	6.96843	6.01041	5.88126	5.73665	5.5399	1.44409	0.0333833
ENSG00000003147	ICA1	7.86383	8.00967	7.70449	7.06759	6.2051	8.56513	5.92435	7.2729	6.79514	7.56681	-0.567415	0.783927
ENSG00000003249	DBNDD1	4.61205	4.7998	0	6.28948	5.35852	6.31459	6.311	6.36149	4.25111	5.20889	1.78116	0.333547
ENSG00000003393	ALS2	9.84562	9.61941	9.7995	8.96785	8.80336	8.64953	8.13436	9.64068	9.26733	9.89714	-0.595494	0.602634
ENSG00000003400	CASP10	8.60477	9.07454	10.2984	8.40588	9.37741	8.8688	9.58176	9.3241	8.81457	9.05441	-0.404047	0.81846
ENSG00000003402	CFLAR	12.7071	13.257	13.5871	11.4261	11.7519	12.8135	12.2068	12.0432	12.4682	12.4024	-1.00695	0.115045
ENSG00000003436	TFPI	11.5581	12.062	11.3365	11.8263	12.9091	13.2958	12.0467	12.2122	11.4555	12.0241	0.695582	0.559518
ENSG00000003509	NDUFAF7	7.7374	7.75135	7.74526	7.32883	7.19529	4.85241	7.43234	8.08246	7.55947	7.88787	-0.310505	0.923104
ENSG00000003756	RBM5	10.2462	10.0965	10.432	9.3557	9.48022	10.1346	9.04269	10.0128	9.79842	10.3567	-0.458995	0.655899
ENSG00000003987	MTMR7	7.40907	7.19346	7.67464	4.35946	5.22453	5.18959	0	4.97837	3.56379	5.71682	-2.66396	0.00400833
ENSG00000003989	SLC7A2	9.45541	9.35491	11.4892	8.49376	8.48224	2.60183	7.66242	8.43278	9.44215	9.3616	-1.91163	0.301393
ENSG00000004059	ARF5	7.41275	7.37557	6.92422	7.68051	7.94616	8.9074	8.05558	7.70719	8.34765	7.41014	0.826416	0.309216
ENSG00000004139	SARM1	7.51564	6.65672	5.79889	5.93914	6.8533	7.49989	7.04068	5.97916	7.38358	6.4039	0.00422656	1
ENSG00000004142	POLDIP2	8.39368	8.41728	7.94352	9.68615	8.86095	9.19636	9.68351	8.66931	9.30073	8.15253	0.895819	0.251659
ENSG00000004399	PLXND1	10.7233	11.0804	10.0881	11.0653	11.0152	11.92	10.9991	10.1836	11.274	10.392	0.388938	0.824948
ENSG00000004455	AK2	9.69953	9.68552	10.8755	9.93797	9.55889	9.72756	9.73498	9.64814	9.7539	9.56275	-0.492882	0.580468
ENSG00000004468	CD38	7.94998	7.48342	9.7199	7.64257	8.36771	0	9.87921	6.60329	7.95521	8.67129	-0.415237	0.952221
ENSG00000004478	FKBP4	7.71072	8.98664	8.07273	9.19239	8.79156	7.85618	9.12216	10.3728	8.53473	9.14448	0.83048	0.565994
ENSG00000004487	KDM1A	9.21088	9.28872	9.49071	9.63553	9.16063	9.55838	9.45704	9.04348	9.14393	9.19124	-0.00771973	0.997414
ENSG00000004534	RBM6	10.2498	10.3126	10.82	9.37318	9.81928	10.0018	9.41031	9.84844	9.63453	10.1603	-0.707468	0.175244
ENSG00000004660	CAMKK1	7.11571	6.40571	7.01277	6.84062	4.82229	0	5.51721	5.09214	7.61363	5.63107	-0.815596	0.836937
ENSG00000004700	RECQL	7.34113	7.93142	7.8558	8.2961	7.71586	7.63483	7.86081	8.25118	7.6786	8.2605	0.263425	0.838469
ENSG00000004766	VPS50	7.71371	7.85539	6.84066	7.56354	7.70332	7.43796	7.49339	8.49823	7.10977	8.58922	0.342951	0.870821
ENSG00000004776	HSPB6	8.01683	7.24204	6.56937	9.45391	10.5351	9.11294	10.7373	8.14707	9.25033	6.26441	2.20298	0.0844845
ENSG00000004777	ARHGAP33	7.36033	6.02438	5.7309	6.41484	5.48112	6.00859	5.51721	5.9553	7.14698	6.29659	-0.334696	0.908863
ENSG00000004779	NDUFAB1	6.48555	6.83471	7.24986	7.81738	6.37285	7.79162	8.56243	7.09325	7.5732	6.93031	0.702792	0.60813
ENSG00000004799	PDK4	11.5397	10.7753	10.9866	11.3189	9.99161	11.8933	11.603	10.9406	10.2556	12.6566	0.352578	0.911096
ENSG00000004809	SLC22A16	3.1405	3.09069	4.86742	3.83935	0	0	0	0.601556	6.00331	3.80806	-0.160292	0.990426
ENSG00000004838	ZMYND10	6.19184	6.672	8.4493	6.0783	3.5749	0	6.37729	3.21376	4.25111	6.76761	-2.04581	0.387012
ENSG00000004846	ABCB5	0.520397	1.80997	0.89084	2.85063	4.26261	5.37728	0	2.03707	3.56379	3.97646	3.33294	0.0959181
ENSG00000004848	ARX	3.89716	2.75035	5.06444	0	0	0	4.76193	0	4.90049	3.13818	-0.988489	0.927385
ENSG00000004864	SLC25A13	7.9347	7.77984	7.69857	7.62969	7.28218	6.84659	6.44066	7.74942	7.5868	7.72003	-0.400838	0.733841
ENSG00000004866	ST7	8.3521	8.00766	6.40458	7.74759	8.25193	7.80803	7.30189	7.82049	6.22828	7.86122	-0.120965	0.973948
ENSG00000004897	CDC27	9.8686	9.67165	10.3033	10.3279	10.1685	10.6238	10.237	10.1791	10.0025	9.93469	0.253592	0.800466
ENSG00000004939	SLC4A1	3.20987	5.5383	6.0239	4.83367	7.21309	8.11554	6.44066	3.43692	7.27013	2.41565	1.35293	0.67662
ENSG00000004948	CALCR	2.73261	2.40507	0	2.6612	0	0	0	1.61796	0	0.900816	-1.29337	0.914071
ENSG00000004961	HCCS	6.2912	5.95946	6.94437	7.32084	7.50083	7.93303	8.36421	7.02611	6.56709	6.41127	0.991041	0.373721
ENSG00000004975	DVL2	7.7491	7.512	7.47436	7.88935	7.88085	8.0618	7.36858	7.70003	8.71278	7.43927	0.345845	0.80476
ENSG00000005001	PRSS22	6.46441	6.10164	8.68014	2.44307	3.95935	0	0	4.90553	4.61203	4.92989	-3.64377	0.0155873
ENSG00000005007	UPF1	9.68818	10.1406	10.4168	9.97024	9.78993	10.6308	10.0051	10.0583	10.2513	9.76031	-0.0186038	0.992174
ENSG00000005020	SKAP2	8.66468	9.55906	8.46682	9.59306	9.74781	10.226	8.90341	10.0214	10.6022	9.88859	0.95671	0.245179
ENSG00000005022	SLC25A5	9.11242	8.83767	8.83119	10.0315	8.99045	8.93007	9.26906	8.89774	8.76756	8.83912	0.237215	0.898264
ENSG00000005059	MCUB	6.98825	6.45365	7.46742	8.21223	8.12605	6.78159	7.83746	7.10414	7.21863	7.46428	0.599759	0.626303
ENSG00000005073	HOXA11	0	0.441536	0	2.85063	0	0	0	0	0	0	2.50515	0.888136
ENSG00000005075	POLR2J	6.92261	6.58321	6.06129	7.51536	8.77966	7.91798	7.52297	7.56465	7.45949	6.81282	1.20509	0.140201
ENSG00000005100	DHX33	7.69569	7.43946	7.82895	7.95275	8.10713	7.4589	5.92435	7.50837	6.99202	7.66869	-0.146502	0.957413
ENSG00000005102	MEOX1	2.6351	2.40507	2.39815	3.64832	0	0	0	4.71974	0	3.51165	0.638157	0.952221
ENSG00000005108	THSD7A	7.61807	7.93986	4.63918	8.05259	7.66503	8.44433	6.37729	7.82707	6.84127	7.70212	0.414089	0.908
ENSG00000005156	LIG3	9.17121	8.91889	9.09505	7.81169	7.88085	7.10754	8.4437	7.80722	7.72854	7.76386	-1.24022	0.0037947
ENSG00000005175	RPAP3	7.6465	7.69014	7.94352	7.79449	7.12181	6.5669	8.03519	8.10973	7.65296	8.02146	-0.0599444	0.985946
ENSG00000005187	ACSM3	6.18324	6.80268	5.06444	4.35946	4.91221	1.82183	5.83282	5.0701	3.76865	6.16331	-1.16286	0.586185
ENSG00000005189	REXO5	5.15979	4.49076	4.30696	5.80815	5.53872	0	0	4.47323	3.56379	4.92989	-0.0804921	0.991505
ENSG00000005194	CIAPIN1	7.16893	6.83471	5.17091	7.50835	6.71022	6.93892	7.08102	6.81696	4.8106	6.69098	0.199271	0.956265
ENSG00000005206	SPPL2B	8.99697	8.31718	9.40241	7.87306	8.04885	9.01029	7.15846	7.04319	8.07588	7.87993	-0.974375	0.339492
ENSG00000005238	FAM214B	8.05974	8.16352	8.43868	7.98848	7.39564	9.33307	8.24501	7.23376	8.0855	7.45004	-0.101847	0.977382
ENSG00000005243	COPZ2	6.33843	5.56036	0	7.56354	7.55767	7.75822	7.15846	7.17816	7.45949	6.58421	1.95406	0.23335
ENSG00000005249	PRKAR2B	7.78079	7.95034	7.2171	7.85658	8.06854	8.96709	8.33115	7.78031	7.91264	8.58922	0.589255	0.540552
ENSG00000005302	MSL3	8.49616	8.78008	9.4169	8.80275	8.77368	8.36889	7.49339	8.3135	9.13932	8.24615	-0.421363	0.771271
ENSG00000005339	CREBBP	10.8835	10.9005	10.482	10.7395	10.0146	10.9631	9.87348	10.3113	10.6515	10.8209	-0.234973	0.885413
ENSG00000005379	TSPOAP1	7.82567	8.43081	8.42799	5.41674	4.91221	6.74795	4.54837	6.55648	6.81839	7.68398	-1.79078	0.109748
ENSG00000005381	MPO	3.61978	4.87214	7.19203	4.96247	0	5.76131	6.50137	1.84268	6.97142	2.01254	-0.520272	0.951935
ENSG00000005421	PON1	5.1243	4.49076	2.14307	0	0	0	0	1.35166	0	2.73038	-3.8706	0.229496
ENSG00000005436	GCFC2	7.71371	7.71248	7.88216	7.55676	7.8356	7.68901	7.40081	7.93166	7.45949	8.15692	-0.0168046	0.992174
ENSG00000005448	WDR54	6.14833	6.1166	6.74049	6.27302	5.97409	6.84659	4.76193	4.2946	6.22828	5.55328	-0.455246	0.864879
ENSG00000005469	CROT	6.39909	6.24474	5.79889	6.0783	7.19529	7.4589	6.44066	7.30629	6.51112	7.54353	0.870117	0.350893
ENSG00000005471	ABCB4	4.12972	3.50886	2.61484	1.87294	5.64745	0	0	2.20835	1.48759	3.45574	-0.148586	0.990187
ENSG00000005483	KMT2E	11.1928	11.4892	12.1273	11.1938	10.974	11.5151	10.9068	11.0382	11.2357	11.353	-0.468903	0.523987
ENSG00000005486	RHBDD2	8.38621	8.25428	8.5612	8.64856	8.53979	9.05223	9.11246	8.1418	8.47746	7.30727	0.154289	0.952221
ENSG00000005513	SOX8	2.29547	1.65457	1.833	2.18599	4.39326	0	0	2.20835	0	2.01254	0.613203	0.948877
ENSG00000005700	IBTK	9.94814	9.75293	9.75169	9.50944	9.83086	9.3887	9.21571	9.88364	8.89878	9.76103	-0.282254	0.803289
ENSG00000005801	ZNF195	8.46989	8.20961	9.44193	8.53577	8.67438	8.26571	8.26265	8.46059	7.5316	8.67283	-0.420803	0.755156
ENSG00000005810	MYCBP2	11.024	11.3004	10.2787	11.0345	10.7177	10.0714	10.4093	10.5163	10.9942	11.2456	-0.166407	0.944237
ENSG00000005812	FBXL3	8.87415	8.72743	8.92038	8.9078	9.11875	9.71455	8.4437	9.11252	8.60994	9.45368	0.270605	0.861547
ENSG00000005844	ITGAL	7.45978	9.24342	8.44223	6.8294	7.69067	6.64207	9.12216	7.79719	9.04884	6.89395	-0.520124	0.869039
ENSG00000005882	PDK2	5.97984	5.95113	5.02713	5.38645	3.5749	7.10754	0	5.88126	3.948	6.3965	-0.061436	0.992153
ENSG00000005884	ITGA3	10.6655	11.0535	9.78839	10.462	10.1685	12.6015	11.7369	10.7496	8.86568	10.0347	0.512173	0.885266
ENSG00000005889	ZFX	9.34412	9.8899	9.8064	9.50592	9.06095	9.27522	8.51904	9.99534	9.42332	9.4802	-0.31331	0.828343
ENSG00000005893	LAMP2	10.3019	10.2473	10.7088	11.1578	11.07	11.0293	10.7086	10.9463	11.4103	10.9656	0.622064	0.141632
ENSG00000005961	ITGA2B	4.82599	6.58321	5.36282	4.69224	5.53872	7.18499	7.33562	2.94964	5.73665	3.39758	0.199875	0.975626
ENSG00000005981	ASB4	3.93862	3.15009	0	0	0	0	4.54837	2.49982	0	4.65989	-0.0280206	0.999786
ENSG00000006007	GDE1	8.82525	8.94218	9.03053	8.89171	8.26052	8.12867	9.79077	8.90086	8.30713	9.44653	0.00418749	1
ENSG00000006015	REX1BD	7.08373	6.94782	6.0239	8.04776	8.5815	8.75488	9.37018	7.80388	8.60326	7.38791	1.7341	0.0158691
ENSG00000211946	IGHV3-20	0.902035	0.779133	0.89084	5.00297	6.96256	0	10.0207	2.03707	6.2961	7.92438	8.05932	5.49811e-05
ENSG00000006025	OSBPL7	7.809	6.91823	6.48933	6.32186	6.27456	6.90879	4.76193	6.07084	6.45288	6.51066	-0.883504	0.418609
ENSG00000006042	TMEM98	7.61807	7.45131	6.99356	7.74162	7.89194	7.15963	8.09551	8.7973	8.27388	8.68047	0.812743	0.369561
ENSG00000006047	YBX2	5.01227	4.94102	0	0	0	0	0	0.601556	0	2.6329	-4.25352	0.357017
ENSG00000006062	MAP3K14	8.01198	7.8442	8.35834	6.11572	6.46488	7.4589	5.51721	6.86897	6.97142	6.715	-1.39297	0.0309788
ENSG00000006071	ABCC8	6.39165	8.78595	6.88305	0	5.59411	7.91798	6.09163	4.63216	5.46926	5.64364	-1.67565	0.566463
ENSG00000006118	TMEM132A	5.86627	7.09488	8.32798	7.94757	7.6779	8.21737	7.55196	7.34353	8.49921	6.93543	0.39743	0.885355
ENSG00000006125	AP2B1	10.3348	10.6056	10.087	10.7484	10.2288	10.5329	10.5307	10.7907	10.2254	10.4527	0.158567	0.902898
ENSG00000006128	TAC1	0.520397	0	0	0	0	0	0	2.20835	0	0	2.01016	0.924749
ENSG00000006194	ZNF263	7.95504	7.68262	8.48757	7.32084	6.13213	8.19258	6.72149	7.6563	7.14698	7.70811	-0.680864	0.595753
ENSG00000006210	CX3CL1	9.5217	9.22886	10.2797	8.47948	10.7454	12.4457	10.4445	10.3247	9.27155	8.76629	0.92014	0.718904
ENSG00000006282	SPATA20	7.74326	7.78219	4.53672	7.05801	7.42649	6.4876	7.52297	7.04319	6.79514	7.39164	-0.114518	0.980159
ENSG00000006283	CACNA1G	4.66241	2.30409	3.25438	2.6612	3.95935	0	6.50137	4.33214	6.04333	4.19711	1.26524	0.732613
ENSG00000006327	TNFRSF12A	8.72811	7.01326	9.32381	9.35178	9.28366	7.97724	9.04269	8.77872	5.87613	7.01979	-0.0540489	0.99209
ENSG00000006432	MAP3K9	8.32304	7.62098	7.98302	6.03989	5.53872	6.71351	6.01041	6.32472	4.71473	6.69098	-1.87667	0.00454726
ENSG00000006451	RALA	8.78888	8.96407	9.52791	10.1545	10.3504	12.5098	10.456	10.5791	9.95872	9.55777	1.72667	0.115467
ENSG00000006453	BAIAP2L1	8.35784	8.66263	9.35049	7.83431	6.78353	6.74795	7.97224	7.24364	7.03235	7.92695	-1.40612	0.0316633
ENSG00000006459	KDM7A	10.1202	10.2103	10.9509	9.6846	9.39701	10.3234	8.48938	9.93257	10.4781	10.4558	-0.521575	0.738515
ENSG00000006468	ETV1	9.1237	9.31248	5.98552	7.77123	9.38135	7.77502	7.9287	9.14848	7.41443	9.85453	0.0400429	0.993493
ENSG00000006530	AGK	8.58042	8.56098	8.37329	7.87306	7.6257	8.31248	7.81371	8.1497	8.42542	8.61657	-0.349246	0.72618
ENSG00000006534	ALDH3B1	9.75932	9.04257	9.13944	7.98848	7.24805	7.88741	8.7112	8.21144	8.63635	8.79896	-1.05619	0.140201
ENSG00000006555	TTC22	5.71939	5.56036	7.25793	5.41674	3.95935	6.4876	7.12026	5.45747	0	5.71682	-0.64104	0.899946
ENSG00000006576	PHTF2	8.26107	8.29432	8.06355	8.47948	8.42992	8.46518	6.37729	8.30645	6.84127	9.03785	0.0216745	0.995924
ENSG00000006606	CCL26	1.66528	0.779133	0	2.18599	0	0	0	0.601556	4.25111	1.66348	1.81007	0.822067
ENSG00000006607	FARP2	9.508	9.18605	9.64028	9.0571	8.83819	8.24174	8.41243	8.73735	9.04884	9.00657	-0.658815	0.229496
ENSG00000006611	USH1C	2.90982	0.441536	4.30696	0	0	0	5.92435	0	0	3.06532	0.11963	0.993962
ENSG00000006625	GGCT	7.30988	6.65672	6.68168	8.06698	7.3319	7.35101	7.68877	7.24856	7.42961	6.96075	0.560522	0.533356
ENSG00000006634	DBF4	6.52009	6.07889	6.00484	6.64977	7.12181	6.44625	4.54837	6.22846	6.69821	6.5175	0.265879	0.923137
ENSG00000006638	TBXA2R	4.99272	5.36112	6.09774	7.57702	6.55138	8.30093	7.08102	6.66343	7.16522	5.10367	1.63989	0.133247
ENSG00000006652	IFRD1	8.65383	8.48372	9.95907	8.12318	8.19932	7.75822	7.63559	9.07841	8.96798	9.75526	-0.497145	0.835802
ENSG00000006659	LGALS14	0	0	0	3.92614	0	0	0	0	0	0	4.48171	0.681576
ENSG00000006695	COX10	6.56049	6.33709	6.66962	6.99917	6.43485	7.15963	8.20906	6.67078	5.87613	6.50378	0.469745	0.818187
ENSG00000006704	GTF2IRD1	7.82843	7.71985	7.65643	7.6036	5.88806	6.26788	7.33562	7.43695	6.48229	7.47134	-0.673811	0.584475
ENSG00000006712	PAF1	7.90363	7.9101	8.18709	8.70795	8.51848	9.01029	8.84605	8.09616	8.01681	7.62817	0.463913	0.686509
ENSG00000006715	VPS41	9.41651	9.50535	8.78724	9.338	9.01602	8.79661	8.95858	9.58637	9.11136	9.77467	-0.00145006	1
ENSG00000006740	ARHGAP44	8.36356	8.51371	7.9029	6.88463	5.84304	7.94792	7.74005	7.82049	6.95053	7.44287	-0.918498	0.372986
ENSG00000006744	ELAC2	8.65071	8.1103	7.73373	8.84514	8.39915	8.21737	8.45909	7.9101	7.10977	8.05477	0.00636938	0.999434
ENSG00000006747	SCIN	7.89839	7.45131	6.37519	5.83083	5.93171	6.84659	6.55963	5.96728	6.15712	7.85853	-0.742201	0.672571
ENSG00000006756	ARSD	8.28337	8.16171	8.42081	7.67426	6.80717	7.84031	7.95063	7.63768	7.28689	7.625	-0.713589	0.220365
ENSG00000006757	PNPLA4	5.65867	5.73539	6.21851	6.05923	6.73508	4.85241	5.11263	6.27739	5.52685	5.74041	0.0190863	0.995924
ENSG00000006788	MYH13	2.99088	3.31488	0	3.01806	0	0	0	1.84268	0	2.52836	-1.22423	0.908862
ENSG00000006831	ADIPOR2	9.81881	10.5104	10.0824	9.88071	9.3695	11.1323	9.53896	9.52082	9.49361	9.80645	-0.212891	0.943132
ENSG00000006837	CDKL3	5.01227	5.29687	6.38996	4.64184	4.99686	0	4.29762	4.50645	0	4.50323	-1.57959	0.531485
ENSG00000007001	UPP2	3.85448	3.20713	0	0	0	0	0	3.43692	0	2.82168	-1.55591	0.899905
ENSG00000007038	PRSS21	1.85044	2.58801	5.42151	0	4.51306	0	6.61562	2.62609	0	1.66348	0.0937446	0.993759
ENSG00000007047	MARK4	7.96511	8.1344	8.26528	8.33627	7.3319	9.11953	7.97224	7.81718	8.62321	7.65634	0.107888	0.970484
ENSG00000007062	PROM1	7.87988	7.47183	9.62787	6.15218	0	5.54335	5.63026	2.03707	4.50146	7.28338	-3.01853	0.10888
ENSG00000007080	CCDC124	6.39165	6.90104	6.72892	8.86998	8.21707	8.37991	9.67695	7.61502	8.56254	6.74446	1.85046	0.0352016
ENSG00000007129	CEACAM21	2.53053	4.3958	5.42151	3.16806	4.51306	3.10532	5.26046	4.17573	5.14077	3.45574	-0.222637	0.96511
ENSG00000007168	PAFAH1B1	11.3257	11.1977	10.9993	11.0179	11.2489	10.8487	10.951	11.3323	11.2518	11.0562	-0.0692294	0.95665
ENSG00000007171	NOS2	3.56788	5.39834	5.42151	4.83367	4.39326	0	6.72149	5.15634	6.26259	3.20753	0.285356	0.964501
ENSG00000007174	DNAH9	10.1224	9.83892	10.2797	7.2553	3.95935	5.37728	6.77164	4.04619	4.71473	9.58816	-2.75632	0.150672
ENSG00000007202	KIAA0100	10.4441	10.457	10.2577	10.0749	9.53432	9.79499	9.21571	9.26467	9.73569	9.75308	-0.735594	0.106888
ENSG00000007216	SLC13A2	2.01452	0.441536	0	0	0	0	0	0	0	2.01254	-0.760865	0.974899
ENSG00000007237	GAS7	11.0988	9.85574	9.72136	11.0005	10.6441	9.16484	11.1202	9.87889	11.2507	10.1393	0.243706	0.943167
ENSG00000007255	TRAPPC6A	5.37137	4.83642	3.87461	4.00801	4.62367	0	6.24152	4.82882	6.3922	5.10367	0.412639	0.945122
ENSG00000007264	MATK	5.67102	6.10164	5.02713	5.29155	6.49429	7.96265	7.26734	5.74873	4.61203	5.48509	0.875395	0.709545
ENSG00000007306	CEACAM7	2.29547	0.779133	0	1.87294	3.5749	6.74795	0	0	0	1.45114	0.494187	0.975411
ENSG00000007312	CD79B	2.99088	2.89625	4.82457	3.92614	6.27456	0	5.26046	3.6892	3.948	3.13818	0.765912	0.884073
ENSG00000007314	SCN4A	2.53053	1.65457	0	1.47259	4.11893	0	0	0.601556	0	1.66348	0.346882	0.981564
ENSG00000007341	ST7L	7.71371	7.88191	8.33563	7.36812	7.81243	7.90278	8.74924	8.1497	8.02682	7.74065	0.0107281	0.99752
ENSG00000007350	TKTL1	2.16182	0.779133	4.94949	0.91655	0	0	0	1.02482	0	1.20206	-3.95627	0.241065
ENSG00000007372	PAX6	0.520397	1.28226	0.89084	3.16806	1.4954	5.4627	5.51721	1.02482	0	0.519603	3.89155	0.205556
ENSG00000007376	RPUSD1	6.25063	5.50456	6.46163	7.16895	6.96256	6.67823	6.95645	5.64813	5.52685	5.64364	0.386899	0.879636
ENSG00000007384	RHBDF1	8.80438	8.48516	8.78724	7.83991	7.69067	10.1313	7.55196	7.71076	7.70378	7.09492	-1.01076	0.0175188
ENSG00000007392	LUC7L	9.44016	9.2323	10.1316	8.60318	9.53432	9.15846	9.12216	9.46383	9.47909	9.6595	-0.328262	0.800925
ENSG00000007402	CACNA2D2	10.4319	9.5929	8.60933	6.68753	7.54367	6.81446	8.34778	7.9649	5.58223	8.93808	-1.97244	0.0837179
ENSG00000007516	BAIAP3	7.30592	7.46014	8.21639	6.0203	5.15256	6.5669	7.12026	4.47323	5.58223	6.88339	-1.52332	0.160295
ENSG00000007520	TSR3	7.13813	7.29563	6.18502	9.16588	8.52562	7.65311	9.40238	8.31585	8.76756	7.45361	1.67024	0.032331
ENSG00000007541	PIGQ	7.82291	7.74896	7.60671	7.56354	6.55138	8.59382	6.44066	6.64863	7.74076	7.13107	-0.299981	0.921084
ENSG00000007545	CRAMP1	7.93725	8.09338	8.28911	6.97901	6.37285	6.5669	6.44066	6.96171	7.5732	7.50961	-1.1166	0.0685737
ENSG00000007866	TEAD3	8.75011	8.42931	8.76758	7.98343	7.76495	8.59382	7.12026	8.19115	8.49921	7.97746	-0.569002	0.529952
ENSG00000007908	SELE	3.56788	6.58321	8.5612	8.14143	10.1912	0	7.63559	7.63768	9.11136	4.58368	1.10537	0.844588
ENSG00000007923	DNAJC11	7.53942	7.72718	7.32864	8.16839	7.47155	0	7.12026	7.18843	7.07158	6.99057	-0.363211	0.948572
ENSG00000007933	FMO3	6.00933	7.25224	6.36026	5.78511	7.77697	6.11796	6.37729	8.33678	7.16522	8.18514	0.777823	0.705317
ENSG00000007944	MYLIP	8.49789	9.44882	9.12626	7.98848	8.27753	9.41036	7.74005	9.39455	8.71897	9.10072	-0.282359	0.915534
ENSG00000007952	NOX1	1.45281	3.50886	0	3.01806	1.4954	0	0	3.04316	0	3.20753	-0.120148	0.992142
ENSG00000007968	E2F2	5.29362	5.50456	6.55634	5.18998	6.91985	0	8.1534	3.43692	4.61203	5.06682	0.28555	0.970484
ENSG00000008018	PSMB1	9.01283	9.14831	9.13725	9.78236	8.69352	9.15204	9.5023	9.23401	8.40252	9.04615	0.0784927	0.974603
ENSG00000008056	SYN1	4.53306	4.536	6.23497	6.73639	5.29308	6.44625	6.55963	5.15634	5.91978	3.7627	0.629996	0.832823
ENSG00000008083	JARID2	9.22456	9.3838	10.2648	8.51492	7.80071	7.2344	7.46318	7.77009	9.29245	8.26457	-1.49323	0.0745377
ENSG00000008086	CDKL5	9.83262	9.80351	8.52151	8.47589	8.43751	9.51405	8.38047	9.44575	8.21378	9.52589	-0.53452	0.737871
ENSG00000008118	CAMK1G	2.41779	2.1955	5.88483	2.18599	3.95935	0	0	4.13383	4.38171	3.2737	-1.23366	0.793946
ENSG00000008128	CDK11A	5.74299	5.6035	6.68168	4.08549	0	0	0	3.63014	5.46926	3.85204	-2.44998	0.316222
ENSG00000008130	NADK	8.94706	9.04648	10.3294	8.47229	7.90295	8.20503	8.60455	8.48579	9.90271	8.54469	-0.861183	0.510408
ENSG00000008196	TFAP2B	0.902035	0	0	0	0	6.35982	0	0	0	0	-0.412572	0.989654
ENSG00000008226	DLEC1	9.41834	8.8623	10.5311	5.3555	4.26261	6.21962	5.11263	4.04619	4.61203	8.2001	-3.60841	0.00484973
ENSG00000008256	CYTH3	8.92918	8.72621	7.73373	8.48306	7.36412	9.00317	8.54811	8.42845	7.5456	9.01385	-0.0940368	0.977504
ENSG00000008277	ADAM22	7.0698	7.33135	6.88305	6.68753	4.99686	5.89024	7.23195	6.76986	6.12018	7.0246	-0.567063	0.722593
ENSG00000008282	SYPL1	9.41468	9.17893	9.44547	9.39427	9.10452	9.07953	9.11246	9.64348	9.07321	9.51053	-0.0538028	0.975004
ENSG00000008283	CYB561	8.95844	8.754	9.23252	8.86724	7.72829	10.0265	9.14136	8.55688	8.69405	8.33986	-0.0739731	0.985946
ENSG00000008294	SPAG9	11.3583	11.2601	11.8784	11.0819	10.8301	10.7692	10.3893	11.2828	11.1717	11.3732	-0.504642	0.510205
ENSG00000008300	CELSR3	6.59331	5.37363	5.58448	4.22897	5.93171	5.54335	5.63026	4.21645	4.61203	4.8012	-0.878149	0.564492
ENSG00000008311	AASS	11.5258	11.2324	10.3159	8.54609	8.91088	9.43699	8.51904	9.47855	9.381	9.96568	-1.84774	0.00183209
ENSG00000008323	PLEKHG6	7.61488	7.43648	6.62037	4.15901	3.5749	4.22859	0	3.95288	3.948	4.65989	-3.36054	2.72749e-07
ENSG00000008324	SS18L2	6.06655	5.43462	4.17673	5.53192	6.43485	3.47783	7.46318	5.72069	6.74749	5.64364	0.817183	0.744483
ENSG00000008382	MPND	5.95985	5.95946	5.68373	6.71217	7.04438	7.68901	6.66953	6.40618	7.18325	5.79776	1.01305	0.24471
ENSG00000008394	MGST1	9.35181	8.76235	8.82849	8.94205	9.25387	8.03416	9.40238	8.41976	7.81199	8.91494	-0.222155	0.932262
ENSG00000008405	CRY1	8.65538	7.99961	8.70398	8.63574	7.74061	7.84031	7.49339	7.97086	7.42961	7.43566	-0.630348	0.497861
ENSG00000008438	PGLYRP1	4.82599	4.44406	3.37807	2.85063	0	0	0	2.74219	6.22828	3.06532	-0.523891	0.953579
ENSG00000008441	NFIX	11.3537	10.6013	9.56743	11.5745	11.8772	11.4088	12.1331	11.6332	11.9385	11.1811	1.02708	0.165847
ENSG00000008513	ST3GAL1	10.254	10.3792	10.857	9.20112	8.41462	10.8328	9.35381	9.46172	10.1745	9.56687	-0.772508	0.559518
ENSG00000008516	MMP25	7.1991	8.09338	8.03564	7.55676	6.40418	6.21962	7.66242	5.89387	9.66371	5.25875	-0.129031	0.987103
ENSG00000175535	PNLIP	0	0	0	3.30392	4.11893	6.4876	5.51721	1.84268	0	0	7.91954	0.0139797
ENSG00000008710	PKD1	10.8778	10.7364	10.3351	9.61445	9.85939	10.8898	9.27776	9.59218	10.5819	9.97689	-0.595117	0.607186
ENSG00000008735	MAPK8IP2	4.84792	4.03528	2.61484	4.9208	0	0	0	4.33214	0	3.61737	-0.857756	0.930188
ENSG00000008838	MED24	8.77607	9.14009	10.7594	8.45049	8.03891	8.78836	9.01172	7.67833	8.40252	7.78953	-1.4581	0.0873656
ENSG00000008853	RHOBTB2	10.4373	10.2772	8.32029	7.28023	8.09758	7.41671	7.60825	8.3574	6.04333	9.34246	-1.90264	0.0959181
ENSG00000008869	HEATR5B	8.86746	9.11702	8.33563	8.50085	8.17228	8.54569	7.71464	8.76163	7.69124	8.88747	-0.413217	0.751204
ENSG00000008952	SEC62	10.2839	10.5893	10.6144	11.0795	11.2976	11.5288	10.9886	11.1964	10.4817	10.923	0.598689	0.295852
ENSG00000008988	RPS20	11.3756	11.5765	10.8682	12.3158	12.9518	11.2882	11.9259	12.3583	12.1577	12.1254	0.930389	0.180187
ENSG00000009307	CSDE1	11.9567	12.0777	11.6737	12.5779	12.0325	12.5154	11.6773	12.1862	11.8276	12.2269	0.269686	0.810876
ENSG00000009335	UBE3C	10.1414	9.96572	10.5278	10.2834	9.55889	9.89441	9.82086	10.0949	9.86971	10.092	-0.267185	0.772931
ENSG00000009413	REV3L	10.4866	10.7634	10.7372	10.0043	10.0816	8.03416	9.01172	9.92184	10.5088	10.9953	-0.628711	0.731499
ENSG00000009694	TENM1	7.22865	8.11962	7.83436	6.38451	4.82229	4.71989	5.39454	6.45804	5.91978	6.6727	-1.8131	0.02418
ENSG00000009709	PAX7	0	0.441536	0	0	0	0	0	0	0	1.66348	1.6296	0.945122
ENSG00000009724	MASP2	7.75201	6.98499	6.37519	3.92614	3.77989	4.97377	5.39454	4.04619	4.71473	5.5927	-2.421	0.00264918
ENSG00000009765	IYD	4.29844	4.06645	4.90904	3.92614	0	4.97377	0	5.31475	0	4.68443	-0.420667	0.959094
ENSG00000009780	FAM76A	7.97261	7.34412	7.52877	7.05801	7.44167	6.40368	7.12026	7.62261	6.95053	7.7111	-0.38498	0.77111
ENSG00000009790	TRAF3IP3	6.72354	7.15773	8.94059	6.3691	8.35173	0	4.76193	7.05447	8.12333	6.63544	-0.865403	0.855278
ENSG00000009830	POMT2	8.1014	7.22832	7.73373	7.22138	7.3319	7.08077	7.30189	7.21881	6.3922	7.23852	-0.593014	0.449707
ENSG00000009844	VTA1	7.67744	7.25224	7.39604	8.0765	8.27753	7.02569	7.08102	8.21396	7.50319	8.11015	0.397933	0.780349
ENSG00000009950	MLXIPL	6.56049	5.88274	5.10081	4.00801	0	4.22859	0	2.49982	0	3.56548	-3.11014	0.0822934
ENSG00000009954	BAZ1B	10.0796	10.1525	9.63099	10.7698	10.2244	10.3433	9.99984	10.2135	10.0597	10.3953	0.336023	0.681558
ENSG00000010017	RANBP9	8.56561	8.71027	8.93808	9.09037	9.13285	9.48372	9.66373	9.34491	9.30485	9.63768	0.649208	0.116832
ENSG00000010030	ETV7	4.75814	5.45832	6.97409	4.35946	6.37285	3.77362	7.52297	6.18808	5.73665	5.33821	0.0127175	0.999315
ENSG00000010072	SPRTN	6.69358	6.52269	6.75197	7.39118	7.37997	7.59754	7.36858	6.57225	6.59429	7.07186	0.521553	0.560233
ENSG00000010165	METTL13	6.95328	7.12849	5.60994	8.10003	7.3481	6.90879	7.08102	7.39322	7.10977	7.07186	0.6408	0.599696
ENSG00000010219	DYRK4	5.75464	5.90015	5.77658	7.28844	5.93171	3.47783	6.01041	6.57225	5.83112	6.57768	0.484022	0.868663
ENSG00000010244	ZNF207	11.7172	11.5833	11.6691	10.7115	10.9999	10.718	10.2547	11.1775	11.5933	11.2133	-0.649166	0.358293
ENSG00000010256	UQCRC1	7.95756	8.04335	7.73951	9.45209	8.54683	9.04532	9.32051	8.33908	8.28226	7.85583	0.873642	0.311504
ENSG00000010270	STARD3NL	8.39182	8.08579	8.377	8.22939	7.98812	7.85618	8.22715	8.59405	7.99657	8.27269	-0.0993384	0.952221
ENSG00000010278	CD9	10.5911	10.4944	10.8166	11.1993	10.9059	10.8126	11.4459	10.6854	10.6483	10.3356	0.261209	0.83969
ENSG00000010282	HHATL	3.33933	1.05252	4.17673	1.47259	0	0	0	1.61796	0	2.90755	-2.32966	0.611778
ENSG00000010292	NCAPD2	7.7256	8.40514	6.63284	9.07383	7.3481	4.85241	8.8343	7.15739	8.16926	8.1415	0.325112	0.945869
ENSG00000010295	IFFO1	7.65895	7.81925	6.46163	7.29661	6.43485	8.63119	6.16852	7.11495	7.51746	7.54353	0.0170901	0.99752
ENSG00000010310	GIPR	7.97261	6.83471	8.01196	3.64832	7.37997	0	4.94791	3.50424	0	7.19649	-1.99024	0.578961
ENSG00000010318	PHF7	5.80033	6.10914	3.78804	5.25848	3.77989	6.26788	0	4.95449	5.63556	6.07328	-0.214626	0.971204
ENSG00000010319	SEMA3G	6.79299	9.15557	9.4241	10.1042	10.8097	11.6012	11.0278	9.15373	9.19367	9.75163	1.66428	0.182376
ENSG00000010322	NISCH	9.60292	10.0004	9.63254	8.64856	8.52562	8.26571	9.32891	8.90554	9.1531	9.17402	-0.858243	0.111719
ENSG00000010327	STAB1	11.2045	11.3766	10.685	11.5958	10.2462	10.0849	10.8051	9.93257	11.7113	11.0193	-0.194406	0.949917
ENSG00000010361	FUZ	6.01902	6.45365	6.07963	6.47366	3.5749	0	7.23195	5.35177	5.46926	6.18925	-0.337539	0.953053
ENSG00000010379	SLC6A13	4.39095	3.55354	0	0	0	0	5.63026	2.74219	0	2.01254	-0.392398	0.980724
ENSG00000010404	IDS	8.10823	7.91225	8.0543	7.70527	7.71586	8.02014	8.26265	7.4752	8.19613	7.64389	-0.155502	0.925212
ENSG00000010438	PRSS3	1.20355	0.779133	0	0	0	0	5.39454	0	0	0.900816	3.04199	0.750335
ENSG00000010539	ZNF200	4.89079	5.70601	6.11563	6.3691	5.69889	0	6.95645	6.49988	6.59429	6.09174	0.556581	0.89135
ENSG00000010610	CD4	8.64133	8.72499	8.73613	9.46483	10.7083	8.56513	10.0051	9.546	10.6628	9.43754	1.23415	0.147941
ENSG00000010626	LRRC23	7.29798	6.88365	8.20808	5.85315	4.51306	6.16969	7.97224	5.45747	5.52685	6.99548	-1.12609	0.540552
ENSG00000010671	BTK	6.63173	7.0527	7.05972	5.93914	6.91985	0	7.63559	6.05969	7.63997	6.78473	-0.174134	0.977382
ENSG00000010704	HFE	5.97984	6.46539	2.61484	7.20411	7.28218	6.16969	6.91242	7.00883	7.5732	7.01011	1.36862	0.317515
ENSG00000010803	SCMH1	8.88081	8.90925	8.71868	7.77708	7.69067	8.80481	6.44066	8.13119	8.60994	8.45663	-0.691594	0.585046
ENSG00000010810	FYN	9.834	10.5364	10.5591	10.0253	10.0596	12.0429	9.44936	9.88205	9.96654	9.47494	-0.479275	0.505883
ENSG00000010818	HIVEP2	9.36897	10.2884	11.8459	9.54072	9.04115	9.48372	8.57661	8.94545	9.90271	9.71116	-1.48628	0.0987436
ENSG00000189001	SBSN	0	0	0	0	5.93171	10.9885	0	3.85311	5.06504	1.20206	7.44872	0.0199169
ENSG00000011007	ELOA	9.18527	9.05233	8.70988	9.36544	9.13285	8.84514	8.86927	8.65086	8.72514	8.78768	-0.0662978	0.970548
ENSG00000011009	LYPLA2	7.82843	7.37557	8.27724	8.3123	8.03891	7.37324	7.78957	8.02344	8.46278	7.31907	0.0887817	0.973171
ENSG00000011021	CLCN6	9.45273	9.43396	8.7704	7.47274	7.37997	7.94792	8.64547	7.8499	7.9234	8.39293	-1.25461	0.0262222
ENSG00000011028	MRC2	9.69122	9.64931	9.33721	11.1976	11.8835	9.23329	12.2844	11.0081	11.7773	10.3681	1.80931	0.0458656
ENSG00000011083	SLC6A7	1.20355	2.67146	5.8425	0	0	0	0	1.02482	0	0.900816	-5.26415	0.0708063
ENSG00000011105	TSPAN9	9.1237	9.45766	8.4493	9.4882	9.31696	11.1225	9.67035	9.90169	10.1101	9.55029	0.939821	0.351008
ENSG00000011114	BTBD7	9.49677	9.17447	8.80938	9.08566	8.48224	8.77172	8.79846	8.99163	8.35561	9.44384	-0.296119	0.826504
ENSG00000011132	APBA3	6.05717	6.21723	6.36026	6.28948	7.12181	7.10754	7.26734	7.471	7.94469	6.69702	0.99995	0.18345
ENSG00000011143	MKS1	6.85926	6.16059	7.32864	5.78511	3.95935	6.44625	6.50137	5.25736	6.26259	6.57768	-0.841001	0.593957
ENSG00000011198	ABHD5	8.86343	8.85896	8.53153	9.33998	8.93789	7.08077	6.66953	8.62463	9.70795	8.8171	0.0144115	0.998339
ENSG00000011201	ANOS1	9.33153	9.10675	7.27395	6.93782	8.11662	6.87803	8.48938	9.93181	7.27013	8.34372	-0.432454	0.91729
ENSG00000011243	AKAP8L	8.69976	8.61862	8.8176	7.5013	7.31552	8.27754	7.23195	7.74595	8.30713	7.90102	-0.904831	0.113374
ENSG00000011258	MBTD1	8.55399	8.49808	8.6219	7.87306	8.00865	8.41248	6.95645	8.50235	8.49199	9.10072	-0.237346	0.927519
ENSG00000011260	UTP18	7.48798	7.36621	7.24986	8.44683	8.02889	5.54335	7.49339	7.90699	7.85759	7.63448	0.386843	0.871659
ENSG00000011275	RNF216	9.196	9.23316	9.07005	8.63251	8.80922	8.15458	8.59064	8.84027	9.60476	8.82815	-0.327366	0.803872
ENSG00000011295	TTC19	9.7078	9.46937	9.65258	8.76204	8.28597	9.52898	7.95063	9.08117	8.25696	9.33376	-0.763527	0.417193
ENSG00000011304	PTBP1	10.7062	10.543	10.7278	11.3179	10.7546	11.4367	10.9939	10.3722	10.7394	9.87066	0.20367	0.929372
ENSG00000011332	DPF1	5.92933	3.86848	0	5.0807	5.07681	0	0	3.56857	5.58223	3.06532	-0.386536	0.968169
ENSG00000011347	SYT7	5.81153	6.17496	5.70751	5.89679	5.64745	5.54335	0	5.89387	6.04333	4.86698	-0.42284	0.902689
ENSG00000011376	LARS2	7.84215	7.58645	7.05045	7.11455	6.60629	6.96843	5.83282	7.58812	5.83112	7.54353	-0.584999	0.709834
ENSG00000011405	PIK3C2A	10.6414	10.8935	11.0426	10.934	10.8852	11.7424	9.91312	11.0912	10.1148	11.0801	0.0659117	0.985891
ENSG00000011422	PLAUR	7.46334	8.17964	11.3236	9.37125	8.71866	7.79162	9.20662	8.30172	10.3662	7.54688	-0.928076	0.74248
ENSG00000011426	ANLN	6.57371	5.82923	6.55634	9.60462	7.97775	0	8.17219	6.99719	7.01232	7.00038	1.58257	0.555399
ENSG00000011451	WIZ	8.55232	8.45751	8.09544	9.02304	7.84705	9.63398	8.78631	8.17833	8.69405	7.90624	0.324302	0.88511
ENSG00000011454	RABGAP1	9.93219	9.81618	9.34102	9.75446	9.55191	9.35558	8.65886	9.58928	9.56063	9.94995	-0.180924	0.925996
ENSG00000011465	DCN	11.5963	11.9923	10.3072	12.8868	13.7506	11.4367	12.8921	13.6716	12.7452	13.3559	1.65832	0.0494163
ENSG00000011478	QPCTL	6.32286	5.48162	7.17508	5.89679	6.40418	5.54335	6.82011	5.38787	6.77151	5.12175	-0.380916	0.893397
ENSG00000011485	PPP5C	8.65383	8.64338	8.11335	9.03286	8.14472	8.50599	8.07568	8.23888	8.83181	8.16566	-0.0187868	0.992922
ENSG00000011523	CEP68	9.54789	9.65253	9.12626	8.25057	8.53979	7.28218	6.55963	9.05334	8.44048	9.05441	-1.07137	0.344667
ENSG00000011566	MAP4K3	9.736	9.59691	9.38223	8.94984	8.76163	9.04532	8.69829	9.75133	8.83751	9.81133	-0.384014	0.76405
ENSG00000011590	ZBTB32	4.7348	5.32292	5.88483	3.92614	0	0	6.61562	3.63014	0	4.58368	-1.00941	0.889498
ENSG00000011600	TYROBP	7.35651	8.4457	9.54451	9.25241	8.92715	8.00598	9.69655	8.55291	10.4336	8.4708	0.549186	0.831867
ENSG00000011638	LDAF1	6.93291	7.41242	6.36026	6.66247	7.08362	7.02569	6.44066	8.00322	7.5732	8.29675	0.488225	0.800751
ENSG00000011677	GABRA3	0.902035	0	0	0	0	0	0	0	3.03857	0	1.76666	0.936634
ENSG00000012048	BRCA1	6.71759	6.92674	6.28324	8.27144	6.13213	5.89024	5.73509	6.83014	6.26259	6.91484	0.190584	0.959412
ENSG00000012061	ERCC1	7.82567	7.68513	8.33181	8.40588	8.27753	8.12867	8.26265	7.97383	8.50638	7.61227	0.216135	0.886482
ENSG00000012124	CD22	6.18324	5.42263	7.09621	4.96247	7.84705	7.20991	5.51721	5.45747	6.95053	4.75562	0.139565	0.980724
ENSG00000012171	SEMA3B	9.41743	9.59691	9.14598	8.37921	7.80071	8.63119	10.5234	8.85968	7.18325	7.68398	-0.550596	0.858458
ENSG00000012174	MBTPS2	7.77221	7.61835	7.77932	8.57994	8.26052	7.79162	6.66953	7.49602	6.95053	8.15473	0.121746	0.967062
ENSG00000012211	PRICKLE3	5.54247	5.90877	5.96593	6.22247	7.10284	6.31459	7.12026	5.77622	6.59429	5.25875	0.637515	0.659341
ENSG00000012223	LTF	6.31501	8.25259	7.82352	8.14596	7.15902	6.16969	7.83746	6.03714	8.98863	7.86927	0.105948	0.985946
ENSG00000012232	EXTL3	8.84174	8.7516	7.7221	8.69255	7.6779	7.63483	8.73667	7.9286	8.15106	7.87461	-0.362626	0.829151
ENSG00000012504	NR1H4	2.01452	0	0	3.42808	0	0	0	1.02482	0	2.15979	1.06852	0.952221
ENSG00000012660	ELOVL5	10.6064	10.1932	11.3188	10.8456	10.9317	9.88284	10.9483	10.9379	10.5123	10.2918	-0.114101	0.96056
ENSG00000012779	ALOX5	9.19172	10.0476	10.7637	8.57323	7.88085	7.70662	6.91242	7.67102	9.79842	8.00451	-1.78178	0.0883369
ENSG00000012817	KDM5D	9.73747	0	0	0	9.32926	7.55927	9.08297	1.02482	9.34543	9.49588	0.463065	0.982135
ENSG00000012822	CALCOCO1	9.99126	10.3459	9.05391	9.1366	9.37741	10.3461	9.073	10.1038	10.0982	10.2218	-0.0421179	0.990725
ENSG00000012963	UBR7	7.88784	7.4245	6.80804	8.57659	8.15396	7.05349	7.86081	8.10432	7.5456	7.78102	0.501263	0.695941
ENSG00000012983	MAP4K5	10.0005	10.2851	10.5632	9.86295	9.98644	10.7245	7.36858	10.8285	9.4119	10.6391	-0.160062	0.967907
ENSG00000013016	EHD3	6.267	8.00566	5.98552	7.67426	8.02889	7.96265	7.81371	7.5448	8.07588	7.24266	0.735219	0.569714
ENSG00000013275	PSMC4	7.34113	7.48053	8.13104	8.3715	8.06854	7.82426	8.67212	7.52062	7.45949	6.86205	0.233232	0.932653
ENSG00000013288	MAN2B2	8.81833	9.12074	7.7221	9.3596	9.42401	9.33873	9.44936	9.23277	9.58794	9.12781	0.697241	0.311216
ENSG00000013293	SLC7A14	3.51405	3.46276	1.4375	3.42808	0	0	5.26046	2.74219	4.38171	3.97646	0.700132	0.922608
ENSG00000013297	CLDN11	5.87697	5.48162	0	6.8067	6.60629	8.57476	7.33562	7.24364	6.92933	6.54456	2.22015	0.17471
ENSG00000013306	SLC25A39	8.35402	7.89065	8.49442	9.0426	9.57274	9.9135	9.50971	8.16798	9.29245	7.68094	0.925084	0.4208
ENSG00000013364	MVP	10.1364	10.7404	10.105	10.6751	10.2762	10.1248	11.3377	10.4171	10.6532	9.86932	0.189704	0.936634
ENSG00000013374	NUB1	8.37115	9.28376	9.95907	8.78254	9.27521	9.11953	9.03244	9.42092	9.28829	9.53856	-0.11468	0.960843
ENSG00000013375	PGM3	9.44106	8.5773	8.9899	9.20112	9.26244	6.52779	9.41821	8.85163	7.98634	9.1222	-0.18606	0.95665
ENSG00000013392	RWDD2A	5.82265	5.5383	5.63496	4.58961	6.27456	0	0	5.52386	4.71473	5.87439	-0.596034	0.920395
ENSG00000013441	CLK1	10.6543	10.6326	11.5126	10.3428	10.5439	10.6514	9.63014	12.1133	11.5047	11.7601	0.164836	0.96208
ENSG00000013503	POLR3B	7.48798	7.38178	7.71038	7.32084	6.8533	5.95063	6.82011	6.99719	5.46926	6.66039	-0.836795	0.384807
ENSG00000013523	ANGEL1	8.02166	8.26775	7.84512	7.21277	6.68493	7.79162	7.19567	7.87873	7.51746	8.00937	-0.518024	0.607407
ENSG00000013561	RNF14	8.40482	8.33168	8.21639	8.0765	8.43751	8.15458	8.65886	8.42194	7.72854	8.29077	-0.0460382	0.982775
ENSG00000013563	DNASE1L1	6.28318	6.42388	6.58229	6.78364	4.39326	7.79162	7.43234	6.04846	6.48229	6.18066	0.304224	0.939846
ENSG00000013573	DDX11	6.35384	7.11365	7.14055	7.01905	6.78353	5.18959	7.46318	6.13597	5.96215	7.23437	-0.199579	0.952221
ENSG00000013583	HEBP1	8.45211	8.45751	6.5299	8.64536	8.65497	7.67117	8.41243	8.68027	8.69405	8.41142	0.439938	0.801675
ENSG00000013588	GPRC5A	13.1594	13.0934	13.1034	10.8442	11.6404	9.54376	12.9271	12.6444	9.2546	11.4577	-1.41315	0.384234
ENSG00000013619	MAMLD1	7.89049	6.89671	8.66504	6.78364	5.79657	7.72403	6.82011	6.22846	3.948	6.44037	-1.4299	0.30353
ENSG00000013725	CD6	5.96988	6.59928	7.97325	3.01806	5.79657	4.71989	6.95645	5.58734	5.68699	5.44258	-1.46619	0.363815
ENSG00000013810	TACC3	11.8641	7.75135	7.41783	9.05228	8.12605	6.31459	8.53365	6.88168	8.68142	6.94561	-2.33293	NA
ENSG00000014123	UFL1	8.37682	8.61467	8.06814	8.4902	9.39311	8.16735	8.67212	8.78212	8.17827	9.07775	0.373987	0.773734
ENSG00000014138	POLA2	6.00933	6.50574	6.20186	6.11572	5.93171	5.28649	6.09163	5.2178	6.12018	5.275	-0.509031	0.670034
ENSG00000014164	ZC3H3	7.032	7.75853	8.32029	7.11455	7.00405	7.41671	7.15846	7.04319	8.51352	6.53109	-0.415828	0.854567
ENSG00000014216	CAPN1	9.6598	9.63574	9.3161	10.0461	9.23657	9.84357	10.619	9.36316	9.18476	9.04852	0.175454	0.948877
ENSG00000014257	ACP3	6.4065	6.37492	6.25124	3.64832	3.77989	6.5669	0	5.1976	5.96215	5.99698	-1.01041	0.719963
ENSG00000014641	MDH1	7.9347	7.80777	8.15718	8.21654	8.2433	4.22859	8.4437	8.3755	7.39909	8.19584	0.00331719	1
ENSG00000014824	SLC30A9	9.54454	9.24768	9.39693	9.48998	9.40478	9.33873	8.98007	9.55198	9.27994	9.85521	0.0401114	0.985576
ENSG00000014914	MTMR11	6.73535	7.06433	7.28978	5.89679	6.24025	7.53975	6.50137	7.49188	5.83112	7.52327	-0.146344	0.964501
ENSG00000014919	COX15	8.25493	7.96695	7.32864	8.18608	8.5815	8.11554	7.23195	8.08246	7.98634	8.33793	0.227328	0.904053
ENSG00000015133	CCDC88C	9.71378	9.87292	9.87756	8.53232	9.05602	9.43699	9.12216	8.54294	8.19613	9.25712	-0.89052	0.134548
ENSG00000015153	YAF2	9.53443	8.87335	8.8366	8.54266	8.76163	9.2272	6.86701	8.71798	8.91505	9.009	-0.401467	0.836409
ENSG00000015171	ZMYND11	9.91152	10.011	9.65717	10.3109	9.92026	10.1668	8.90341	9.99534	9.58116	10.1382	0.0550014	0.985107
ENSG00000015285	WAS	6.71759	7.56752	7.45342	7.99352	7.71586	7.53975	8.79846	6.61095	9.2546	6.56452	0.790314	0.681987
ENSG00000169035	KLK7	0	0	0	2.18599	0	5.82722	4.76193	2.74219	0	0.900816	7.09566	0.0407765
ENSG00000015475	BID	6.77021	7.15773	9.06775	7.48709	7.84705	2.60183	7.52297	7.41961	8.36354	7.25499	-0.554811	0.894165
ENSG00000015479	MATR3	9.84085	9.07645	9.78141	9.09973	10.2375	8.88436	7.78957	10.1531	9.02406	9.93661	-0.0968098	0.980724
ENSG00000015520	NPC1L1	0.520397	2.49944	3.69595	0	3.04923	0	0	2.62609	3.56379	3.06532	-0.308551	0.977382
ENSG00000015532	XYLT2	7.94236	7.66999	7.54205	7.87851	7.75283	8.08892	8.67212	7.41525	7.9018	7.56681	0.206091	0.914947
ENSG00000015568	RGPD5	5.60817	5.48162	6.00484	5.0807	3.77989	1.82183	3.08173	4.66195	3.948	4.68443	-1.50876	0.227262
ENSG00000015676	NUDCD3	9.3737	9.17626	8.28911	8.61302	8.2433	9.61078	7.90642	8.68209	9.11136	8.58597	-0.245024	0.925228
ENSG00000016082	ISL1	1.20355	1.48039	0	0	0	0	4.76193	0	0	2.01254	1.89141	0.888295
ENSG00000016391	CHDH	7.26577	7.02521	5.55857	5.3555	4.62367	0	0	5.35177	5.68699	6.16331	-1.74069	0.479797
ENSG00000016402	IL20RA	7.32168	6.19625	6.82987	4.64184	4.26261	6.44625	6.09163	4.21645	0	6.08254	-1.53455	0.492136
ENSG00000016490	CLCA1	0.902035	1.48039	0	0	0	0	0	0	0	0.519603	-1.51843	0.947038
ENSG00000016602	CLCA4	1.66528	1.05252	2.61484	0	0	0	0	0.601556	0	3.85204	-2.81257	0.695086
ENSG00000016864	GLT8D1	7.83119	7.73448	7.23357	8.52885	8.97488	8.11554	8.77406	8.21897	8.61659	8.44232	0.925647	0.0494163
ENSG00000017260	ATP2C1	10.3029	10.1629	10.1392	10.0713	10.0596	10.0089	9.94625	10.597	10.17	10.2677	-0.0254067	0.990187
ENSG00000160161	CILP2	1.66528	1.28226	2.14307	8.04291	7.6779	0	4.76193	8.9545	8.83751	7.80079	6.70662	2.35603e-06
ENSG00000017483	SLC38A5	7.00786	6.1166	7.2171	9.47026	8.96441	6.64207	9.50971	7.39765	8.74953	6.93543	1.77718	0.140201
ENSG00000017797	RALBP1	9.07805	9.60556	8.89212	10.2617	9.71383	9.4475	9.76004	9.72688	9.62137	9.77324	0.553942	0.374486
ENSG00000018189	RUFY3	10.4535	10.0215	10.3475	9.26287	9.11875	9.24539	8.74924	9.83216	9.07803	10.3111	-0.821919	0.316222
ENSG00000018236	CNTN1	5.21144	5.67601	4.48262	5.6891	4.51306	6.21962	6.311	6.17781	6.00331	6.59719	0.84918	0.504896
ENSG00000018280	SLC11A1	9.87462	11.182	12.8606	9.89692	7.74061	8.68551	8.76171	7.82049	11.6348	9.1345	-2.06262	0.222083
ENSG00000018408	WWTR1	10.5959	10.3359	10.1876	11.0345	10.5191	12.2486	10.887	10.8868	9.74482	10.7624	0.663959	0.64788
ENSG00000018510	AGPS	9.68666	9.20017	9.25084	10.5372	9.80468	9.53392	9.75382	9.86535	9.28413	9.86865	0.459534	0.620938
ENSG00000018610	STEEP1	6.93291	6.35613	6.47554	6.93782	6.63298	7.61631	6.72149	7.24856	7.28689	6.65419	0.447503	0.673253
ENSG00000018625	ATP1A2	7.49495	6.74605	0	6.63696	3.5749	6.16969	6.311	7.90076	6.36087	8.10334	0.357348	0.959412
ENSG00000018699	TTC27	6.85926	6.62043	6.84066	7.17782	7.10284	5.95063	0	6.90055	6.77151	6.84582	-0.145597	0.978086
ENSG00000018869	ZNF582	4.36077	3.63895	0	4.53542	5.48112	0	0	5.86854	0	4.95027	1.09341	0.901351
ENSG00000019102	VSIG2	7.21606	7.54002	7.86111	5.04236	4.11893	0	7.55196	6.98546	5.40927	6.03564	-1.50288	0.54396
ENSG00000019144	PHLDB1	11.4073	10.5217	9.95783	10.6419	10.8214	12.7438	10.7022	10.7444	10.3583	10.2534	0.420231	0.893397
ENSG00000019169	MARCO	8.72219	8.95577	10.5025	11.7913	10.6342	8.18002	11.5138	8.76335	11.9352	10.0971	1.32023	0.497324
ENSG00000019186	CYP24A1	4.29844	6.88365	9.28285	4.15901	3.5749	0	0	3.90386	5.40927	6.28861	-3.43047	0.0987436
ENSG00000019485	PRDM11	8.45568	7.94406	8.10889	6.62404	4.99686	8.83716	6.61562	7.03752	7.10977	7.46782	-0.854892	0.672146
ENSG00000019505	SYT13	3.1405	1.28226	0	1.87294	0	5.69225	0	0.601556	4.25111	4.091	1.99427	0.719557
ENSG00000108821	COL1A1	12.1125	9.64093	8.09544	17.2168	18.3334	11.2955	17.2371	16.7027	18.1898	15.6871	6.41953	2.60328e-07
ENSG00000019582	CD74	11.7592	12.6736	13.7519	12.8248	13.9015	13.8874	14.355	13.6314	13.5606	12.838	0.709024	0.613103
ENSG00000019991	HGF	8.4892	9.30678	7.87692	9.58474	9.64665	7.47954	10.1112	10.4377	8.26544	9.69163	0.909607	0.583809
ENSG00000019995	ZRANB1	8.66776	8.88214	8.8791	8.16839	7.86967	8.78006	8.17219	8.40442	8.37142	8.78201	-0.414123	0.607186
ENSG00000020129	NCDN	7.14257	7.10617	7.48128	7.78291	8.20822	7.28218	8.31433	7.71076	7.97604	7.39164	0.596993	0.428817
ENSG00000020181	ADGRA2	8.05031	7.99557	7.18358	9.03286	9.56583	7.77502	9.11246	8.41976	9.16222	8.88879	1.14961	0.112701
ENSG00000020219	CCT8L1P	2.16182	2.1955	0	0	0	0	0	0	0	0	-3.29101	0.802385
ENSG00000020256	ZFP64	6.6254	6.33709	5.30164	7.16003	6.75951	7.08077	7.99353	6.97956	6.59429	6.4689	0.884868	0.386393
ENSG00000020426	MNAT1	7.32168	7.23862	7.47436	7.18664	7.58526	6.44625	0	7.23871	6.88598	7.43927	-0.385859	0.936004
ENSG00000020577	SAMD4A	10.5718	10.097	11.1484	9.42626	8.5608	9.65228	8.01451	9.26467	9.31306	9.72305	-1.43058	0.0341562
ENSG00000020633	RUNX3	6.73535	8.00967	8.32414	6.00044	6.60629	5.08571	7.26734	6.4665	7.5456	6.53109	-1.16976	0.318027
ENSG00000020922	MRE11	8.96974	8.61862	7.66859	8.72318	8.94324	8.46518	8.19074	8.48787	8.76158	8.86752	0.140158	0.950226
ENSG00000021300	PLEKHB1	7.35651	6.07889	7.19203	4.47912	2.69115	0	4.54837	6.24823	5.58223	6.55124	-1.70155	0.466886
ENSG00000021355	SERPINB1	9.01404	10.4084	12.0046	9.45574	9.20578	9.98382	9.25149	9.06872	10.3343	8.87686	-1.42328	0.200382
ENSG00000021461	CYP3A43	2.53053	2.49944	1.4375	0	0	0	0	1.61796	0	2.29339	-1.75329	0.846146
ENSG00000021488	SLC7A9	1.20355	1.48039	0	2.18599	0	5.28649	0	2.94964	0	2.52836	2.79275	0.557322
ENSG00000021574	SPAST	7.85844	7.82154	7.20044	8.22084	8.74949	7.99168	8.22715	8.7356	8.28226	8.75765	0.80223	0.147774
ENSG00000021645	NRXN3	7.39052	6.62567	7.87167	5.3555	6.49429	9.16484	7.15846	6.09288	3.56379	6.57111	-0.199258	0.97537
ENSG00000021762	OSBPL5	8.57715	8.8876	9.31223	8.67072	8.47488	7.68901	7.99353	8.15757	8.73738	8.36664	-0.613967	0.419876
ENSG00000021776	AQR	9.48544	9.3027	9.34482	9.03041	8.89443	9.4264	8.33115	9.27796	8.54173	9.44653	-0.329837	0.784851
ENSG00000021826	CPS1	5.65867	5.90015	5.90554	7.68051	7.54367	6.96843	6.37729	6.93145	7.66583	6.82942	1.41136	0.0120697
ENSG00000021852	C8B	1.45281	2.1955	6.46163	2.44307	0	0	0	0	0	0	-5.22025	NA
ENSG00000022267	FHL1	11.5672	11.1188	9.7474	10.6443	10.9844	11.8836	10.887	11.7905	9.71106	11.1146	0.155175	0.962916
ENSG00000022277	RTF2	7.66823	7.80316	8.36957	8.53232	8.30269	8.53587	8.01451	8.28985	8.70656	7.74065	0.358049	0.740881
ENSG00000022355	GABRA1	0	0	0	2.85063	0	0	0	0	4.50146	1.20206	5.47651	0.451126
ENSG00000022556	NLRP2	6.34616	5.39834	6.89345	4.53542	4.62367	0	6.55963	4.63216	4.61203	4.47538	-1.46682	0.469347
ENSG00000022567	SLC45A4	7.97759	7.99152	8.21224	7.73563	6.27456	7.02569	6.95645	6.73525	7.9234	7.29139	-0.83396	0.337219
ENSG00000022840	RNF10	10.1629	10.306	10.0641	10.3922	10.1979	10.8085	10.79	9.87889	10.4817	9.67029	0.186891	0.923137
ENSG00000022976	ZNF839	6.5868	6.91395	6.07963	5.95987	6.13213	8.14168	4.54837	5.72069	5.21272	5.75206	-0.200986	0.96511
ENSG00000023041	ZDHHC6	8.34826	8.17607	8.72743	8.74124	8.53272	8.58432	8.53365	8.54694	8.5277	8.4224	0.126062	0.923104
ENSG00000023171	GRAMD1B	6.90703	6.45953	7.24986	6.68753	5.48112	0	0	5.36994	5.68699	6.55789	-1.31697	0.683549
ENSG00000023191	RNH1	9.40546	9.61744	9.11963	10.441	9.7988	10.0509	10.8051	9.87968	9.41952	9.1098	0.631234	0.557339
ENSG00000023228	NDUFS1	9.41559	9.5693	9.37483	9.57638	10.4644	9.97294	9.59575	10.2191	9.70171	9.82104	0.487283	0.486162
ENSG00000023287	RB1CC1	10.0199	10.3931	10.1294	9.89961	9.07562	9.35558	9.97864	9.72158	9.94558	10.5836	-0.324184	0.828457
ENSG00000023318	ERP44	9.13266	9.27961	9.27492	9.51819	9.46172	9.08627	10.0566	9.58346	9.40807	9.39171	0.294067	0.735044
ENSG00000023330	ALAS1	7.45622	8.5921	8.16579	8.0574	7.02436	7.63483	8.72399	7.66368	8.44795	7.16197	-0.217722	0.943132
ENSG00000023445	BIRC3	9.81186	10.5008	12.7092	9.0255	11.8383	9.23329	11.2364	10.4802	10.8165	10.0578	-0.877149	0.711826
ENSG00000023516	AKAP11	10.4301	10.4422	10.0291	10.4102	10.2068	10.037	9.69655	10.7087	10.1427	10.94	0.048565	0.987309
ENSG00000023572	GLRX2	8.08534	7.88847	7.48816	7.83991	8.49684	8.41248	6.24152	8.20892	6.3922	8.11015	0.0547912	0.990187
ENSG00000023608	SNAPC1	5.91901	6.37492	7.03174	7.08656	7.02436	7.77502	7.15846	6.81696	7.18325	6.88339	0.652548	0.463935
ENSG00000023697	DERA	7.80621	7.95243	6.85138	7.63615	7.48627	8.31248	7.86081	7.52873	6.08226	7.64701	0.00602364	0.999865
ENSG00000023734	STRAP	9.07108	8.86784	9.71697	9.93405	9.80174	9.96198	9.40238	9.45641	8.79126	9.1098	0.284095	0.86752
ENSG00000023839	ABCC2	5.1243	5.43462	2.61484	1.87294	0	0	0	4.00029	6.12018	4.50323	-0.802402	0.931372
ENSG00000023892	DEF6	6.69962	7.22832	7.17508	6.44455	7.8584	6.31459	7.74005	6.04846	7.31985	6.14575	-0.0473736	0.990725
ENSG00000023902	PLEKHO1	8.86746	8.71765	8.88693	8.81986	8.26052	8.11554	9.41821	8.72858	8.99884	8.13261	-0.118669	0.957452
ENSG00000023909	GCLM	8.81555	8.48948	9.54781	9.12289	8.91632	9.20258	8.53365	8.29223	7.81199	8.08963	-0.372774	0.834266
ENSG00000024048	UBR2	10.1453	10.6116	9.66782	10.2886	9.72007	10.2887	10.0566	10.5776	10.3681	10.3322	0.0622869	0.976856
ENSG00000211950	IGHV1-24	1.20355	2.89625	2.96976	5.7617	8.35974	0	8.7112	9.25615	10.4108	6.77334	6.41195	5.08212e-05
ENSG00000024526	DEPDC1	3.20987	3.20713	3.11907	6.8067	5.69889	0	5.39454	4.43923	4.71473	5.08537	2.32892	0.148942
ENSG00000024862	CCDC28A	6.23408	6.88365	6.15074	6.90614	6.78353	7.91798	6.311	7.13632	5.58223	7.43204	0.571619	0.738712
ENSG00000025039	RRAGD	8.08765	7.75853	8.31643	7.41389	7.74061	7.39514	7.66242	8.29461	8.58304	8.07811	-0.12282	0.956337
ENSG00000025156	HSF2	6.89128	6.99717	6.26733	6.0783	5.48112	5.95063	6.44066	6.69979	4.90049	6.93031	-0.541161	0.754204
ENSG00000025293	PHF20	9.59807	9.73667	10.4585	9.23126	9.16063	9.52402	9.23371	9.64907	9.39266	9.37485	-0.605193	0.280625
ENSG00000025423	HSD17B6	6.95833	6.07123	4.03356	4.47912	3.33588	5.08571	7.43234	6.61856	3.03857	6.06396	-0.25247	0.968169
ENSG00000025434	NR1H3	6.57371	7.39104	6.5299	5.73791	7.02436	6.60497	7.49339	6.9557	7.45949	7.25908	0.131776	0.962527
ENSG00000025708	TYMP	9.2151	10.0913	12.0509	10.229	9.9471	8.77172	11.4048	8.75473	10.3916	9.25814	-0.842589	0.71857
ENSG00000025770	NCAPH2	7.64962	7.2352	7.31322	7.74759	6.83042	8.4017	8.11506	7.04884	7.30346	6.92001	0.174601	0.952221
ENSG00000025772	TOMM34	6.24238	6.13877	7.05972	7.28023	6.24025	5.76131	6.55963	6.37953	6.81839	6.18066	0.00239987	1
ENSG00000025796	SEC63	10.2065	10.1374	10.5286	10.2742	10.4551	10.0509	9.99457	10.4926	9.92698	10.4678	-0.0431414	0.982381
ENSG00000025800	KPNA6	9.77084	9.71655	10.0687	9.53037	9.76299	9.69262	9.5317	9.66202	9.36924	9.81411	-0.227949	0.748649
ENSG00000026025	VIM	11.34	11.4236	11.1132	13.0177	12.4193	11.0276	12.008	12.0448	11.7481	12.3126	0.893332	0.286679
ENSG00000026036	RTEL1-TNFRSF6B	7.73151	7.64956	8.24104	3.16806	3.95935	7.53975	6.72149	5.2178	6.62098	5.79776	-1.75045	0.280786
ENSG00000026103	FAS	8.12852	8.93375	9.17398	8.4902	9.06095	8.63119	8.77406	9.23772	9.10664	8.75185	0.079576	0.971204
ENSG00000026297	RNASET2	8.33474	9.00887	10.125	9.86981	9.5554	9.0244	9.79077	8.80232	11.5687	8.7402	0.620137	0.823615
ENSG00000026508	CD44	11.6439	11.7267	12.8486	12.676	12.4534	11.4551	12.6746	11.6033	13.0383	11.9761	0.185312	0.950449
ENSG00000026559	KCNG1	1.20355	1.05252	2.96976	4.69224	5.88806	0	4.76193	3.43692	2.68091	2.90755	2.66515	0.243168
ENSG00000026652	AGPAT4	8.96598	8.71273	8.85268	8.35985	7.39564	8.28928	8.05558	7.47939	7.7649	8.52275	-0.810442	0.213279
ENSG00000026751	SLAMF7	5.94975	6.56149	8.12222	5.83083	8.01881	0	8.48938	7.16781	8.28226	7.57994	0.384346	0.952221
ENSG00000026950	BTN3A1	7.97011	9.33105	7.99756	7.99352	8.42992	9.09299	8.88074	9.62185	8.69405	9.38331	0.378828	0.86195
ENSG00000027001	MIPEP	7.3755	7.20401	7.39604	7.03866	5.88806	7.28218	6.37729	6.77668	4.1075	7.17933	-0.680134	0.72007
ENSG00000027075	PRKCH	10.075	10.3085	10.616	9.95484	9.12346	11.2616	9.2603	9.79484	10.0025	9.60513	-0.322494	0.901198
ENSG00000027644	INSRR	4.01812	2.07808	6.28324	2.44307	0	0	0	1.61796	0	1.45114	-4.41889	0.0432256
ENSG00000027697	IFNGR1	10.2473	10.9368	10.9799	10.3069	10.6309	11.4949	10.5596	10.7238	10.802	10.4669	0.00137182	1
ENSG00000027847	B4GALT7	8.57715	7.76804	7.54205	6.89543	8.13541	7.4589	8.73667	6.49988	6.88598	6.6228	-0.503219	0.836116
ENSG00000027869	SH2D2A	4.63745	5.94276	7.29764	5.15446	4.26261	0	5.11263	4.80231	6.99202	4.19711	-1.12724	0.732131
ENSG00000028116	VRK2	7.26577	7.47473	7.97325	8.03317	6.24025	7.41671	7.74005	7.52873	8.10454	7.81197	0.0525727	0.989153
ENSG00000028137	TNFRSF1B	8.35784	10.0466	11.8169	9.22056	8.94856	8.72061	9.2603	8.69476	11.2582	8.78768	-1.10213	0.609843
ENSG00000028203	VEZT	9.82159	9.54669	9.66326	9.22912	8.79156	9.11294	8.1534	9.84277	8.92579	9.72231	-0.471742	0.708559
ENSG00000028277	POU2F2	6.9833	7.50348	7.6503	5.7617	9.50932	6.11796	6.99918	6.23838	8.12333	6.84038	0.287902	0.953053
ENSG00000028310	BRD9	9.17988	8.53753	9.70816	9.14341	9.83948	8.93755	9.05286	7.9649	9.57776	8.03105	-0.144576	0.962108
ENSG00000028528	SNX1	10.8173	10.6345	10.3188	10.0677	10.0912	10.8368	10.425	10.4501	10.3242	10.2656	-0.234013	0.829213
ENSG00000028839	TBPL1	5.83368	5.90015	6.60779	5.93914	6.30808	7.10754	5.63026	6.91299	5.73665	6.59071	0.277641	0.913729
ENSG00000029153	ARNTL2	6.42119	7.15411	9.1438	8.89171	8.92715	6.90879	9.41031	7.9101	9.10664	7.81197	0.587138	0.838814
ENSG00000029363	BCLAF1	11.001	10.5993	11.0172	10.657	10.5333	9.47346	9.87921	10.6616	10.2427	10.8602	-0.485669	0.641443
ENSG00000029364	SLC39A9	9.37936	8.89413	8.93808	9.63392	9.96297	9.77425	9.70948	9.52994	9.02905	9.63925	0.54649	0.36059
ENSG00000029534	ANK1	3.89716	4.94102	5.58448	4.53542	4.51306	7.79162	5.26046	3.63014	5.58223	2.52836	0.772402	0.870821
ENSG00000029559	IBSP	3.89716	1.48039	0	4.87789	0	0	0	1.02482	3.56379	3.56548	0.510184	0.964623
ENSG00000029639	TFB1M	5.89814	6.06353	6.15074	5.98029	4.99686	5.76131	3.08173	5.86854	5.21272	6.17201	-0.468122	0.83578
ENSG00000029725	RABEP1	9.37559	9.28872	9.73009	9.40186	8.99045	9.19636	8.42815	9.4067	9.61143	9.69842	-0.173994	0.932008
ENSG00000029993	HMGB3	7.73446	7.16854	8.64363	8.48306	8.00865	7.13382	8.38047	7.22879	7.28689	8.8309	0.0719912	0.98821
ENSG00000030066	NUP160	9.04284	8.98154	9.4169	8.89171	9.30456	8.55544	8.36421	9.07979	7.71622	9.10867	-0.357842	0.815256
ENSG00000030110	BAK1	6.49947	6.69212	6.819	6.50219	5.88806	6.90879	8.11506	6.62614	7.21863	6.45471	0.283209	0.922582
ENSG00000030304	MUSK	7.57271	7.73205	7.60037	5.53192	5.07681	5.82722	6.09163	6.44952	6.12018	7.00525	-1.49941	0.0326815
ENSG00000030419	IKZF2	8.50136	9.08789	9.77157	7.86209	8.23461	7.75822	6.55963	8.26094	6.84127	9.14448	-1.17601	0.330516
ENSG00000030582	GRN	9.54286	10.3455	9.80088	11.1856	11.3091	11.4446	11.785	10.9203	11.5392	10.1108	1.32633	0.0278527
ENSG00000031003	FAM13B	9.42656	8.95369	9.16542	8.85623	9.06095	8.15458	8.84605	9.20774	8.92579	9.59707	-0.18601	0.929053
ENSG00000031081	ARHGAP31	10.2176	10.8125	10.8742	10.32	10.322	11.8304	10.0666	10.428	10.0791	10.2998	-0.0472897	0.990187
ENSG00000031691	CENPQ	4.19959	4.1561	5.36282	2.85063	5.42112	5.69225	0	4.50645	0	5.17466	-0.144711	0.989153
ENSG00000031698	SARS1	9.508	9.7595	8.94809	10.1779	10.1103	10.0265	9.91312	10.0279	9.94822	8.95457	0.479084	0.618893
ENSG00000031823	RANBP3	8.73989	8.85785	7.82352	9.01068	8.15396	8.55544	9.17901	8.91175	9.61807	8.44052	0.36787	0.827226
ENSG00000032219	ARID4A	9.0213	9.66912	9.1438	9.34786	9.02108	9.09967	8.84605	9.21404	9.38879	9.63611	-0.0601878	0.975626
ENSG00000032389	EIPR1	7.11118	7.06433	6.92422	7.02889	6.80717	5.76131	6.09163	6.76986	7.61363	6.90443	-0.206775	0.939846
ENSG00000032444	PNPLA6	9.14378	9.89804	9.76733	9.22912	8.06854	9.62937	9.31206	8.55688	8.74953	8.31651	-0.710451	0.488897
ENSG00000032742	IFT88	8.28337	8.17429	8.70102	6.84062	7.04438	4.97377	6.311	7.03183	7.39909	8.05242	-1.35487	0.183759
ENSG00000033011	ALG1	6.267	5.56036	4.10692	7.06759	6.46488	7.47954	7.43234	6.16746	4.71473	6.18925	1.17342	0.449862
ENSG00000033030	ZCCHC8	8.40112	8.11776	8.92799	7.50835	8.43751	6.96843	7.86081	8.08246	8.07588	8.34179	-0.550957	0.614215
ENSG00000033050	ABCF2	6.44297	6.40571	7.52877	6.93782	7.15902	6.74795	3.99391	6.31538	6.59429	6.12797	-0.380645	0.896314
ENSG00000033100	CHPF2	9.26891	8.91247	9.3486	8.94205	8.76767	7.37324	9.66373	7.94988	9.11605	8.57453	-0.40817	0.843238
ENSG00000033122	LRRC7	5.62096	5.29687	5.10081	3.92614	5.15256	0	0	4.53892	0	4.86698	-1.45035	0.704641
ENSG00000033170	FUT8	7.98997	7.86429	7.54205	8.98311	8.79156	7.13382	7.46318	8.48579	7.6786	9.04378	0.593194	0.706578
ENSG00000033178	UBA6	9.51829	9.70978	10.5311	9.25869	9.31696	8.28928	9.00125	9.78894	9.34142	9.64864	-0.686729	0.474137
ENSG00000033327	GAB2	10.1926	10.3542	10.0664	8.69873	8.74949	9.46314	8.65886	9.02066	9.80134	9.64551	-0.991208	0.103419
ENSG00000033627	ATP6V0A1	9.97516	9.67734	9.85778	8.91842	9.11875	10.0405	9.71589	9.65185	9.29245	9.54527	-0.332122	0.759348
ENSG00000033800	PIAS1	10.3565	10.078	10.0491	9.39807	9.02613	9.45794	9.58877	9.90637	9.98464	9.86195	-0.530165	0.427092
ENSG00000033867	SLC4A7	9.77729	9.80467	10.809	9.88071	9.7107	8.04805	8.11506	9.48378	9.37709	9.65019	-0.881782	0.463401
ENSG00000034053	APBA2	6.34616	7.49778	7.71038	6.32186	4.99686	6.31459	7.43234	6.02573	7.20105	5.44258	-0.85339	0.606225
ENSG00000034152	MAP2K3	9.29209	9.00184	10.4275	9.0255	8.14472	9.0591	8.19074	8.32519	9.37709	7.74065	-1.05542	0.279738
ENSG00000034239	EFCAB1	8.02648	7.22142	8.63745	6.09713	0	0	5.73509	3.6892	5.34669	8.05712	-2.0955	0.529564
ENSG00000034510	TMSB10	10.8414	11.068	11.0071	13.0155	13.2093	13.2782	13.3492	12.3156	12.9581	10.8957	1.91351	0.00587245
ENSG00000034533	ASTE1	6.33843	5.70601	5.44998	5.11805	4.91221	6.11796	3.08173	5.9553	5.28126	6.23979	-0.350198	0.918629
ENSG00000034677	RNF19A	10.325	10.2991	10.8369	9.55951	8.94324	9.6014	9.63692	10.0257	9.23314	10.0839	-0.876516	0.131878
ENSG00000034693	PEX3	6.42119	6.67706	5.92595	6.39975	6.05527	6.26788	5.51721	6.94363	4.50146	6.79039	-0.112753	0.976228
ENSG00000034713	GABARAPL2	8.37115	8.70656	8.94809	8.91842	9.42783	9.46314	9.28641	9.50139	9.5398	9.08698	0.640228	0.176822
ENSG00000034971	MYOC	4.01812	3.86848	0	3.01806	0	0	5.63026	5.89387	0	5.15724	1.14144	0.901855
ENSG00000035115	SH3YL1	8.616	8.88323	8.95058	7.9214	7.92472	7.53975	7.63559	8.46904	7.5868	9.12445	-0.675193	0.545577
ENSG00000035141	FAM136A	7.46689	6.84373	7.71625	8.16393	8.42992	0	8.61832	7.46256	7.25316	7.48538	0.390053	0.948747
ENSG00000035403	VCL	11.5164	11.2431	11.2677	11.748	11.4759	13.3052	11.1275	11.4318	10.8136	11.1913	0.485649	0.836116
ENSG00000035499	DEPDC1B	3.51405	3.97086	2.14307	3.01806	5.15256	0	0	3.90386	0	4.12725	0.143606	0.990187
ENSG00000035664	DAPK2	9.45452	9.19489	8.20391	7.28844	6.87582	8.02014	6.16852	8.01481	7.5732	7.87194	-1.51639	0.0420443
ENSG00000035681	NSMAF	8.61919	8.59477	8.94559	8.53232	8.43751	8.61263	8.24501	8.34138	8.63635	8.8742	-0.18421	0.869872
ENSG00000035687	ADSS2	8.84719	8.92528	9.02817	9.0833	7.77697	8.54569	8.22715	8.97541	9.01402	8.98944	-0.20398	0.921624
ENSG00000035720	STAP1	3.93862	2.75035	0	3.92614	6.80717	0	4.54837	4.04619	3.76865	4.32745	2.03592	0.532229
ENSG00000035862	TIMP2	10.8895	11.001	10.3719	11.4045	12.1082	10.068	11.7479	12.0705	11.9823	12.2668	1.01887	0.254332
ENSG00000035928	RFC1	9.14931	9.29038	9.05391	9.188	8.80922	7.05349	9.3783	9.00912	8.30713	9.44294	-0.260936	0.929372
ENSG00000036054	TBC1D23	8.86208	8.58673	8.87122	9.17255	9.32107	8.55544	9.12216	9.19124	8.80296	9.19765	0.297345	0.717891
ENSG00000036257	CUL3	9.61256	9.50036	9.53624	9.338	8.68717	8.11554	8.65886	9.58151	9.26733	9.60914	-0.422117	0.748137
ENSG00000036448	MYOM2	4.99272	4.51356	5.88483	4.15901	1.4954	0	3.99391	5.25736	3.76865	4.05382	-1.32664	0.604371
ENSG00000036473	OTC	2.01452	3.41513	0	0	2.69115	0	0	3.3663	0	1.45114	-0.771141	0.953053
ENSG00000036530	CYP46A1	4.55987	4.51356	4.03356	3.74699	5.07681	0	0	4.13383	4.25111	4.41801	-0.432476	0.942862
ENSG00000036549	ZZZ3	9.19813	8.84105	9.75882	9.31003	9.13285	8.36889	8.34778	9.65464	8.71897	9.85926	-0.148895	0.956079
ENSG00000036565	SLC18A1	0	0.779133	0	0	5.48112	0	0	0	0	0	-0.227747	0.992153
ENSG00000036672	USP2	6.27511	5.2569	4.36792	4.35946	4.91221	6.4876	5.63026	4.63216	3.56379	5.42812	-0.276028	0.952221
ENSG00000036828	CASR	2.41779	0.441536	0.89084	0	0	0	4.54837	1.35166	5.28126	1.66348	2.25373	0.701819
ENSG00000037042	TUBG2	6.63804	6.86604	6.797	5.6891	6.16908	7.35101	6.72149	5.81651	6.62098	6.3965	-0.302403	0.888136
ENSG00000037241	RPL26L1	4.16508	4.81823	4.24332	5.55934	6.24025	5.37728	6.311	5.17712	5.14077	5.42812	1.23614	0.115417
ENSG00000037280	FLT4	8.10596	9.3076	9.07463	9.26911	8.84391	10.3404	9.09287	9.03781	9.17578	7.7523	0.325226	0.909578
ENSG00000037474	NSUN2	9.06407	8.76473	9.69929	9.09037	8.9956	9.50904	9.11246	8.61324	8.75557	8.68807	-0.236968	0.884354
ENSG00000037637	FBXO42	9.0357	8.77065	8.84734	8.55972	8.37563	7.39514	8.47431	8.7872	9.2201	9.15549	-0.219952	0.929188
ENSG00000037749	MFAP3	8.47518	8.76354	8.92038	9.39427	9.5021	8.51602	8.85771	9.67395	8.70032	9.19977	0.450565	0.655405
ENSG00000037757	MRI1	7.16457	7.06818	6.47554	7.75354	8.26052	6.74795	6.91242	6.99719	6.8638	6.75029	0.367649	0.860627
ENSG00000037897	METTL1	5.17721	4.9906	7.04112	5.7617	5.79657	0	4.29762	5.61805	6.2961	4.1626	-0.755324	0.852768
ENSG00000037965	HOXC8	0.520397	1.28226	0	3.92614	3.95935	0	0	2.74219	0	0	2.93593	0.654492
ENSG00000038002	AGA	5.98974	5.83829	5.42151	6.58455	5.59411	6.87803	0	5.96728	5.83112	5.91643	0.226381	0.959755
ENSG00000038210	PI4K2B	8.66776	8.3058	8.96792	8.61629	8.84961	8.0618	8.93677	8.27788	7.77681	8.6261	-0.172901	0.937468
ENSG00000038219	BOD1L1	10.2395	10.6622	10.4462	10.6767	9.51292	10.0018	8.98007	9.97769	10.2913	10.6462	-0.342714	0.850454
ENSG00000038274	MAT2B	7.94998	8.48372	8.70398	8.53922	8.82667	8.61263	8.96937	9.12461	7.6786	9.0017	0.331077	0.829141
ENSG00000038295	TLL1	5.67102	7.78219	6.40458	7.66798	5.93171	6.93892	5.92435	7.75635	7.05209	6.76761	0.134827	0.974603
ENSG00000038358	EDC4	8.06676	8.08959	8.39907	8.01842	7.75283	7.94792	8.36421	7.58812	7.72854	7.31907	-0.35687	0.707508
ENSG00000038382	TRIO	11.3852	11.2833	11.5842	10.7873	9.82508	10.4307	9.9187	10.0193	10.1194	10.6002	-1.13831	0.00965815
ENSG00000038427	VCAN	11.1485	11.5266	13.4445	13.5519	13.1383	8.74639	12.4045	11.8143	13.0417	12.0147	0.172781	0.97537
ENSG00000038532	CLEC16A	9.52085	9.60489	9.4366	8.21223	8.38351	8.97438	8.20906	8.38892	8.57624	8.4022	-1.05624	0.00255877
ENSG00000038945	MSR1	9.34797	10.2571	9.94037	9.0082	9.54841	7.80803	8.33115	9.13924	8.44048	10.3934	-0.711069	0.679433
ENSG00000039068	CDH1	10.4783	9.90668	10.4004	9.20112	9.12816	8.78006	10.793	10.1623	7.78863	9.63533	-0.660884	0.729552
ENSG00000039123	MTREX	9.1614	9.45545	9.21189	9.4188	8.71242	8.52598	9.48737	9.37107	9.09241	9.32208	-0.108901	0.953053
ENSG00000039139	DNAH5	11.1195	10.8099	12.0734	7.82869	5.07681	5.61972	6.72149	5.49105	6.90782	9.94171	-3.63543	0.00936341
ENSG00000039319	ZFYVE16	9.307	9.68615	9.68887	9.40564	9.36154	8.71192	8.45909	9.72776	9.96133	9.86732	-0.120433	0.960983
ENSG00000039523	RIPOR1	9.69652	9.33345	9.86968	9.88614	10.5957	12.8491	10.4406	9.80071	10.1288	9.01626	1.29447	0.482047
ENSG00000039537	C6	6.81542	5.66587	6.75197	6.30576	0	5.37728	5.51721	4.60175	5.78466	6.99548	-0.756242	0.849807
ENSG00000039560	RAI14	9.24639	9.48747	9.82146	10.2523	10.0398	9.54865	9.79684	9.65185	9.57435	9.51908	0.256895	0.820918
ENSG00000039600	SOX30	1.45281	1.28226	0	0	4.26261	0	0	1.61796	0	2.82168	1.80988	0.852288
ENSG00000039650	PNKP	8.52876	8.0705	8.49784	8.17726	7.23068	8.12867	8.76171	7.00302	8.24843	7.32688	-0.429327	0.804419
ENSG00000039987	BEST2	3.61978	2.40507	2.80318	0	0	0	5.63026	1.02482	0	2.41565	0.00333745	1
ENSG00000040199	PHLPP2	8.26922	7.89716	8.35081	7.59037	7.31552	7.79162	8.28008	7.84342	7.51746	7.69308	-0.448438	0.551728
ENSG00000040275	SPDL1	5.44514	5.06964	4.17673	6.64977	5.84304	0	6.77164	5.88126	5.68699	6.52431	1.10422	0.644615
ENSG00000040341	STAU2	8.53553	8.8252	7.78492	8.50438	8.58834	8.43379	8.03519	9.32759	8.00672	9.32696	0.254418	0.918457
ENSG00000040487	SLC66A1	7.59233	6.27174	5.63496	6.88463	6.63298	6.11796	6.61562	5.66294	3.56379	5.5927	-0.60593	0.831359
ENSG00000040531	CTNS	8.4628	7.76091	7.91827	7.2469	7.90295	8.60325	7.26734	7.1469	7.66583	7.81197	-0.338969	0.852204
ENSG00000040608	RTN4R	4.05629	3.15009	3.69595	3.5424	0	0	0	3.29204	2.68091	2.73038	-1.28669	0.740265
ENSG00000040633	PHF23	6.91744	7.30872	7.85047	8.43947	8.06854	6.71351	8.28008	8.04621	8.73127	7.48538	0.679515	0.586185
ENSG00000040731	CDH10	0.520397	1.65457	1.4375	0	0	6.31459	5.26046	2.94964	4.98511	2.6329	3.96174	0.141031
ENSG00000040933	INPP4A	9.26382	9.60755	10.0244	9.02058	8.97488	9.09299	7.97224	8.83538	9.55025	9.19871	-0.650908	0.451398
ENSG00000041353	RAB27B	7.90885	7.72718	6.15074	8.30827	7.72829	5.82722	8.57661	9.24758	5.21272	9.21037	0.858041	0.763132
ENSG00000041357	PSMA4	8.01683	8.47503	9.14162	9.04017	9.08047	7.67117	9.50971	8.83374	8.17827	8.69262	0.199324	0.945875
ENSG00000041515	MYO16	6.75868	6.048	5.7309	6.25636	5.48112	6.4876	5.92435	5.1976	5.63556	4.82346	-0.492506	0.791699
ENSG00000041802	LSG1	8.17045	8.32847	9.03524	8.0574	6.8533	7.77502	7.30189	8.11513	7.91264	7.7867	-0.814356	0.282818
ENSG00000041880	PARP3	6.32286	6.61517	6.21851	6.73639	6.5791	6.60497	6.50137	6.38847	6.81839	6.52431	0.198341	0.878676
ENSG00000041982	TNC	10.7114	9.80236	13.5086	14.5641	13.0783	8.44433	14.5689	11.9649	11.6511	11.445	1.02486	0.800466
ENSG00000041988	THAP3	5.93957	6.13877	6.13329	6.09713	6.71022	7.25849	6.82011	6.41495	7.03235	5.9673	0.59197	0.565994
ENSG00000042062	RIPOR3	8.31716	8.61204	6.70549	5.93914	7.12181	6.67823	7.04068	6.20841	8.30713	7.22186	-0.973499	0.525173
ENSG00000042088	TDP1	6.78733	6.62567	6.41906	8.27144	6.87582	4.01897	7.23195	6.54853	6.69821	6.89395	0.410216	0.909059
ENSG00000042286	AIFM2	7.26169	7.16134	7.06893	6.95856	7.10284	7.74122	7.66242	6.97363	6.36087	7.25499	0.0324663	0.990725
ENSG00000042304	C2orf83	0	0.441536	0	0	1.4954	0	4.76193	0	0	0.900816	4.39934	0.571697
ENSG00000042317	SPATA7	7.24526	6.86604	6.07963	7.02889	7.12181	7.35101	6.44066	7.09325	6.22828	7.33852	0.194028	0.941193
ENSG00000042429	MED17	7.92183	7.40024	7.65643	7.62321	8.39135	6.21962	7.36858	7.90388	8.39481	7.57667	0.109976	0.972937
ENSG00000042445	RETSAT	7.91925	7.6801	7.28978	8.26313	8.37563	7.85618	8.98007	8.28507	7.33605	7.90624	0.563333	0.601652
ENSG00000042493	CAPG	7.90363	8.81491	7.88737	9.51119	7.39564	7.63483	9.81489	9.22655	8.93113	8.58108	0.681642	0.7043
ENSG00000042753	AP2S1	7.55616	6.94363	6.92422	9.40564	8.39915	8.58432	9.36202	7.76666	8.58982	7.20923	1.47735	0.0834919
ENSG00000042781	USH2A	5.15979	6.06353	4.30696	0	0	5.08571	5.51721	2.94964	3.03857	3.33697	-1.53817	0.692051
ENSG00000042813	ZPBP	0	0.779133	0	0	0	0	0	0	0	1.20206	0.639473	0.980724
ENSG00000042832	TG	5.29362	5.32292	3.25438	5.32388	5.53872	5.37728	3.99391	3.50424	6.59429	4.60954	0.41373	0.929372
ENSG00000042980	ADAM28	7.31382	7.6236	9.38039	6.89543	8.74949	6.06431	0	5.55595	7.66583	7.82306	-1.12724	0.738817
ENSG00000043039	BARX2	2.90982	2.07808	0	0	0	4.57396	0	0	2.68091	2.41565	0.472441	0.975411
ENSG00000043093	DCUN1D1	9.28306	9.13826	8.84466	8.87817	8.67438	8.51602	8.01451	9.01346	8.29889	9.50366	-0.320881	0.838814
ENSG00000043143	JADE2	8.91107	9.32461	8.51478	8.42464	8.42992	8.98885	9.06297	8.65827	8.71278	9.1805	-0.15123	0.940881
ENSG00000043355	ZIC2	0	0	0	0	0	0	4.29762	3.04316	4.25111	0	6.03893	0.330021
ENSG00000043462	LCP2	8.87815	9.47228	11.5214	9.01811	9.14681	9.72324	8.36421	9.27193	10.3916	9.35589	-0.979416	0.535345
ENSG00000043514	TRIT1	8.29937	7.57295	8.27724	7.33677	6.49429	5.18959	6.16852	7.08227	8.55564	7.13107	-0.909754	0.605755
ENSG00000043591	ADRB1	8.19418	8.00766	9.32766	6.92734	7.29894	10.523	7.66242	6.80366	6.64718	6.65419	-1.52168	0.0168197
ENSG00000044090	CUL7	7.84488	7.75614	7.36647	7.01905	7.19529	5.82722	6.44066	7.40207	6.99202	7.43204	-0.667351	0.502124
ENSG00000044115	CTNNA1	11.2941	11.5937	11.7098	11.7217	10.8629	11.7144	11.5978	11.5112	10.9619	11.1036	-0.151113	0.937468
ENSG00000044446	PHKA2	8.21542	8.35079	7.87692	7.22138	7.06413	6.4876	6.16852	6.9557	7.33605	7.65944	-1.09034	0.078144
ENSG00000044459	CNTLN	7.92183	8.23212	7.58761	8.55292	8.36771	8.43379	8.22715	8.1809	8.80877	9.13561	0.632445	0.369651
ENSG00000044524	EPHA3	6.06655	5.91734	3.49199	6.41484	5.42112	0	4.54837	6.74224	4.1075	7.11762	0.382668	0.952221
ENSG00000044574	HSPA5	10.8373	11.9729	11.2261	12.6442	12.0425	10.9903	12.5245	12.9879	11.4103	10.9256	0.704106	0.661214
ENSG00000046604	DSG2	8.12404	8.1103	8.37329	8.45049	7.63893	6.90879	9.63692	8.9287	5.68699	8.60055	0.208342	0.96208
ENSG00000046647	GEMIN8	6.50637	6.8073	6.51651	6.11572	5.35852	5.28649	4.94791	6.48329	6.53938	7.01011	-0.457102	0.829912
ENSG00000046651	OFD1	8.14411	8.82861	8.64671	7.76536	7.3481	7.91798	6.61562	8.37774	7.55947	8.51251	-0.71578	0.52156
ENSG00000046653	GPM6B	9.18312	9.19489	7.83975	7.2469	8.68079	6.84659	8.29731	9.22655	7.65296	9.14669	-0.464084	0.86746
ENSG00000046889	PREX2	9.35755	10.7024	8.40636	9.28767	8.50409	10.4066	8.05558	10.2141	8.80296	9.77609	-0.277419	0.948173
ENSG00000047056	WDR37	8.78888	8.74078	8.4244	8.51842	6.75951	7.59754	6.72149	7.84666	9.13006	8.43149	-0.56527	0.779248
ENSG00000047188	YTHDC2	9.60372	9.65829	9.80364	9.19457	8.46748	9.10632	8.72399	9.06314	8.98349	9.36824	-0.673917	0.156094
ENSG00000047230	CTPS2	7.35651	7.90149	6.47554	7.50835	6.40418	5.89024	6.24152	7.9286	6.72306	7.87727	-0.20672	0.953053
ENSG00000047249	ATP6V1H	8.02166	7.90365	8.10442	8.11396	7.6257	7.88741	8.42815	8.09888	8.0662	8.18514	0.062358	0.969539
ENSG00000047315	POLR2B	9.47139	9.50108	10.1491	9.38472	8.5815	8.70317	8.31433	9.27796	8.89878	9.51738	-0.723236	0.363139
ENSG00000047346	FAM214A	9.44646	9.60157	8.71575	8.70181	9.14217	9.4475	8.57661	9.03639	8.37142	9.90369	-0.188739	0.945486
ENSG00000047365	ARAP2	9.97392	10.543	10.2856	8.07175	8.02889	8.78836	7.76503	9.19634	8.57624	9.24686	-1.65659	0.00514736
ENSG00000047410	TPR	10.3521	10.7794	10.5093	11.1018	9.6886	9.69703	10.1014	10.316	10.5785	11.1172	-0.0792583	0.979892
ENSG00000047457	CP	7.61168	8.81032	10.6745	8.06698	6.13213	6.60497	7.23195	8.40662	9.78963	8.18728	-1.33977	0.519898
ENSG00000047578	KATNIP	8.96096	8.84555	9.35614	7.45095	6.87582	7.91798	5.73509	7.34353	8.11396	8.1613	-1.51653	0.0547384
ENSG00000047579	DTNBP1	6.97834	7.29234	6.64521	7.81169	6.94136	6.35982	7.81371	7.29207	7.18325	7.06253	0.284375	0.882855
ENSG00000047597	XK	5.44514	5.69608	5.86382	5.47548	4.62367	5.95063	3.99391	4.47323	4.71473	4.90923	-0.684152	0.627995
ENSG00000047617	ANO2	7.89049	8.38364	8.47723	8.60318	8.18135	9.46314	6.61562	8.44568	8.38705	8.02626	0.167044	0.957531
ENSG00000047621	C12orf4	7.13367	7.00121	7.37392	7.54309	8.00865	7.2344	7.60825	7.98271	7.28689	7.90102	0.518806	0.474727
ENSG00000047634	SCML1	8.32695	8.06086	8.72452	7.32084	7.55767	6.60497	6.72149	7.48773	7.12849	7.93975	-1.06634	0.0892827
ENSG00000047644	WWC3	10.4405	10.5297	9.75312	9.81968	10.1269	11.6326	10.219	10.0618	9.7539	10.1415	0.117224	0.971204
ENSG00000047648	ARHGAP6	8.93303	9.27211	7.13179	8.22084	8.76163	10.229	8.84605	8.90086	8.79126	8.90323	0.379725	0.891704
ENSG00000047662	FAM184B	4.91176	5.80172	4.86742	2.44307	4.7264	0	3.99391	3.50424	6.22828	3.93617	-0.875302	0.834266
ENSG00000047849	MAP4	11.6844	11.6553	11.3293	11.8659	11.3225	11.9415	11.7162	11.4043	11.2959	11.3492	0.0137839	0.99365
ENSG00000047932	GOPC	8.72071	8.47358	8.24916	9.3557	9.92567	8.88436	8.53365	9.78472	9.01402	9.63611	0.891718	0.205355
ENSG00000047936	ROS1	10.7111	10.3391	9.45252	7.69294	6.73508	0	7.78957	9.61235	6.51112	10.35	-1.65835	0.604236
ENSG00000048028	USP28	7.46334	7.85316	7.85047	7.82304	7.41115	7.70662	7.74005	7.81718	7.66583	8.18943	0.0572817	0.975499
ENSG00000048052	HDAC9	7.30988	7.01725	8.47377	5.93914	8.19036	6.71351	5.51721	7.6526	4.90049	7.26316	-0.753571	0.766308
ENSG00000048140	TSPAN17	7.78647	7.41847	7.32864	7.83431	7.29894	7.35101	7.78957	7.84666	7.6786	7.79517	0.151683	0.923104
ENSG00000048162	NOP16	6.4065	5.66587	6.40458	6.78364	6.34083	0	6.77164	6.20841	6.59429	5.90603	0.0512045	0.992153
ENSG00000048342	CC2D2A	9.64266	9.46864	9.55929	9.07145	9.01094	9.1456	8.65886	9.10982	10.6038	9.45992	-0.125346	0.964584
ENSG00000048392	RRM2B	8.60155	9.03963	9.86968	8.84514	9.22784	7.96265	8.61832	9.52184	8.0855	9.5906	-0.306934	0.904171
ENSG00000048405	ZNF800	8.44313	8.83767	9.46129	8.64856	9.20133	9.45794	9.01172	8.91639	8.70656	9.25303	0.0787317	0.97172
ENSG00000048462	TNFRSF17	3.33933	4.09696	0	0	4.11893	0	5.11263	2.94964	4.50146	4.60954	0.758622	0.93395
ENSG00000048471	SNX29	9.15041	9.14375	8.67412	8.15946	7.95677	7.72403	8.51904	7.96788	8.00672	8.74458	-0.814214	0.150429
ENSG00000048540	LMO3	10.9016	9.95379	8.59983	8.79701	7.75283	5.95063	8.92573	9.68759	7.55947	10.8548	-0.914436	0.766544
ENSG00000048544	MRPS10	7.50188	7.09109	7.59401	8.12318	7.80071	5.28649	8.20906	7.62639	6.15712	7.43566	0.102547	0.982381
ENSG00000048545	GUCA1A	2.82393	1.48039	0	0.91655	0	1.82183	0	1.35166	0	0	-1.8065	0.866624
ENSG00000048649	RSF1	9.85783	10.2843	10.0767	10.0784	10.1339	9.50904	9.3783	10.255	10.161	10.5643	-0.0187143	0.992922
ENSG00000048707	VPS13D	11.6834	11.9228	11.5749	10.4437	9.54841	10.3376	9.63014	10.4323	10.8717	10.9552	-1.33183	0.0206595
ENSG00000048740	CELF2	11.5898	11.4755	11.0663	11.1505	11.3468	9.70582	11.1154	10.6057	11.1683	10.7788	-0.47609	0.686007
ENSG00000048828	FAM120A	10.6406	10.5694	10.7665	11.4441	11.6944	10.8606	11.1608	10.7185	10.5423	10.7774	0.42151	0.67153
ENSG00000048991	R3HDM1	8.16828	8.08389	7.64416	9.33404	9.49484	9.06594	9.48737	8.9931	8.94176	9.11545	1.23521	0.000340547
ENSG00000049089	COL9A2	5.85549	6.19625	6.38996	5.78511	8.33557	5.69225	4.76193	5.42309	5.96215	6.25625	0.35433	0.942926
ENSG00000049130	KITLG	10.0574	10.1529	8.80112	10.4737	10.0273	11.0843	9.38637	10.7431	8.07588	10.1766	0.450511	0.870812
ENSG00000049167	ERCC8	7.71669	6.98499	8.33563	7.81738	8.18135	7.85618	7.46318	7.49188	7.87986	7.91663	0.0438237	0.989153
ENSG00000049192	ADAMTS6	5.35615	7.0873	4.48262	7.28023	7.50083	7.02569	4.54837	6.86897	6.74749	7.19222	0.899732	0.645887
ENSG00000049239	H6PD	10.9679	11.005	11.2771	9.77214	9.87065	10.8268	9.88492	9.96355	10.9684	10.169	-0.80742	0.273296
ENSG00000049245	VAMP3	9.62689	9.55426	9.26694	10.1857	10.9059	11.2823	10.1496	10.2912	10.3443	9.70668	1.00322	0.140152
ENSG00000049246	PER3	8.55732	7.83969	6.44758	6.33778	7.12181	7.82426	6.86701	8.1016	7.30346	7.82306	-0.402926	0.876767
ENSG00000049247	UTS2	0.902035	1.28226	0	0	0	0	0	3.95288	0	0	-1.69276	0.939846
ENSG00000049249	TNFRSF9	2.82393	4.4676	6.06129	0	0	0	5.39454	3.95288	5.58223	2.90755	-1.01492	0.897829
ENSG00000049283	EPN3	4.39095	4.37105	0	2.85063	4.11893	3.77362	6.16852	1.02482	0	4.95027	0.526778	0.95295
ENSG00000049323	LTBP1	9.54118	9.44141	8.81487	11.1466	10.9636	9.91729	10.456	10.8801	9.96654	10.6166	1.33179	0.0164957
ENSG00000049449	RCN1	8.84855	8.9327	9.12406	10.7365	11.3509	9.1456	10.8466	10.2876	10.2851	9.54611	1.50463	0.0469881
ENSG00000049540	ELN	12.976	11.4217	8.40998	13.0206	11.5006	12.1626	13.7839	13.3478	12.3198	12.7425	1.00834	0.647984
ENSG00000049541	RFC2	6.52691	6.37492	6.13329	7.68674	7.04438	7.4589	6.61562	6.62614	6.45288	5.89556	0.58465	0.67153
ENSG00000049618	ARID1B	11.8648	11.8455	11.1315	11.2042	11.3768	11.3692	10.2503	11.531	11.6752	11.9963	-0.229851	0.91891
ENSG00000049656	CLPTM1L	10.2819	9.74753	9.70963	10.2977	9.93374	10.0089	10.951	9.43716	10.0076	9.19017	0.134995	0.95782
ENSG00000049759	NEDD4L	12.1162	11.6541	11.1232	10.1455	9.51292	11.5822	10.4172	10.6607	9.81874	11.0042	-1.08689	0.261882
ENSG00000049768	FOXP3	5.1243	4.06645	5.36282	0	4.62367	0	4.54837	1.84268	5.52685	2.98859	-1.08438	0.842196
ENSG00000049769	PPP1R3F	5.74299	6.36242	1.4375	5.22464	6.91985	5.37728	5.73509	5.23772	5.68699	5.57968	0.265586	0.957949
ENSG00000049860	HEXB	9.00919	9.13826	8.73034	10.3682	9.85373	9.62475	10.159	9.78641	9.4384	10.1964	0.983447	0.0272556
ENSG00000049883	PTCD2	6.59331	6.70703	4.94949	7.33677	7.02436	7.15963	7.04068	7.07121	5.87613	7.50961	0.804275	0.516609
ENSG00000050030	NEXMIF	5.81153	4.85439	3.69595	0.91655	4.82229	0	0	4.82882	5.06504	4.53055	-0.983822	0.857355
ENSG00000050130	JKAMP	7.83668	7.57024	7.16652	7.72961	7.6257	7.96265	4.94791	8.08521	7.25316	8.31455	0.135549	0.971678
ENSG00000050165	DKK3	10.6953	10.567	7.99273	10.2627	10.108	9.96198	10.5013	10.8285	9.69858	10.7824	0.199641	0.952221
ENSG00000050327	ARHGEF5	6.98825	7.49205	7.58119	6.03989	4.7264	4.57396	3.60875	6.17781	6.19314	5.75206	-1.80817	0.0389062
ENSG00000050344	NFE2L3	7.88784	8.39289	7.87167	8.18608	8.69985	8.22961	9.12216	8.44782	8.90964	8.24615	0.51176	0.543184
ENSG00000050393	MCUR1	7.94998	7.74896	8.35458	8.37536	9.34549	9.13262	8.64547	8.72858	7.75288	8.20435	0.644763	0.533152
ENSG00000050405	LIMA1	9.71527	9.53071	9.17398	10.133	10.3281	10.2592	9.44163	10.5168	9.76889	10.5074	0.692649	0.282074
ENSG00000050426	LETMD1	8.48046	8.57459	8.38808	8.08124	8.50409	7.63483	8.03519	8.23393	8.57624	8.70166	-0.185817	0.911555
ENSG00000050438	SLC4A8	6.87536	7.12849	7.96341	5.63859	4.51306	5.54335	0	4.43923	4.1075	7.5962	-1.74191	0.453502
ENSG00000050555	LAMC3	8.18344	7.58645	7.27395	8.83115	9.66939	10.0849	10.3152	8.79897	8.47746	8.83639	1.71573	0.0239586
ENSG00000050628	PTGER3	4.12972	5.38604	0.89084	5.55934	4.82229	6.60497	5.51721	5.54	0	5.10367	1.09668	0.789197
ENSG00000050730	TNIP3	4.36077	6.38732	10.5051	4.15901	5.53872	5.18959	0	4.50645	5.83112	4.86698	-4.14829	0.00818322
ENSG00000050748	MAPK9	8.88214	8.65752	8.02621	9.03041	8.16315	8.57476	9.14136	8.83374	8.76158	8.57124	0.187549	0.919681
ENSG00000050767	COL23A1	4.82599	4.09696	5.06444	4.69224	5.84304	5.4627	6.37729	4.85484	6.26259	3.85204	0.837177	0.659032
ENSG00000050820	BCAR1	8.98466	9.10394	10.6324	9.82392	9.26671	10.5574	9.3783	9.01635	10.4089	8.52954	-0.0548543	0.990562
ENSG00000051009	FHIP1B	8.77464	8.12887	9.1438	7.85105	7.14053	7.75822	7.23195	7.80722	8.56941	7.73479	-0.94319	0.210898
ENSG00000051108	HERPUD1	10.5661	10.7055	9.74453	9.79394	10.5137	10.1857	9.8906	10.7405	9.74179	10.7395	-0.109388	0.962469
ENSG00000051128	HOMER3	6.65679	6.40571	6.37519	7.77123	8.16315	7.65311	7.46318	8.00612	7.69124	6.97574	1.24037	0.0106859
ENSG00000051180	RAD51	5.08791	4.06645	4.42641	5.91812	6.09421	0	6.01041	3.95288	5.34669	3.97646	0.668154	0.876294
ENSG00000051341	POLQ	5.84462	5.54937	5.39246	7.02889	7.04438	5.08571	6.24152	4.97837	5.21272	5.86369	0.555798	0.814883
ENSG00000051382	PIK3CB	9.15591	9.57811	9.1018	8.85069	8.41462	8.45479	8.1534	8.86289	9.93232	8.91235	-0.38541	0.825443
ENSG00000051523	CYBA	8.7472	9.44289	10.4532	10.71	10.8315	9.39957	11.5943	9.47855	11.6672	9.11207	0.998924	0.568607
ENSG00000205420	KRT6A	1.66528	3.71959	0.89084	9.76627	7.88085	3.77362	10.2635	5.58734	6.48229	5.5399	6.12313	0.000149075
ENSG00000051620	HEBP2	9.10448	9.23744	9.25488	9.11136	8.70615	9.32169	9.72865	8.98576	9.63125	9.06379	0.0555616	0.980325
ENSG00000051825	MPHOSPH9	8.05503	8.13072	7.35898	8.47589	8.20822	6.31459	7.19567	8.1497	7.6786	8.42967	0.0542231	0.990187
ENSG00000052126	PLEKHA5	9.26586	9.56998	8.51815	8.73224	8.45257	9.16484	8.26265	9.35064	7.7649	9.9089	-0.218035	0.948173
ENSG00000052344	PRSS8	7.78079	7.94825	8.35834	5.87513	6.13213	0	8.42815	7.24856	3.76865	6.00675	-1.41449	0.641443
ENSG00000052723	SIKE1	8.22801	7.99557	8.55138	8.57659	9.22345	7.43796	8.57661	8.72152	8.23984	9.0017	0.358075	0.829061
ENSG00000052749	RRP12	7.55949	7.66999	8.92038	7.82869	7.19529	7.75822	6.91242	6.75611	7.18325	6.18925	-0.986038	0.342017
ENSG00000052795	FNIP2	9.98756	10.3199	10.3579	9.74852	9.04613	10.6238	8.7112	9.65926	8.63635	9.75526	-0.624668	0.649853
ENSG00000052802	MSMO1	8.91497	8.73836	9.26092	8.41716	8.74949	7.63483	8.26265	8.92717	5.28126	8.2107	-0.7586	0.684432
ENSG00000052841	TTC17	9.81256	10.2255	10.2517	9.45756	9.52009	9.15846	9.31206	9.93028	9.67011	10.2928	-0.439859	0.640504
ENSG00000052850	ALX4	4.68695	4.21291	4.94949	3.92614	4.39326	0	0	2.20835	4.71473	1.84854	-1.3418	0.686065
ENSG00000053108	FSTL4	3.93862	2.96402	0	2.6612	0	5.37728	5.11263	3.80052	3.76865	3.13818	1.13357	0.824234
ENSG00000053254	FOXN3	10.8792	10.7575	9.80364	10.6915	10.8373	11.8081	10.8201	10.8207	11.0119	11.3938	0.553443	0.591095
ENSG00000053328	METTL24	4.42051	4.9241	0	5.25848	5.48112	5.37728	6.16852	5.33338	5.06504	4.53055	1.26445	0.567289
ENSG00000053371	AKR7A2	6.66916	6.76518	5.75392	8.08596	7.8584	6.96843	5.51721	7.79383	8.29889	7.62817	1.20496	0.264272
ENSG00000053372	MRTO4	7.17328	6.56695	7.05972	8.69873	7.8356	6.67823	7.15846	6.93145	7.62686	6.23149	0.569751	0.778544
ENSG00000053438	NNAT	7.52928	6.28504	6.54318	5.58624	6.13213	4.22859	6.09163	6.19828	7.63997	5.77509	-0.648625	0.792572
ENSG00000053501	USE1	5.08791	5.62459	5.10081	5.78511	5.64745	7.85618	6.09163	5.97916	6.36087	5.5399	1.12159	0.406812
ENSG00000053524	MCF2L2	5.56911	5.84729	6.50298	3.01806	4.7264	7.59754	0	3.85311	5.34669	4.68443	-0.580708	0.929708
ENSG00000053702	NRIP2	7.2076	6.69711	6.16798	5.18998	6.13213	6.40368	5.11263	6.79696	7.16522	7.0672	-0.287907	0.933079
ENSG00000053747	LAMA3	10.8921	10.9062	8.4136	8.64216	8.65497	7.96265	10.4328	10.1307	7.81199	9.63218	-1.08777	0.559126
ENSG00000053770	AP5M1	8.58206	8.62387	8.05893	9.0762	9.13751	8.72061	9.05286	9.34376	7.99657	9.21775	0.547869	0.542949
ENSG00000053900	ANAPC4	8.71773	8.12147	8.48069	8.01842	8.12605	5.69225	6.50137	8.58047	8.36354	8.85136	-0.404351	0.900295
ENSG00000053918	KCNQ1	7.54949	7.47183	8.20808	5.15446	6.37285	7.51996	6.91242	5.94322	6.3922	6.28059	-1.28579	0.161727
ENSG00000054116	TRAPPC3	7.71371	7.86429	7.97815	8.23366	8.68717	8.51602	8.82245	8.63593	8.60326	8.05477	0.668241	0.150167
ENSG00000054118	THRAP3	10.2753	10.3889	10.7862	11.114	10.3584	10.0474	10.4211	10.1694	10.5921	10.2928	-0.0325493	0.990187
ENSG00000054148	PHPT1	7.44907	7.00121	6.15074	8.05259	8.75557	6.00859	8.11506	7.44125	8.0855	6.75029	0.868868	0.584146
ENSG00000054179	ENTPD2	4.53306	3.67983	1.833	3.30392	0	0	4.29762	2.49982	0	2.6329	-1.25595	0.81744
ENSG00000054219	LY75	6.44297	7.03705	7.74526	6.25636	5.53872	6.52779	7.30189	6.17781	6.08226	6.96075	-0.678227	0.613513
ENSG00000054267	ARID4B	9.82643	10.2229	10.8111	9.84913	9.8452	10.0883	9.46468	10.0478	10.4763	10.3121	-0.298024	0.827115
ENSG00000054277	OPN3	3.66987	4.88967	3.59757	5.11805	4.51306	0	0	4.36872	3.32495	4.29595	-0.170474	0.983053
ENSG00000054282	SDCCAG8	8.60799	8.87775	8.03564	8.63574	8.80922	7.32843	8.36421	8.81398	9.10664	9.27944	0.17921	0.949294
ENSG00000168542	COL3A1	12.5892	10.0694	8.03093	17.1305	18.1879	11.3637	17.231	17.2165	18.385	16.5797	6.08965	1.05687e-06
ENSG00000054392	HHAT	6.9018	6.17496	6.80804	5.29155	5.88806	6.31459	7.66242	6.54853	5.06504	6.84038	-0.2059	0.953196
ENSG00000054523	KIF1B	11.0336	10.8245	10.8794	10.6053	10.1339	10.5695	10.1014	10.159	10.4689	10.6042	-0.52065	0.245683
ENSG00000054598	FOXC1	7.08373	7.83064	7.38133	8.00353	6.898	7.13382	7.30189	7.35725	6.48229	7.41382	-0.165941	0.948877
ENSG00000054611	TBC1D22A	8.49789	8.67405	8.8633	8.27144	8.4069	8.03416	7.95063	8.01481	9.43464	8.18943	-0.26439	0.899803
ENSG00000054654	SYNE2	12.0291	13.126	12.0879	11.8813	11.0025	12.114	11.1394	11.3902	11.1176	12.3687	-0.844182	0.389991
ENSG00000054690	PLEKHH1	6.85926	6.00842	6.44758	4.42053	5.07681	6.99734	5.11263	3.80052	4.50146	6.94561	-0.738237	0.810703
ENSG00000054793	ATP9A	9.83811	9.56248	9.89449	8.70795	8.22587	8.41248	8.7112	9.28276	8.50638	9.60833	-0.91141	0.191822
ENSG00000054796	SPO11	0.902035	0	0	0	0	4.71989	0	0	0	0	3.45802	0.791942
ENSG00000054803	CBLN4	2.53053	0.441536	0	0	0	0	0	0.601556	0	0	-2.4013	0.888098
ENSG00000054938	CHRDL2	2.73261	3.71959	3.25438	4.22897	4.62367	0	0	3.13098	2.68091	2.01254	-0.0524985	0.994897
ENSG00000054965	FAM168A	9.23811	9.12352	8.69509	9.41318	9.09974	9.3887	9.55337	9.3552	9.92698	9.52504	0.446882	0.496966
ENSG00000054967	RELT	7.85844	7.81925	10.5093	8.14143	7.26521	6.5669	7.90642	6.83014	9.75991	6.88868	-1.26026	0.563825
ENSG00000054983	GALC	8.89141	9.11702	10.035	8.74124	8.59514	8.15458	8.86927	9.16027	9.34543	9.41297	-0.479798	0.705317
ENSG00000055044	NOP58	8.63188	8.45162	9.45428	8.80848	9.23221	7.53975	7.86081	9.24143	8.51352	8.66822	-0.242456	0.932008
ENSG00000055070	SZRD1	9.36041	8.99274	8.94809	9.17477	9.01602	9.06594	9.11246	9.29588	8.99884	9.1345	0.00622462	0.997414
ENSG00000055118	KCNH2	5.10622	4.72364	4.17673	3.16806	5.07681	0	0	3.95288	4.71473	3.61737	-0.922492	0.802929
ENSG00000055130	CUL1	9.03689	9.22109	9.4366	8.95501	8.82667	8.45479	8.82245	8.93023	8.68142	9.22403	-0.376014	0.574485
ENSG00000055147	FAM114A2	7.6713	8.10092	7.67464	8.38305	8.56773	7.41671	8.64547	8.8946	7.69124	8.27672	0.518821	0.642617
ENSG00000055163	CYFIP2	8.15515	9.02086	8.92038	7.06759	8.79747	7.39514	4.76193	7.63393	8.33158	8.03821	-0.948129	0.591732
ENSG00000055208	TAB2	9.695	10.0703	10.4594	10.0204	10.1432	10.1378	10.4406	10.1759	9.83593	10.1237	0.0260973	0.990187
ENSG00000055211	GINM1	8.63976	8.43081	8.67714	9.64995	9.34549	9.62937	9.8268	9.51981	9.1531	9.17618	0.903178	0.0127089
ENSG00000055332	EIF2AK2	10.5402	10.4103	11.9136	10.7902	11.4602	10.5743	11.0835	11.4692	10.2079	10.9114	-0.137185	0.96056
ENSG00000055483	USP36	9.82643	9.41516	10.314	9.0974	8.86658	8.98885	8.31433	8.71088	8.82034	8.80456	-1.07837	0.0121658
ENSG00000055609	KMT2C	12.1552	12.3415	12.0808	11.2522	10.6653	10.8368	10.2414	11.269	11.4303	11.871	-1.03044	0.112701
ENSG00000055732	MCOLN3	6.42849	7.06046	5.86382	5.18998	5.88806	0	5.26046	7.13101	5.96215	7.51987	-0.305118	0.957413
ENSG00000055813	CCDC85A	6.22573	7.46891	5.10081	6.53017	5.53872	8.89976	6.16852	7.01461	6.45288	6.00675	0.534175	0.894844
ENSG00000055917	PUM2	10.6968	10.6922	10.7729	10.2865	10.442	10.8408	9.83272	10.8128	10.045	11.0069	-0.196569	0.917093
ENSG00000055950	MRPL43	6.33843	6.58858	6.34518	7.69912	7.06413	8.0618	7.19567	7.41087	7.44463	7.04842	1.03398	0.0445465
ENSG00000055955	ITIH4	2.90982	3.09069	2.80318	0	0	0	0	2.03707	0	2.90755	-2.00886	0.755156
ENSG00000055957	ITIH1	2.73261	0	4.48262	0	0	0	0	2.36144	0	0.900816	-3.25448	0.642386
ENSG00000056050	HPF1	5.52896	5.95946	4.17673	6.73639	6.80717	4.01897	0	6.59559	6.67292	6.05458	0.785988	0.83277
ENSG00000056097	ZFR	9.75788	10.3069	10.3691	10.2926	10.2762	9.85546	9.79684	10.4106	9.88079	10.2828	-0.033484	0.989153
ENSG00000056277	ZNF280C	6.61904	6.0941	6.44758	6.0203	7.29894	7.61631	5.83282	6.64863	4.25111	6.31242	0.186709	0.96208
ENSG00000056487	PHF21B	3.81049	2.67146	0	0	0	5.82722	0	0	0	1.66348	0.405277	0.985946
ENSG00000056558	TRAF1	6.45015	7.75853	9.30055	5.38645	5.64745	6.84659	6.16852	5.88126	7.20105	6.46182	-1.94405	0.057474
ENSG00000056586	RC3H2	9.87194	10.1176	9.94163	9.66895	9.8452	10.3958	7.83746	9.97175	9.71416	10.47	-0.104337	0.975411
ENSG00000056736	IL17RB	6.04772	5.14457	5.58448	6.73639	5.64745	5.28649	3.99391	6.12532	5.28126	5.98716	0.176662	0.959412
ENSG00000056972	TRAF3IP2	8.45211	8.46191	9.60273	8.44315	7.48627	8.15458	7.12026	8.39336	9.47178	8.26661	-0.580837	0.753974
ENSG00000056998	GYG2	4.5862	4.4676	6.26733	4.87789	3.04923	0	0	4.00029	0	3.7627	-2.06157	0.489602
ENSG00000057019	DCBLD2	9.84834	8.91996	8.86595	9.6939	9.78399	8.45479	10.3893	9.52691	9.07803	10.1203	0.406471	0.83277
ENSG00000057149	SERPINB3	4.42051	5.76419	7.99273	4.83367	0	0	0	2.03707	0	8.69564	-3.9068	0.127251
ENSG00000057252	SOAT1	9.6897	9.55358	9.96278	9.85467	9.75086	8.52598	8.78631	9.63412	9.96914	10.198	-0.10615	0.968801
ENSG00000057294	PKP2	6.33067	6.35613	6.69364	6.77197	3.77989	0	3.99391	5.35177	6.3922	6.05458	-0.900061	0.800466
ENSG00000057468	MSH4	4.09347	3.83267	4.42641	3.74699	3.77989	1.82183	0	4.40441	0	3.20753	-0.948034	0.819282
ENSG00000057593	F7	0.902035	1.28226	0	3.16806	0	0	0	0	0	1.20206	0.884878	0.96208
ENSG00000057608	GDI2	9.81465	10.0607	10.0409	11.1856	10.9675	10.4595	10.6989	10.6219	10.771	10.6082	0.802371	0.0303404
ENSG00000057657	PRDM1	8.96849	9.41365	10.1887	8.68012	10.4172	8.81297	10.1731	7.96788	9.01402	8.8835	-0.249406	0.948207
ENSG00000057663	ATG5	7.97261	7.7223	7.76239	8.20356	8.07829	6.16969	7.12026	8.41976	6.22828	8.26661	-0.0696966	0.989153
ENSG00000057704	TMCC3	7.93213	8.51088	8.70988	8.85346	6.98346	7.94792	7.15846	7.37535	7.36791	7.965	-0.615839	0.665636
ENSG00000057757	PITHD1	8.46103	8.09904	7.87692	8.8836	9.37741	8.8688	9.35381	8.64155	8.71278	8.4333	0.763037	0.196756
ENSG00000057935	MTA3	8.45032	8.68915	7.48816	8.24214	8.55383	8.1023	8.07568	8.66012	8.41019	8.77631	0.133658	0.952221
ENSG00000058056	USP13	8.99206	8.35868	6.90378	8.15946	7.99842	7.79162	7.99353	7.92246	8.5277	8.53966	-0.158365	0.953053
ENSG00000058063	ATP11B	10.5669	10.7811	11.0089	10.414	10.6781	10.1215	10.4675	10.2544	11.1409	10.7965	-0.206354	0.890743
ENSG00000058085	LAMC2	8.92789	8.91568	10.5994	9.04987	7.89194	6.81446	10.3933	9.09761	7.87986	8.2001	-0.836807	0.726439
ENSG00000058091	CDK14	8.82801	9.06106	8.39907	9.09973	9.76902	9.19011	8.88074	9.16157	9.27994	9.47318	0.503102	0.472892
ENSG00000058262	SEC61A1	10.7991	10.5598	10.7365	11.6868	11.3698	10.3739	11.3868	10.7873	10.5988	10.5363	0.339112	0.821522
ENSG00000058272	PPP1R12A	10.4822	10.8404	10.8241	10.6984	10.0912	10.508	9.83272	10.9165	10.666	11.1047	-0.120425	0.953053
ENSG00000058335	RASGRF1	8.17913	7.64956	7.14055	4.69224	6.40418	5.69225	0	6.334	4.71473	7.42842	-1.73368	0.358277
ENSG00000058404	CAMK2B	2.73261	1.95024	3.59757	0	0	4.97377	0	0.601556	0	2.01254	-0.479978	0.970548
ENSG00000058453	CROCC	9.27499	8.91033	8.57095	8.32034	8.00865	9.34437	9.44936	8.21144	8.58982	8.95457	-0.161253	0.952221
ENSG00000058600	POLR3E	9.11129	8.94323	9.52958	8.34417	8.27753	7.79162	8.59064	8.02631	7.91264	7.98982	-1.06612	0.00965815
ENSG00000058668	ATP2B4	11.4291	11.8171	11.8771	12.0733	11.3008	12.4186	11.5375	11.7831	10.9671	11.5436	0.00978611	0.997597
ENSG00000058673	ZC3H11A	5.27756	5.81095	6.44758	6.55762	6.16908	6.74795	0	6.35239	7.38358	5.61839	0.443197	0.925327
ENSG00000058729	RIOK2	6.74122	6.47703	6.80804	6.74835	7.02436	6.67823	6.86701	7.19862	6.97142	7.42842	0.347882	0.712111
ENSG00000058799	YIPF1	6.73535	7.53725	7.36647	6.98912	5.64745	5.95063	7.68877	7.38877	7.05209	7.23852	-0.253061	0.93395
ENSG00000058804	NDC1	7.62444	6.87046	7.24174	8.01842	7.24805	6.74795	6.50137	7.2037	6.72306	7.42478	-0.0562402	0.988789
ENSG00000058866	DGKG	8.51855	8.09149	8.01196	6.85175	6.52312	6.87803	6.66953	6.79696	7.4742	7.65944	-1.18553	0.0349495
ENSG00000059122	FLYWCH1	8.3289	8.84667	8.60617	8.10003	8.43751	9.79499	8.91462	8.57265	8.68142	8.42786	0.189535	0.944497
ENSG00000059145	UNKL	8.23635	8.39289	7.66859	7.33677	6.91985	7.91798	7.78957	7.01461	8.23121	7.8203	-0.495148	0.679426
ENSG00000059377	TBXAS1	8.21542	9.04159	9.26493	9.1366	7.78889	7.55927	8.88074	7.79383	9.98207	8.20858	-0.176773	0.96208
ENSG00000059378	PARP12	9.06991	9.20104	10.719	8.38688	7.86967	8.78006	8.78631	9.14453	9.55025	8.8309	-1.0268	0.312037
ENSG00000059573	ALDH18A1	8.00468	7.85092	8.10442	9.37125	9.3892	7.13382	9.26906	8.62084	9.31715	8.46196	0.967319	0.341841
ENSG00000059588	TARBP1	9.38124	8.38364	8.27724	8.10933	8.14472	7.74122	8.33115	7.76666	7.97604	8.3742	-0.693635	0.347556
ENSG00000059691	GATB	6.53369	6.48282	5.8425	6.11572	7.28218	8.12867	6.01041	6.87534	6.53938	6.55124	0.64264	0.699935
ENSG00000059728	MXD1	8.77321	9.93386	12.5395	10.7492	9.60681	9.77425	9.90752	9.96206	12.2658	10.1005	-0.598416	0.880354
ENSG00000059758	CDK17	10.4726	10.0761	11.0657	10.326	10.0044	10.5671	8.88074	10.6384	9.58116	10.0383	-0.4893	0.733794
ENSG00000059769	DNAJC25	6.18324	5.78308	7.63178	6.32186	6.24025	5.08571	6.66953	5.99095	6.3922	6.35125	-0.549069	0.760138
ENSG00000059804	SLC2A3	10.2667	10.818	14.3205	11.7826	11.1274	10.3517	10.6428	11.0175	13.6051	11.2807	-1.82151	NA
ENSG00000059915	PSD	6.4065	5.83829	5.96593	3.92614	5.07681	0	5.11263	5.49105	6.72306	5.13961	-0.833197	0.796727
ENSG00000060069	CTDP1	8.26107	8.05699	9.51786	8.63895	7.95677	8.78836	8.4437	7.18843	9.27994	7.47838	-0.357789	0.900092
ENSG00000060138	YBX3	11.1088	11.476	12.3919	11.5589	12.0781	11.8474	11.0226	11.2341	11.5514	10.6391	-0.27539	0.900783
ENSG00000060140	STYK1	4.47788	4.66376	6.28324	3.74699	2.69115	5.69225	0	4.21645	4.90049	4.73227	-1.00961	0.724643
ENSG00000060237	WNK1	12.2634	12.3757	11.7728	11.8539	11.3559	12.2043	11.4971	11.7274	11.5172	12.3107	-0.338478	0.760236
ENSG00000060339	CCAR1	9.1022	9.32542	8.99956	9.64356	9.71383	9.43699	9.3783	9.47855	9.6378	9.56687	0.407829	0.296275
ENSG00000060491	OGFR	8.67391	9.23487	10.6386	8.60975	8.87778	9.25141	9.69005	8.16018	8.93645	8.31651	-0.847121	0.50623
ENSG00000060558	GNA15	7.09294	7.61835	8.83119	7.20411	7.00405	5.76131	6.99918	6.10377	7.62686	6.53784	-1.17768	0.265613
ENSG00000060566	CREB3L3	1.66528	0	4.03356	0	0	0	4.29762	1.35166	2.68091	2.6329	-0.477892	0.971204
ENSG00000060642	PIGV	6.73535	6.94363	5.68373	5.63859	7.04438	7.20991	7.81371	6.8432	5.91978	7.21345	0.409555	0.870821
ENSG00000060656	PTPRU	9.2277	8.66645	8.69509	7.89475	7.45669	6.52779	8.61832	7.92553	8.70032	8.3742	-0.813922	0.479804
ENSG00000060688	SNRNP40	7.70773	7.4275	7.76239	8.26313	7.44167	7.32843	7.97224	7.93776	8.13263	7.32298	0.179898	0.929372
ENSG00000060709	RIMBP2	3.61978	0.441536	0	3.30392	2.21377	0	5.63026	3.13098	4.61203	2.90755	1.79734	0.688463
ENSG00000060718	COL11A1	6.05717	4.9906	0	6.95856	7.00405	0	0	8.12318	9.46443	8.13706	2.75072	0.640379
ENSG00000060749	QSER1	9.43835	9.2879	9.03758	9.97024	9.74475	9.20258	8.76171	9.82724	8.57624	10.1399	0.30506	0.879963
ENSG00000060762	MPC1	7.20336	7.00121	7.0032	7.28844	7.50083	7.41671	7.58038	7.35725	5.63556	7.05784	0.147572	0.953053
ENSG00000060971	ACAA1	8.52536	8.48948	9.12626	8.55633	8.30269	8.41248	9.74129	8.36195	8.73127	8.09879	-0.0487049	0.989784
ENSG00000060982	BCAT1	9.8686	10.7981	9.57876	10.9241	10.8156	9.94353	9.95713	10.9987	10.3423	11.292	0.513065	0.711391
ENSG00000061273	HDAC7	10.826	10.7714	11.2627	9.79105	9.48389	10.4517	9.89626	9.76169	10.3701	9.78321	-1.001	0.0349495
ENSG00000061337	LZTS1	6.6254	5.86513	7.69262	6.86279	7.48627	0	6.91242	6.54853	7.48877	6.72686	-0.0906572	0.990187
ENSG00000061455	PRDM6	8.10596	8.83428	5.17091	8.04291	7.3319	5.76131	7.99353	8.98281	7.7649	9.28547	0.219289	0.964501
ENSG00000061492	WNT8A	1.85044	0	0	0	0	0	0	1.02482	0	1.45114	-0.457618	0.989153
ENSG00000061656	SPAG4	6.15714	6.12403	5.60994	5.15446	7.31552	0	4.29762	4.40441	8.73127	6.05458	0.724905	0.908962
ENSG00000061676	NCKAP1	10.6562	11.0723	10.8389	11.129	10.6588	11.7509	10.5667	11.0939	10.2189	11.217	0.158505	0.948877
ENSG00000061794	MRPS35	7.38303	7.09488	7.08717	7.87851	7.02436	5.89024	8.82245	7.69643	7.35207	7.49927	0.474606	0.835165
ENSG00000061918	GUCY1B1	7.32949	8.01966	6.68168	8.07175	8.31098	7.82426	7.33562	8.85646	7.72854	8.76629	0.781903	0.482766
ENSG00000061936	SFSWAP	9.39991	9.19047	9.44015	8.59658	8.43751	9.23329	8.20906	8.32286	8.89878	8.76198	-0.673011	0.247159
ENSG00000061938	TNK2	9.57526	9.45766	10.6026	9.10904	9.24524	10.5957	9.58176	8.7356	10.1403	8.80176	-0.366981	0.885184
ENSG00000061987	MON2	10.5731	10.4647	10.4077	9.52168	10.0448	9.75744	8.9907	10.0736	10.2079	10.3538	-0.571184	0.488071
ENSG00000062038	CDH3	5.84462	6.1678	6.98386	6.86279	6.43485	0	8.26265	6.85614	4.98511	6.52431	0.328352	0.95541
ENSG00000062096	ARSF	0.520397	0	0	0	0	0	0	1.35166	0	1.66348	2.03798	0.923104
ENSG00000062194	GPBP1	9.77156	10.0412	10.7292	9.73205	10.0497	9.4317	8.78631	10.6313	9.94294	10.1548	-0.322085	0.873893
ENSG00000062282	DGAT2	6.05717	7.10242	7.68066	7.64257	6.46488	7.84031	0	4.69114	9.18028	5.38387	0.290736	0.968169
ENSG00000062370	ZNF112	5.87697	5.71587	5.06444	4.64184	5.35852	0	4.76193	5.70647	5.78466	6.69098	-0.130886	0.985945
ENSG00000062485	CS	9.77228	9.5659	9.85112	10.1019	10.4401	9.56323	10.1916	9.78725	9.09241	9.42667	0.130392	0.952221
ENSG00000062524	LTK	4.61205	7.61572	6.18502	3.92614	5.84304	9.81948	6.37729	6.42367	7.16522	6.12797	0.99138	0.813211
ENSG00000062582	MRPS24	3.89716	3.41513	0	0.91655	0	0	0	3.74593	0	2.41565	-1.50998	0.878865
ENSG00000062598	ELMO2	8.34248	8.86341	9.57392	8.35595	8.15396	8.14168	7.9287	8.44354	8.39481	8.36474	-0.745455	0.233823
ENSG00000062650	WAPL	9.87261	9.94544	10.4373	9.74703	9.61687	9.15204	9.74757	9.58346	9.29245	9.85993	-0.515598	0.391742
ENSG00000062716	VMP1	11.982	11.9742	14.078	12.6071	12.508	10.1826	11.7665	12.8711	13.1065	12.7204	-0.573181	0.832223
ENSG00000062725	APPBP2	9.37086	9.10018	8.68913	9.42626	9.32517	8.6766	9.78468	9.87492	9.60141	9.91669	0.486687	0.609653
ENSG00000062822	POLD1	6.90703	7.32492	7.41783	7.98848	7.72829	6.26788	8.91462	6.83014	7.07158	6.32808	0.354755	0.919769
ENSG00000063015	SEZ6	5.68326	5.58209	5.17091	3.5424	4.51306	0	0	3.21376	5.87613	4.55736	-1.33187	0.663922
ENSG00000063046	EIF4B	11.4279	11.3699	11.1171	11.9784	12.0543	11.772	11.6185	11.7079	12.0972	11.8861	0.572282	0.10602
ENSG00000063127	SLC6A16	7.40538	7.7369	7.93347	5.55934	3.95935	6.67823	0	6.57225	6.36087	6.41127	-1.77502	0.258765
ENSG00000063169	BICRA	8.23635	7.99961	8.73034	7.65533	7.66503	9.35558	7.15846	7.03183	8.70656	7.40646	-0.258795	0.945486
ENSG00000063176	SPHK2	7.0698	7.21448	6.90378	6.50219	6.13213	7.55927	7.8838	6.27739	6.26259	6.44037	-0.212233	0.948472
ENSG00000063177	RPL18	10.6519	10.4821	10.1436	11.2762	11.3738	10.705	11.3272	11.1253	11.5011	10.6226	0.7243	0.176477
ENSG00000063180	CA11	5.01227	5.18772	3.11907	2.18599	4.99686	4.01897	5.26046	5.0477	4.50146	4.77859	-0.0800499	0.990187
ENSG00000063241	ISOC2	6.16589	5.98415	6.06129	8.19485	7.65204	7.57854	8.11506	7.41961	7.10977	6.16331	1.5187	0.0310919
ENSG00000063244	U2AF2	9.05467	9.28376	9.46478	10.4529	10.2354	9.59668	10.1731	9.69301	10.0548	8.81154	0.662734	0.474186
ENSG00000063245	EPN1	10.0825	9.72145	9.36365	9.62746	9.44299	9.95463	9.58176	8.83211	9.64757	8.7255	-0.297369	0.853418
ENSG00000063322	MED29	8.26311	8.06858	7.98789	8.40965	8.66147	6.4876	8.31433	8.1497	8.16926	8.18083	0.0598548	0.987309
ENSG00000063438	AHRR	3.39995	3.79595	4.10692	0	0	0	0	0	4.25111	2.82168	-1.88525	0.79565
ENSG00000063515	GSC2	1.45281	0.441536	0	3.30392	0	0	0	0	0	0.900816	1.08127	0.953053
ENSG00000063587	ZNF275	8.53046	7.44836	7.30545	8.47229	9.27944	7.74122	8.91462	8.03202	7.77681	8.563	0.626495	0.648949
ENSG00000063601	MTMR1	8.79171	8.5921	9.57553	7.68674	7.76495	8.16735	7.99353	7.84666	8.22252	8.33406	-1.03256	0.0406216
ENSG00000063660	GPC1	9.0873	7.86871	8.11335	9.42254	8.96966	8.28928	9.95713	8.60176	8.92579	7.69911	0.536896	0.777802
ENSG00000063761	ADCK1	6.267	5.5383	4.86742	5.95987	5.07681	5.37728	6.82011	5.63317	5.91978	5.91643	0.216788	0.948173
ENSG00000063854	HAGH	8.17263	8.30089	7.87167	8.16839	7.3319	9.87507	9.26906	8.0797	7.94469	7.81475	0.485534	0.848496
ENSG00000063978	RNF4	9.20026	8.99578	9.83367	9.28356	9.24524	8.55544	9.18827	8.88042	9.13006	8.61338	-0.377953	0.705252
ENSG00000064012	CASP8	8.53722	9.07645	9.39876	8.47948	8.68079	8.62194	8.38047	8.32983	8.67507	8.66051	-0.492453	0.421977
ENSG00000064042	LIMCH1	12.3405	12.21	10.1403	9.99178	9.85373	10.765	11.5211	11.3974	9.52927	11.5782	-0.97587	0.541516
ENSG00000064102	INTS13	6.81542	6.61517	6.63284	8.31632	7.75283	0	8.24501	8.08795	8.11396	7.66253	1.14562	0.65487
ENSG00000064115	TM7SF3	8.78746	8.78712	7.79605	8.67072	9.27521	9.56323	9.22474	9.42852	8.64287	9.27843	0.663862	0.408077
ENSG00000064195	DLX3	2.16182	2.07808	0	0	0	0	0	1.02482	0	1.84854	-1.57233	0.927295
ENSG00000064199	SPA17	6.74706	6.86604	7.80159	5.53192	6.52312	5.76131	5.83282	5.0477	5.83112	6.41127	-1.30912	0.0887179
ENSG00000064201	TSPAN32	5.54247	6.22416	6.60779	4.00801	4.62367	7.05349	6.311	4.88041	5.06504	4.01566	-0.669169	0.83132
ENSG00000064205	CCN5	10.0277	9.27878	6.5299	7.85658	8.09758	10.1411	8.95858	9.45216	8.44795	9.467	-0.0772499	0.990187
ENSG00000064218	DMRT3	1.85044	1.65457	0	0	0	0	0	0	4.25111	3.06532	1.18962	0.945122
ENSG00000064225	ST3GAL6	7.95251	8.14903	6.64521	6.64977	6.65919	7.15963	0	7.11495	7.83497	7.78102	-0.659377	0.862309
ENSG00000064270	ATP2C2	8.64603	8.49808	10.7249	6.20521	0	7.02569	6.01041	5.54	5.63556	7.76673	-3.30569	NA
ENSG00000064300	NGFR	5.15979	5.3485	5.82086	7.00914	5.74855	4.85241	5.39454	5.52386	5.28126	5.19188	0.300602	0.931088
ENSG00000064309	CDON	7.27389	7.20401	6.48933	6.55762	5.64745	6.74795	6.44066	6.49988	6.22828	6.87276	-0.559586	0.574741
ENSG00000064313	TAF2	8.69825	8.45751	8.55466	8.88089	8.79156	8.57476	8.28008	8.7356	8.43297	8.87287	0.103205	0.947793
ENSG00000064393	HIPK2	11.4617	11.8095	12.4949	11.3088	10.91	11.773	11.1561	10.4078	11.0382	11.0199	-0.84979	0.232884
ENSG00000064419	TNPO3	8.87548	8.96717	9.18249	9.51645	9.15143	8.56513	8.26265	9.08667	9.2631	8.91235	0.00863046	0.997703
ENSG00000064489	BORCS8-MEF2B	1.66528	1.48039	0	0	0	0	0	0.601556	3.56379	0.900816	0.369621	0.985946
ENSG00000064490	RFXANK	5.77767	6.31779	5.47791	7.34467	5.69889	6.90879	8.45909	6.55648	7.94469	5.89556	1.37726	0.28502
ENSG00000064545	TMEM161A	5.90861	5.48162	5.86382	7.5013	6.52312	5.08571	8.86927	6.70695	7.5316	5.88502	1.56963	0.27732
ENSG00000064547	LPAR2	6.64432	6.7364	6.31454	6.38451	4.91221	5.18959	0	5.09214	7.98634	5.61839	-0.454399	0.942291
ENSG00000064601	CTSA	8.62555	9.50748	9.09505	10.1857	10.067	10.03	10.4172	9.54	10.17	9.1891	0.870424	0.183362
ENSG00000064607	SUGP2	10.3362	10.1269	9.97385	8.91312	9.33333	8.4017	9.04269	9.04489	8.8768	9.34727	-1.12898	0.00400541
ENSG00000064651	SLC12A2	10.0325	8.82063	9.00197	9.74404	9.34549	11.7122	8.8105	10.4193	8.92579	9.69842	0.769121	0.722024
ENSG00000064652	SNX24	8.25288	7.95659	7.37392	7.23844	6.30808	7.41671	6.77164	8.00031	5.46926	8.04059	-0.638119	0.737871
ENSG00000064655	EYA2	6.25884	5.64538	5.88483	5.91812	6.65919	5.4627	0	5.1976	5.28126	6.67882	-0.155638	0.976839
ENSG00000064666	CNN2	10.0952	9.83156	9.74883	10.4299	10.3076	8.71192	10.2723	10.1439	11.0132	9.89976	0.339294	0.869355
ENSG00000064687	ABCA7	7.83668	8.85116	9.22842	7.89475	8.51848	8.20503	9.65039	7.67468	9.52221	8.4022	-0.0184187	0.996951
ENSG00000064692	SNCAIP	7.30196	7.21448	7.68066	4.96247	5.29308	0	0	5.44038	4.61203	6.44037	-2.39278	0.180187
ENSG00000064703	DDX20	7.39797	7.03705	7.80159	7.33677	7.52953	0	6.55963	7.56071	6.81839	7.13996	-0.46145	0.925504
ENSG00000064726	BTBD1	8.93687	8.71027	9.48384	9.50592	9.5449	9.51904	8.98007	9.45322	9.07803	9.36065	0.287168	0.773514
ENSG00000064763	FAR2	8.12628	8.23384	7.16652	8.24214	8.43751	8.95976	7.83746	7.80388	7.5732	7.75809	0.243356	0.920532
ENSG00000064787	BCAS1	6.48555	4.95774	7.38871	5.18998	4.11893	4.85241	6.50137	4.95449	5.63556	6.61644	-0.94767	0.640379
ENSG00000064835	POU1F1	0.520397	2.07808	0	0	0	0	0	1.84268	0	2.41565	-0.0816871	0.99752
ENSG00000064886	CHI3L2	6.99317	8.0531	8.64055	6.98912	7.28218	1.82183	5.26046	5.86854	9.11605	5.5927	-0.91015	0.831712
ENSG00000064932	SBNO2	10.1683	10.6316	12.0913	9.84913	9.85373	10.2532	10.2723	9.50139	10.8366	9.16751	-1.1581	0.244474
ENSG00000064933	PMS1	7.23282	7.34412	7.28189	7.5703	7.86967	7.77502	7.15846	7.81055	7.95521	7.65944	0.427524	0.481428
ENSG00000064961	HMG20B	7.74033	7.83744	7.31322	8.48306	8.06854	8.16735	8.89212	8.00903	8.82034	7.74065	0.713318	0.344292
ENSG00000064989	CALCRL	10.094	10.3459	9.28878	11.2204	11.5346	12.8054	11.2025	11.386	10.3221	10.9343	1.56054	0.0746675
ENSG00000064995	TAF11	7.62126	7.52046	7.91316	8.24214	7.55767	7.41671	8.45909	7.58423	7.36791	7.50272	0.092469	0.968169
ENSG00000064999	ANKS1A	9.86591	10.4676	9.49242	8.18168	7.6257	9.39957	9.15086	8.9545	8.63635	9.05794	-1.18524	0.114499
ENSG00000065000	AP3D1	9.99433	10.252	10.6547	10.3884	9.60681	9.92483	10.4483	9.55099	9.92431	9.52079	-0.373886	0.734708
ENSG00000065029	ZNF76	7.69569	7.66999	7.29764	6.35352	7.00405	7.84031	7.63559	6.64863	7.42961	7.21766	-0.343589	0.837723
ENSG00000065054	SLC9A3R2	9.95004	9.73969	7.40334	11.3917	11.0552	14.2722	12.0505	10.4973	10.3443	9.32794	2.77968	0.0777634
ENSG00000065057	NTHL1	7.11571	6.04017	3.37807	6.61099	5.84304	8.15458	7.52297	6.39735	5.78466	5.70488	0.695032	0.835384
ENSG00000065060	UHRF1BP1	9.24226	9.27628	9.42947	8.28793	7.17727	7.93303	8.09551	8.34138	7.94469	9.08237	-1.09311	0.117062
ENSG00000065135	GNAI3	9.36612	9.08504	9.58198	10.3798	9.98126	9.8032	9.52441	9.95305	10.0959	9.67871	0.585444	0.287332
ENSG00000065150	IPO5	9.91152	9.70298	9.7474	10.5303	9.59328	9.19636	9.39439	9.45535	8.87125	9.66182	-0.172577	0.945662
ENSG00000065154	OAT	8.01441	8.2131	8.70988	9.11367	9.11402	8.21737	7.76503	8.83374	7.74076	9.16859	0.34384	0.866487
ENSG00000065183	WDR3	8.49616	8.32203	9.19726	8.78254	8.22587	7.61631	7.23195	8.19879	7.77681	8.21281	-0.633463	0.543456
ENSG00000065243	PKN2	9.45452	9.77668	9.32381	9.66423	9.5449	9.73616	8.56243	9.85652	9.20695	10.0052	0.0464031	0.989153
ENSG00000065268	WDR18	6.4065	6.26503	5.63496	7.76536	7.90295	7.02569	8.03519	7.15215	6.72306	6.32808	1.25364	0.121856
ENSG00000065308	TRAM2	10.216	8.99881	8.68614	10.5805	10.9556	9.56323	9.86195	9.79147	10.8005	9.96317	0.848352	0.450766
ENSG00000065320	NTN1	8.03367	8.0453	8.26928	7.04837	6.2051	5.08571	7.49339	6.39735	4.90049	7.52667	-1.44515	0.20493
ENSG00000065325	GLP2R	6.54715	3.41513	4.10692	3.83935	0	3.47783	5.11263	4.47323	0	3.85204	-1.61182	0.6362
ENSG00000065328	MCM10	4.47788	3.50886	3.69595	6.89543	6.5791	0	7.71464	4.57067	6.04333	3.66746	2.34295	0.265418
ENSG00000065357	DGKA	8.05738	8.748	9.15681	7.81738	8.60191	8.80481	5.73509	7.37535	8.11396	7.9218	-0.716691	0.681987
ENSG00000065361	ERBB3	9.69425	9.57608	8.96051	6.89543	6.13213	8.66763	7.71464	7.96788	6.59429	9.0497	-1.53684	0.194901
ENSG00000065371	ROPN1	0	0	2.96976	0	0	0	0	0	4.1075	0	0.0349958	1
ENSG00000065413	ANKRD44	10.2738	10.4344	9.92397	8.82551	9.39701	8.73785	8.69829	9.56977	10.3701	9.8498	-0.751626	0.48496
ENSG00000065427	KARS1	8.20059	8.65111	8.75622	9.32008	8.5113	7.96265	9.29501	8.34598	8.98863	8.43691	0.21606	0.925298
ENSG00000065457	ADAT1	8.31716	7.91225	7.91827	8.32034	7.77697	7.43796	7.81371	7.86599	8.19613	7.78386	-0.147895	0.933714
ENSG00000065485	PDIA5	7.49147	7.96075	8.045	9.23763	8.85529	9.48882	8.82245	7.85957	7.69124	7.87993	0.848512	0.466972
ENSG00000065491	TBC1D22B	7.49842	7.38178	8.41721	6.25636	6.37285	8.11554	5.39454	6.763	5.63556	7.03894	-1.07105	0.463935
ENSG00000065518	NDUFB4	6.77594	6.63089	7.66252	7.6167	7.45669	7.57854	7.46318	7.42397	7.25316	7.44287	0.378101	0.705641
ENSG00000065526	SPEN	11.1127	11.3639	11.2379	10.2194	9.74475	10.1826	9.81489	9.73478	10.1655	10.5913	-1.14576	0.00312744
ENSG00000065534	MYLK	11.9482	11.9404	10.2955	11.8277	12.6153	12.2702	11.8781	12.346	12.0366	12.272	0.628553	0.543977
ENSG00000065548	ZC3H15	8.82249	8.64854	9.51786	9.37704	9.34952	8.8766	9.83861	9.51063	9.28413	9.28747	0.338793	0.754204
ENSG00000065559	MAP2K4	8.44133	8.26943	8.46682	8.18168	8.33557	8.00598	7.15846	8.43709	8.28226	8.71363	-0.161593	0.943132
ENSG00000065600	PACC1	5.74299	5.97596	4.53672	6.32186	5.84304	6.74795	7.08102	6.70695	6.15712	6.36649	0.959165	0.280884
ENSG00000065609	SNAP91	0	0.779133	2.14307	0	0	0	0	1.35166	0	0.900816	-1.18684	0.953053
ENSG00000065613	SLK	10.9179	11.1598	11.3332	10.9261	9.97866	11.4341	10.6292	10.6468	10.3838	11.1456	-0.343354	0.806753
ENSG00000065615	CYB5R4	8.33279	8.39289	8.96792	8.65493	7.89194	8.48573	7.30189	8.41539	9.56063	8.77488	-0.00324778	1
ENSG00000065618	COL17A1	6.38416	6.17496	4.94949	7.44362	5.84304	11.0258	7.66242	7.74247	3.32495	6.75029	1.02466	0.638219
ENSG00000065621	GSTO2	7.46334	7.19698	5.75392	5.15446	5.22453	5.95063	4.76193	5.27675	4.1075	6.26441	-1.58541	0.107829
ENSG00000065665	SEC61A2	7.40168	7.06433	6.94437	6.96882	7.08362	5.61972	6.01041	7.06565	6.88598	7.52327	-0.276061	0.909022
ENSG00000065675	PRKCQ	6.91225	7.69763	8.16149	4.53542	0	0	3.99391	4.77531	5.96215	5.88502	-2.9401	0.0959181
ENSG00000065717	TLE2	8.72811	8.57188	8.01673	7.56354	7.44167	9.53392	8.03519	7.92553	7.66583	7.77817	-0.294772	0.924749
ENSG00000065802	ASB1	8.92144	8.51794	8.4493	7.17782	8.03891	6.31459	7.12026	7.73198	7.25316	8.08733	-1.14335	0.117222
ENSG00000065809	FAM107B	10.1235	10.0249	11.4252	9.4882	9.26671	9.01029	9.86773	9.57467	9.98721	10.0489	-1.0265	0.173319
ENSG00000065833	ME1	7.14257	7.26237	5.8425	6.77197	7.14053	7.65311	6.16852	7.23871	5.28126	7.7289	0.176587	0.96056
ENSG00000065882	TBC1D1	9.40916	10.1213	9.74883	10.4419	9.39311	10.1572	9.37018	9.24389	9.72957	9.66182	-0.0137945	0.996186
ENSG00000065883	CDK13	10.4615	10.3885	10.0971	10.0303	10.6042	10.6192	9.58877	10.545	10.6171	10.6395	0.0993413	0.959412
ENSG00000065911	MTHFD2	8.91626	9.29367	9.80502	9.55441	9.61687	8.39085	8.82245	8.95601	8.90422	8.97708	-0.295701	0.859078
ENSG00000065923	SLC9A7	7.48449	7.25224	7.58761	6.0783	8.84391	6.44625	6.16852	6.76986	6.8638	7.19222	-0.208075	0.957452
ENSG00000065970	FOXJ2	9.0357	8.89087	8.83119	8.85069	7.9673	9.6793	8.54811	8.92256	8.64937	8.70466	-0.0820104	0.97537
ENSG00000065978	YBX1	11.1915	11.1598	10.9251	13.2867	12.2599	12.6121	12.5472	11.6605	12.1405	11.1555	1.27796	0.0893595
ENSG00000065989	PDE4A	8.01925	8.25766	8.75337	8.15047	8.51848	8.25377	8.45909	7.76666	8.62979	7.91663	-0.11024	0.954036
ENSG00000066027	PPP2R5A	9.65748	9.63119	9.10404	9.63875	9.20578	10.4878	9.50971	10.1166	9.28829	9.68556	0.284078	0.866487
ENSG00000066032	CTNNA2	0.520397	0.441536	0	2.18599	0	0	0	1.02482	0	0	1.47139	0.948877
ENSG00000066044	ELAVL1	9.10334	8.91996	8.59983	9.47206	9.31284	9.78673	9.35381	9.10576	8.71278	8.64497	0.355217	0.760019
ENSG00000066056	TIE1	8.80578	9.34143	8.3807	10.2375	9.85657	11.7488	10.4445	10.6043	10.1495	9.41572	1.63335	0.0443826
ENSG00000066084	DIP2B	9.54873	10.0205	9.81052	9.78236	9.67903	9.33873	8.98007	9.89466	9.82449	9.90825	-0.139366	0.941711
ENSG00000066117	SMARCD1	8.71326	8.25935	8.27724	8.96016	8.46005	9.32739	8.69829	8.46904	8.5487	8.46019	0.302538	0.793353
ENSG00000066135	KDM4A	8.30928	7.89282	5.33256	7.5013	7.26521	7.25849	7.30189	7.37084	7.80036	7.47838	-0.198621	0.952221
ENSG00000066136	NFYC	7.97261	7.7369	8.00718	8.3715	8.18135	8.76333	7.95063	8.34598	8.70656	7.95747	0.448021	0.55355
ENSG00000066185	ZMYND12	3.93862	2.96402	4.03356	2.85063	4.62367	0	0	3.6892	0	4.44698	-0.381693	0.96208
ENSG00000066230	SLC9A3	5.73124	4.9241	4.94949	3.01806	5.29308	0	3.08173	3.50424	6.32885	4.63493	-0.640287	0.903667
ENSG00000066248	NGEF	3.71829	3.31488	1.833	4.00801	0	5.37728	6.16852	1.02482	0	3.13818	1.24008	0.844821
ENSG00000066279	ASPM	5.96988	6.51706	6.91404	8.45415	7.77697	7.28218	7.63559	6.94363	6.56709	7.54017	1.06432	0.238907
ENSG00000066294	CD84	8.93046	8.5773	8.23287	9.03774	8.02889	6.5669	7.12026	7.16781	8.27388	9.35302	-0.355853	0.922608
ENSG00000066322	ELOVL1	8.09225	7.77513	7.81807	8.77671	7.50083	8.85307	8.34778	7.97976	8.82034	7.56351	0.456937	0.744483
ENSG00000066336	SPI1	8.73254	9.45398	10.8597	10.441	9.42783	9.38323	10.7341	8.83701	12.2098	8.36094	0.518267	0.903808
ENSG00000066379	POLR1H	5.54247	5.14457	6.09774	5.25848	6.43485	0	5.92435	4.77531	6.74749	4.68443	-0.0218305	0.998157
ENSG00000066382	MPPED2	5.15979	3.46276	0	4.15901	2.21377	5.4627	4.94791	4.2946	0	5.33821	0.524836	0.949917
ENSG00000066405	CLDN18	11.7417	10.3487	9.20146	6.17008	8.95915	8.82914	10.6394	10.754	6.45288	9.63533	-1.24797	0.635827
ENSG00000066422	ZBTB11	8.12179	8.61204	8.12664	8.23366	8.39135	8.1023	7.78957	8.84352	8.05646	8.71809	0.0503151	0.985946
ENSG00000066427	ATXN3	9.3803	9.10112	8.95556	9.51994	9.25387	10.1116	8.51904	9.74613	9.58794	9.76535	0.414861	0.72351
ENSG00000066455	GOLGA5	8.05031	8.29103	7.82895	8.67072	8.35173	8.04805	8.8105	8.40662	7.70378	8.50047	0.325451	0.773492
ENSG00000066468	FGFR2	8.9496	8.49665	8.39175	7.12376	5.93171	8.00598	6.01041	7.99739	8.2906	8.54804	-0.921298	0.562009
ENSG00000066557	LRRC40	7.22027	6.91395	6.62037	7.40636	7.81243	8.02014	7.55196	6.91917	5.87613	7.21345	0.440239	0.807304
ENSG00000066583	ISOC1	7.32949	6.89237	6.819	6.99917	8.29435	6.78159	7.30189	7.50015	6.77151	7.01011	0.302008	0.886482
ENSG00000066629	EML1	8.14854	9.08694	6.68168	9.06907	8.35974	9.4939	8.05558	7.99739	7.91264	8.58922	0.332046	0.917384
ENSG00000066651	TRMT11	8.25698	7.77749	8.02148	7.03866	6.09421	7.79162	6.95645	7.06007	7.05209	7.5962	-0.868537	0.264506
ENSG00000066654	THUMPD1	9.25154	8.87885	8.58064	8.76204	8.71866	7.99168	8.72399	9.12728	8.71278	9.42121	-0.0902313	0.969522
ENSG00000066697	MSANTD3	7.26169	6.77464	7.88737	8.67699	7.47155	7.91798	7.99353	7.56859	7.69124	7.0672	0.473332	0.752181
ENSG00000066735	KIF26A	6.13055	6.64645	5.02713	6.90614	5.29308	7.72403	7.36858	5.90636	6.45288	5.85291	0.633883	0.77971
ENSG00000066739	ATG2B	10.0515	10.0679	9.68738	9.06668	8.86658	9.48882	8.28008	9.51267	8.86009	10.0197	-0.691655	0.478161
ENSG00000066777	ARFGEF1	10.3579	10.6155	10.5127	10.1273	9.72937	10.3461	9.30356	9.98728	10.1924	10.5057	-0.424314	0.635202
ENSG00000066813	ACSM2B	0	0	3.25438	0	0	6.31459	4.29762	0	0	1.84854	2.33252	0.833993
ENSG00000066827	ZFAT	7.04629	7.56752	5.70751	6.88463	6.55138	7.55927	7.52297	7.00883	7.71622	7.33852	0.305181	0.899565
ENSG00000066855	MTFR1	7.63709	7.46891	6.797	7.49421	6.83042	7.90278	7.76503	7.98566	7.39909	8.17867	0.365995	0.803021
ENSG00000066923	STAG3	7.31382	7.03311	7.20044	5.22464	5.64745	5.28649	0	5.09214	0	6.92517	-1.84886	0.476796
ENSG00000066926	FECH	7.79778	7.21795	7.30545	7.70527	7.59887	7.37324	5.73509	7.59199	7.51746	7.67176	-0.0273389	0.992153
ENSG00000066933	MYO9A	10.8712	11.0395	9.52624	9.77214	9.01094	9.73616	8.86927	9.9643	9.02905	10.5543	-0.93835	0.396231
ENSG00000067048	DDX3Y	10.0639	0	0	0	10.1175	10.1636	9.69655	0	10.2577	10.3953	1.17995	0.952221
ENSG00000067057	PFKP	8.83214	8.42029	10.2984	9.71234	8.51848	7.25849	9.65039	8.04903	9.55718	7.61227	-0.509774	0.869775
ENSG00000067064	IDI1	9.36612	9.12537	9.48212	8.72014	8.60191	8.4017	7.46318	8.8419	8.81457	8.60376	-0.775679	0.21777
ENSG00000067066	SP100	9.99064	10.7105	11.3838	10.3279	10.5787	10.03	10.5843	10.4171	10.2662	10.6102	-0.389003	0.72618
ENSG00000067082	KLF6	12.6374	11.5863	12.1771	11.7053	10.7891	11.5976	11.6065	11.2918	10.9435	11.6457	-0.789504	0.23929
ENSG00000067113	PLPP1	7.42739	7.94825	6.28324	9.34786	8.89993	9.09299	9.81489	9.03354	7.78863	8.94444	1.71802	0.0181059
ENSG00000067141	NEO1	9.06173	9.08218	8.40636	9.08094	9.75997	10.023	9.50971	9.41547	9.01905	9.35302	0.605167	0.417506
ENSG00000067167	TRAM1	11.2451	10.9217	10.9207	11.7349	11.9473	11.8817	12.3037	12.3548	10.7303	11.6871	0.844678	0.240057
ENSG00000067177	PHKA1	6.50637	6.44774	6.98386	5.73791	5.35852	0	0	5.78978	4.90049	6.92001	-1.2255	0.722976
ENSG00000067182	TNFRSF1A	9.74916	10.0417	10.455	10.6483	10.1956	10.718	10.4788	10.5209	10.7844	9.91927	0.38225	0.666384
ENSG00000067191	CACNB1	7.94745	7.29234	7.69262	6.54396	6.2051	7.67117	7.33562	6.70695	7.36791	6.99057	-0.633842	0.53725
ENSG00000067208	EVI5	9.71602	9.48025	9.52624	9.56966	9.02613	10.0612	8.09551	9.69662	9.1531	9.92636	-0.096275	0.974524
ENSG00000067221	STOML1	6.4573	6.65672	6.84066	6.59783	7.29894	7.70662	8.28008	6.8432	6.77151	6.09174	0.575931	0.728558
ENSG00000067225	PKM	10.9266	11.2791	12.1345	12.9295	12.1693	10.9184	12.4705	11.3297	12.0978	10.6919	0.458859	0.848673
ENSG00000067248	DHX29	8.49789	8.76473	8.858	8.77671	8.60865	8.35778	8.39654	8.58047	8.26544	8.95078	-0.12655	0.938725
ENSG00000067334	DNTTIP2	8.13745	8.43231	9.4366	8.76204	8.33557	8.53587	8.4437	8.75991	8.22252	8.39107	-0.271816	0.86723
ENSG00000067365	METTL22	7.82291	7.6444	7.83436	7.40636	7.19529	7.55927	6.16852	6.67809	7.87986	7.17933	-0.526919	0.640837
ENSG00000067369	TP53BP1	9.14931	9.27628	9.23865	9.35765	9.43921	8.70317	8.07568	9.36089	9.31306	9.23964	-0.0823436	0.97172
ENSG00000067445	TRO	4.91176	5.10008	5.30164	6.30576	7.02436	6.74795	6.37729	6.60329	5.78466	6.28861	1.40847	0.00788035
ENSG00000067533	RRP15	8.35018	7.7962	8.70398	8.10933	7.58526	8.48573	7.68877	7.5488	7.30346	7.5962	-0.523176	0.609674
ENSG00000067560	RHOA	11.5241	11.4845	11.6725	12.4302	12.6331	12.7702	12.6688	11.8545	12.1055	11.3074	0.765899	0.311973
ENSG00000067596	DHX8	8.6112	8.7492	8.39175	8.84792	8.03891	8.4959	7.8838	8.62841	8.19613	8.36094	-0.201098	0.892523
ENSG00000067601	PMS2P4	4.71107	4.12683	1.833	3.42808	4.11893	0	3.99391	4.47323	0	3.85204	-0.432588	0.952221
ENSG00000067606	PRKCZ	9.94369	9.68112	8.66807	7.99352	6.83042	7.02569	8.07568	8.01769	7.63997	7.965	-1.80783	0.00210584
ENSG00000067646	ZFY	7.7374	0	0	0	7.48627	8.63119	7.9287	0	7.91264	8.03105	1.40924	0.936097
ENSG00000067704	IARS2	8.71922	8.7078	8.43513	9.71691	8.26905	8.93007	9.72228	9.23277	8.92043	9.24067	0.593209	0.525258
ENSG00000067715	SYT1	7.6713	6.69711	5.42151	3.42808	3.5749	0	0	4.63216	3.948	4.82346	-3.14094	0.0211664
ENSG00000067798	NAV3	8.43047	8.3821	7.05045	8.27558	8.49684	4.57396	7.99353	7.94686	8.73127	8.11467	0.00503192	1
ENSG00000067829	IDH3G	7.60847	7.66999	7.73951	8.45779	7.6779	7.75822	6.99918	7.2873	7.82352	7.15759	0.00155984	1
ENSG00000067836	ROGDI	6.33843	5.96773	6.36026	6.25636	4.7264	0	0	5.57173	4.8106	5.52639	-1.20763	0.702113
ENSG00000067840	PDZD4	6.00933	6.48858	6.797	5.11805	4.39326	0	5.63026	4.90553	5.73665	4.95027	-1.52292	0.266931
ENSG00000067842	ATP2B3	2.73261	2.1955	3.59757	1.47259	4.26261	0	0	2.36144	0	2.01254	-0.760671	0.929372
ENSG00000067900	ROCK1	11.0859	11.2097	11.4194	11.208	10.6392	10.9128	10.3893	11.003	10.682	11.2734	-0.340442	0.695341
ENSG00000067955	CBFB	9.15811	8.99274	9.69781	9.87936	9.78101	9.84357	9.56052	9.6114	10.0277	9.50452	0.441605	0.484352
ENSG00000067992	PDK3	9.61895	9.58821	8.83929	9.27118	9.09014	10.1951	8.31433	9.77538	10.1403	10.0914	0.292293	0.903667
ENSG00000068001	HYAL2	9.55956	9.61876	9.04926	9.83938	10.2332	12.5402	10.8378	9.3077	9.2631	8.66514	1.25881	0.523987
ENSG00000068024	HDAC4	9.17664	9.71532	9.90482	8.4021	7.89194	8.47549	8.1534	7.97976	10.005	8.45663	-0.964123	0.419146
ENSG00000068028	RASSF1	8.28538	8.40818	9.10404	8.11858	7.52953	9.33873	6.91242	7.72494	8.60994	7.35007	-0.49341	0.827115
ENSG00000068078	FGFR3	8.14633	6.83471	6.93433	6.58455	6.68493	9.3667	6.44066	5.57173	6.74749	7.95747	0.151151	0.979892
ENSG00000068079	IFI35	5.87697	6.6046	7.80159	7.15104	7.54367	8.72926	8.98007	7.17299	7.60028	6.64172	0.937989	0.583718
ENSG00000068097	HEATR6	7.11571	7.39104	4.78041	7.71139	6.37285	4.85241	5.63026	7.43695	6.84127	7.40277	0.0978924	0.988345
ENSG00000068120	COASY	7.65274	7.96695	8.06814	8.15047	7.45669	8.75488	7.83746	7.08777	7.33605	7.17068	-0.111943	0.969563
ENSG00000068137	PLEKHH3	7.75201	7.90365	6.797	7.09595	7.41115	8.39085	7.74005	7.51247	8.17827	7.8984	0.239653	0.917779
ENSG00000068305	MEF2A	10.4159	10.3526	10.8042	10.7888	10.4607	12.067	10.1209	10.9165	10.9671	10.9272	0.474761	0.751561
ENSG00000068308	OTUD5	8.39555	8.55961	9.02344	8.67386	8.80336	8.84514	9.48737	8.46904	9.2966	8.20858	0.196058	0.929372
ENSG00000068323	TFE3	9.07921	9.24937	9.89449	9.15019	8.60865	10.1017	9.32051	9.06454	9.46443	8.58108	-0.184687	0.945486
ENSG00000068354	TBC1D25	6.66299	6.75565	5.86382	6.0203	6.05527	6.31459	6.01041	5.73478	5.52685	6.08254	-0.518626	0.593957
ENSG00000068366	ACSL4	10.6024	11.0205	12.2858	10.7145	9.98126	9.46314	9.85615	10.609	10.9501	10.6138	-1.09269	0.237052
ENSG00000068383	INPP5A	8.63976	8.72499	8.24104	8.22084	8.31098	9.23936	8.09551	8.11782	8.39481	8.19797	-0.1331	0.952221
ENSG00000068394	GPKOW	5.99957	6.52269	5.36282	7.18664	4.99686	0	7.78957	6.66343	6.51112	6.4039	0.55987	0.912458
ENSG00000068400	GRIPAP1	8.78035	9.24512	9.37111	9.35374	10.0571	9.19011	9.5317	8.94696	9.54329	8.44232	0.214272	0.925298
ENSG00000068438	FTSJ1	7.65274	6.96859	7.43217	8.27144	7.72829	7.35101	7.30189	7.311	7.80036	6.59071	0.182939	0.945869
ENSG00000068489	PRR11	5.19443	5.02274	4.03356	8.49376	7.89194	0	8.19074	6.72823	5.58223	6.27252	2.52989	0.168498
ENSG00000068615	REEP1	7.15141	6.94363	5.23775	6.0783	5.07681	6.96843	0	6.09288	5.14077	6.15455	-0.816666	0.791942
ENSG00000068650	ATP11A	11.8461	11.9426	11.9654	10.4149	9.9471	11.0064	11.1105	11.0343	10.7561	11.1186	-1.0978	0.0243903
ENSG00000068654	POLR1A	9.74916	9.1601	9.17824	9.31003	9.02108	7.80803	8.57661	8.63029	8.10454	8.64028	-0.728241	0.404103
ENSG00000068697	LAPTM4A	9.43925	9.79888	9.76733	10.6298	10.8286	11.1961	10.8554	10.8203	10.0227	10.4147	1.04365	0.0236612
ENSG00000068724	TTC7A	9.26076	8.93797	8.58707	8.54951	8.35974	6.87803	8.53365	8.32052	9.2201	8.29077	-0.521983	0.722024
ENSG00000068745	IP6K2	9.13489	8.45014	7.92335	8.0765	7.58526	7.68901	6.55963	8.46693	8.49199	8.65121	-0.514211	0.768871
ENSG00000068781	STON1-GTF2A1L	1.85044	3.20713	3.11907	0	4.11893	0	0	2.62609	0	2.15979	-0.751626	0.945486
ENSG00000068784	SRBD1	7.56611	7.87753	6.41906	8.00851	7.78889	5.89024	8.07568	7.75635	7.84632	7.86659	0.321569	0.902898
ENSG00000068796	KIF2A	9.02611	9.13367	9.7574	9.26911	9.32926	8.66763	8.31433	9.48898	8.92579	9.44653	-0.219582	0.91147
ENSG00000068831	RASGRP2	8.21753	8.67532	8.19552	7.65533	7.59887	9.11953	7.66242	7.03183	8.21378	6.94561	-0.461016	0.827063
ENSG00000068878	PSME4	10.5373	10.5357	11.1996	9.98548	9.66939	8.92255	8.98007	9.96206	9.54329	10.3013	-1.0893	0.0975297
ENSG00000068885	IFT80	7.43827	7.45426	7.35898	7.28023	7.29894	6.52779	5.92435	7.8499	6.00331	8.17867	-0.173009	0.959412
ENSG00000068903	SIRT2	7.58908	7.63923	7.60037	7.34467	8.31922	9.22109	8.65886	8.27547	8.2906	8.13261	0.799646	0.354363
ENSG00000068912	ERLEC1	9.27398	8.9978	8.95307	9.57638	9.80468	9.17753	9.57471	9.35634	8.74347	9.73338	0.380444	0.679823
ENSG00000068971	PPP2R5B	6.91744	6.98499	7.74526	6.50219	7.10284	9.20258	8.1534	7.13101	6.36087	6.5175	0.38746	0.923104
ENSG00000068976	PYGM	4.82599	4.76222	3.49199	4.9208	5.84304	5.4627	4.76193	3.80052	6.22828	3.51165	0.730256	0.784722
ENSG00000068985	PAGE1	0	0	0	0	0	0	0	1.02482	0	0.900816	2.48327	0.889757
ENSG00000069011	PITX1	4.05629	2.49944	5.68373	1.87294	0	5.82722	0	1.02482	3.948	4.41801	-0.814264	0.922608
ENSG00000069020	MAST4	10.2545	10.319	11.3023	9.98927	9.21465	10.1476	9.05286	10.172	9.39653	10.3586	-0.867572	0.327291
ENSG00000069122	ADGRF5	11.7136	12.085	11.3889	12.075	12.2048	13.6131	11.9106	12.2118	10.8251	12.1793	0.595378	0.737604
ENSG00000069188	SDK2	7.40907	7.12849	7.97815	7.38354	8.85529	5.28649	8.92573	7.86918	7.42961	7.44646	0.403442	0.910849
ENSG00000069248	NUP133	8.37115	8.40514	8.31643	8.6228	6.8533	7.75822	7.52297	8.19625	8.5487	8.45485	-0.25222	0.917384
ENSG00000069275	NUCKS1	11.8077	11.5014	11.568	12.4998	12.4487	12.1304	11.9642	11.8892	11.7773	11.7877	0.466888	0.474644
ENSG00000069329	VPS35	9.52766	9.48531	9.41329	9.81257	9.87345	9.15204	9.63692	9.78133	9.52927	9.69465	0.182981	0.862959
ENSG00000069345	DNAJA2	8.73548	8.8478	8.99474	9.53037	9.40478	9.34999	9.22474	9.34606	8.74953	9.05088	0.394661	0.538599
ENSG00000069399	BCL3	8.43591	8.94113	10.8308	9.44843	10.937	10.7093	10.4013	9.19379	10.9382	7.38791	0.437174	0.918656
ENSG00000069424	KCNAB2	9.2077	9.63704	9.76309	8.09535	8.13541	7.13382	8.17219	7.2729	9.32528	8.41875	-1.31395	0.121856
ENSG00000069431	ABCC9	8.76603	9.28376	8.14417	8.93421	8.9956	8.02014	8.20906	9.41547	8.80296	9.99355	0.247331	0.936004
ENSG00000069482	GAL	0.902035	0	0	6.66247	4.51306	0	0	0	0	0.900816	5.77622	0.264272
ENSG00000069493	CLEC2D	8.37682	9.41668	8.4703	7.78291	9.89842	6.44625	5.83282	8.26337	8.64287	9.17834	-0.294305	0.952221
ENSG00000069509	FUNDC1	4.16508	5.08494	5.75392	4.78805	5.97409	0	0	6.23838	6.04333	5.70488	0.238569	0.974956
ENSG00000069535	MAOB	8.44493	8.24069	5.94608	8.26729	8.61536	7.51996	9.70948	8.9102	8.99884	7.80359	0.818478	0.649234
ENSG00000069667	RORA	11.0198	10.7166	10.9105	9.64995	9.31696	10.6491	8.28008	9.8223	9.55718	10.7421	-0.978048	0.386393
ENSG00000069696	DRD4	5.90861	5.30995	7.09621	3.30392	1.4954	0	0	3.50424	5.46926	3.93617	-2.7539	0.150429
ENSG00000069702	TGFBR3	11.1011	11.8191	9.86704	10.6152	10.4774	12.6051	10.456	11.1109	10.0815	10.4013	-0.04326	0.992142
ENSG00000069764	PLA2G10	4.7348	4.49076	0.89084	3.74699	3.95935	0	0	3.29204	0	5.04804	-0.67156	0.944497
ENSG00000069812	HES2	4.61205	4.88967	5.33256	0	3.95935	6.64207	5.51721	3.6892	6.15712	3.89472	0.233326	0.97537
ENSG00000069849	ATP1B3	9.42565	10.3089	10.8859	10.5415	9.84234	9.78673	10.5948	9.80154	9.15767	9.46612	-0.358569	0.86014
ENSG00000069869	NEDD4	8.15515	8.94008	8.03093	8.50085	8.59514	10.1763	6.99918	9.28276	8.5277	8.97956	0.545462	0.813211
ENSG00000069943	PIGB	7.59233	7.92718	7.17508	6.96882	7.36412	5.82722	0	6.69979	6.12018	7.65013	-0.903287	0.738712
ENSG00000069956	MAPK6	9.01888	8.58135	9.89708	8.56311	8.84961	7.51996	7.60825	8.71621	8.12333	8.9419	-0.839697	0.427589
ENSG00000069966	GNB5	7.24113	7.44836	6.92422	7.43624	8.16315	6.40368	8.26265	7.32503	7.236	7.32298	0.334199	0.869213
ENSG00000069974	RAB27A	9.35564	9.82304	10.2262	9.60626	9.67582	9.73186	9.43387	9.84844	10.314	9.85453	-0.0383405	0.989153
ENSG00000069998	HDHD5	7.3755	6.78873	7.24174	7.29661	7.15902	6.90879	6.72149	6.888	8.43297	6.79039	0.142042	0.960825
ENSG00000070010	UFD1	8.91237	8.89739	8.80388	8.25896	7.95677	7.68901	7.78957	7.88821	7.27013	8.22331	-0.965826	0.0280666
ENSG00000070018	LRP6	10.5164	10.5262	9.80364	10.1158	9.72628	10.4621	9.79684	10.6407	9.66691	10.5647	-0.127518	0.953053
ENSG00000070019	GUCY2C	4.09347	3.31488	0	0	0	0	0	2.74219	3.76865	4.68443	-0.40011	0.978086
ENSG00000070031	SCT	4.91176	3.15009	3.11907	3.16806	4.99686	0	0	3.6892	4.25111	2.52836	-0.483726	0.947603
ENSG00000070047	PHRF1	9.35564	9.47155	9.70963	9.25031	8.22587	10.0474	9.42606	8.29699	8.47014	8.24409	-0.507555	0.771271
ENSG00000070061	ELP1	9.65048	9.27378	9.97017	9.06907	8.77966	7.82426	8.85771	9.39898	8.73127	9.65019	-0.660436	0.530617
ENSG00000070081	NUCB2	8.87548	9.02483	8.63436	9.95484	9.59667	9.59195	9.92425	9.8338	8.84884	9.90629	0.852741	0.0991667
ENSG00000070087	PFN2	8.40667	7.9058	7.82352	8.57994	9.32517	7.65311	8.03519	8.96798	8.03677	8.64341	0.501332	0.71233
ENSG00000070159	PTPN3	8.93559	8.60144	8.61563	6.93782	5.15256	6.90879	7.52297	6.68536	3.948	7.95495	-1.84605	0.129062
ENSG00000070182	SPTB	6.74706	7.00121	6.23497	6.68753	6.24025	6.67823	7.12026	5.47436	7.5732	4.70855	-0.109055	0.98076
ENSG00000070190	DAPP1	6.28318	6.69212	9.42589	6.42977	6.80717	5.82722	7.86081	6.65605	8.89331	7.09949	-0.76045	0.813211
ENSG00000070193	FGF10	5.95985	7.17927	0	5.38645	5.59411	0	5.26046	7.17816	5.34669	6.81837	-0.179148	0.98781
ENSG00000070214	SLC44A1	10.6693	10.543	10.2075	10.6814	11.0809	11.3637	10.0666	11.2247	10.587	11.2694	0.471997	0.639816
ENSG00000070269	TMEM260	7.69266	7.99961	8.03564	7.75946	8.08797	8.04805	7.26734	8.35968	8.88232	8.50047	0.298371	0.865333
ENSG00000070366	SMG6	9.44376	9.44437	9.08828	8.25896	8.11662	7.02569	8.45909	8.43062	9.2966	8.70316	-0.88008	0.35839
ENSG00000070367	EXOC5	9.46785	9.48963	9.41148	9.85606	10.3704	10.2592	10.2503	10.6129	9.29245	10.0003	0.686308	0.291241
ENSG00000070371	CLTCL1	7.33726	6.55601	6.07963	6.47366	7.00405	7.08077	0	6.05969	8.47014	7.31121	0.311307	0.954192
ENSG00000070388	FGF22	3.06763	3.93753	0	1.87294	4.39326	0	0	1.84268	0	2.15979	-0.810908	0.943132
ENSG00000070404	FSTL3	10.2698	9.69926	11.029	10.0253	11.4897	8.915	10.1063	8.83538	11.1773	8.22749	-0.177709	0.970421
ENSG00000070413	DGCR2	9.66212	9.46791	8.42081	8.9932	8.53979	8.8766	9.54618	8.88674	9.36924	8.84321	-0.238447	0.901861
ENSG00000070423	RNF126	7.64023	7.10242	7.99756	8.25057	7.54367	7.59754	8.48938	6.84968	8.29889	6.53109	0.174695	0.954466
ENSG00000070444	MNT	9.11355	8.92102	9.08601	7.9214	8.04885	9.15204	6.91242	8.01769	9.27575	7.86391	-0.679485	0.64966
ENSG00000070476	ZXDC	9.41743	8.99982	8.88953	8.46868	7.78889	8.34659	8.69829	8.11243	8.93645	8.38734	-0.69435	0.280484
ENSG00000070495	JMJD6	7.81179	7.76804	8.48413	7.93716	7.17727	7.43796	7.97224	8.44782	7.85759	7.23021	-0.270517	0.889297
ENSG00000070501	POLB	7.26169	7.38796	8.55793	6.87375	7.3481	6.74795	6.16852	7.67102	7.6786	7.47838	-0.62673	0.641591
ENSG00000070526	ST6GALNAC1	6.82651	6.33068	6.38996	6.6999	0	4.97377	7.43234	5.23772	3.03857	6.75029	-0.498574	0.942542
ENSG00000070540	WIPI1	7.93981	8.46921	8.8176	8.19485	8.04885	7.94792	6.82011	7.23871	8.49199	7.84771	-0.561492	0.64403
ENSG00000070601	FRMPD1	2.29547	1.95024	0	0	2.69115	0	0	0.601556	0	0	-1.28838	0.945486
ENSG00000070610	GBA2	9.15261	9.12167	9.00197	7.77123	7.54367	8.47549	8.59064	7.98566	7.60028	7.91145	-1.07392	0.0291984
ENSG00000070614	NDST1	11.3798	10.9691	10.2086	10.0217	9.78696	9.49896	10.0207	9.76684	9.9561	9.60673	-1.11136	0.0156035
ENSG00000070669	ASNS	4.53306	4.70396	5.79889	2.6612	6.13213	0	6.311	5.64813	4.50146	5.08537	0.102959	0.990187
ENSG00000070718	AP3M2	7.97261	7.79154	8.5282	8.01348	7.42649	7.88741	7.99353	8.17833	6.72306	7.77817	-0.351912	0.81625
ENSG00000070729	CNGB1	1.45281	2.58801	3.11907	0	0	5.69225	0	1.02482	0	2.01254	0.671179	0.956174
ENSG00000070731	ST6GALNAC2	6.14833	6.05578	5.92595	5.11805	0	5.61972	7.08102	5.36994	5.63556	5.49899	-0.405291	0.942542
ENSG00000070756	PABPC1	12.2994	12.0517	12.823	13.1604	13.2231	12.3765	12.3581	12.5205	13.0271	12.6556	0.373484	0.73222
ENSG00000070759	TESK2	5.68326	5.78308	3.49199	4.83367	0	4.71989	0	5.00185	4.50146	5.75206	-0.726437	0.895433
ENSG00000070761	CFAP20	6.45015	6.36869	4.86742	7.28844	5.22453	4.85241	6.77164	7.11495	5.91978	6.55124	0.436735	0.890107
ENSG00000070770	CSNK2A2	8.3521	8.4338	8.78165	8.81418	8.42992	9.09299	7.55196	8.54893	8.81457	8.98944	0.146289	0.949917
ENSG00000070778	PTPN21	9.88327	9.54461	8.48413	8.58329	8.16315	9.44226	8.76171	8.93329	8.23984	9.09501	-0.609833	0.59993
ENSG00000070785	EIF2B3	6.82097	6.79339	6.50298	7.45095	7.19529	5.37728	6.91242	7.07121	6.19314	6.83491	0.142841	0.959412
ENSG00000070808	CAMK2A	5.86627	5.11506	4.36792	4.87789	6.09421	0	6.24152	5.35177	6.26259	4.091	0.210196	0.97172
ENSG00000070814	TCOF1	8.77893	9.1646	8.48069	9.54072	8.5815	8.83716	7.97224	8.30409	8.38705	7.90624	-0.228962	0.929708
ENSG00000070831	CDC42	11.734	11.1498	12.1691	12.1998	12.4609	12.3909	12.3529	11.5614	12.6276	11.0417	0.433165	0.7718
ENSG00000070882	OSBPL3	8.76747	9.1664	9.16971	8.31632	8.22587	7.4589	8.05558	8.20892	8.12333	8.81849	-0.820394	0.167572
ENSG00000070886	EPHA8	1.20355	0	3.87461	0	3.5749	0	0	0	0	0	-1.66184	0.933971
ENSG00000070915	SLC12A3	0.902035	0	3.49199	0	0	0	0	0	0	0.900816	-3.27279	0.802403
ENSG00000070950	RAD18	7.47747	6.57239	6.37519	8.14143	7.24805	7.10754	7.40081	6.9557	6.08226	7.29935	0.394736	0.854691
ENSG00000070961	ATP2B1	9.36232	9.15829	11.0698	9.90629	9.82218	8.04805	7.19567	9.61426	8.96278	9.5436	-0.870896	0.641591
ENSG00000070985	TRPM5	3.51405	2.40507	0	0	0	0	0	0	0	1.20206	-3.47702	0.737604
ENSG00000071051	NCK2	8.32304	8.34604	9.26092	8.74124	9.93105	9.68819	9.58176	8.58436	9.3653	8.66206	0.595905	0.627029
ENSG00000071054	MAP4K4	10.7009	10.8538	11.2816	11.8174	11.5583	11.4486	11.0884	11.4781	11.9118	11.4898	0.597323	0.26381
ENSG00000071073	MGAT4A	9.69803	10.3734	9.97139	10.1019	8.89443	10.1857	8.63196	9.97324	9.52221	9.80085	-0.352852	0.845249
ENSG00000071082	RPL31	10.1634	10.2838	10.0197	11.2454	12.3516	10.3656	11.3125	11.5852	10.9736	10.9091	1.21069	0.0938174
ENSG00000071127	WDR1	11.1468	10.9797	11.2861	11.5754	11.0403	12.1934	11.1655	11.0379	11.0904	10.6062	0.183376	0.940944
ENSG00000071189	SNX13	10.2743	10.1994	10.3101	9.64196	9.57274	9.35558	8.65886	10.1584	10.2871	10.5868	-0.389343	0.820284
ENSG00000071203	MS4A12	1.45281	0	0	0	0	0	0	0	0	0	-1.28449	0.952221
ENSG00000071205	ARHGAP10	9.81325	9.72756	8.96792	8.75613	8.66147	8.32394	8.34778	9.01491	8.44795	9.86463	-0.672529	0.552387
ENSG00000071242	RPS6KA2	11.3633	11.1389	10.2023	10.5172	10.5562	10.9297	10.6859	10.2696	10.8731	10.6725	-0.325262	0.777848
ENSG00000071243	ING3	6.36148	6.58321	7.30545	6.57115	6.27456	6.31459	5.92435	7.19862	5.06504	7.18364	-0.276046	0.931413
ENSG00000071246	VASH1	7.96761	8.81261	7.53543	8.37921	8.2433	8.46518	7.33562	8.40001	8.14188	7.75809	-0.0548538	0.987894
ENSG00000071282	LMCD1	10.5886	10.8384	10.8976	10.1922	8.91632	10.8586	9.31206	9.33454	9.72651	9.70892	-0.928789	0.315656
ENSG00000071462	BUD23	8.51341	7.67506	9.32574	8.68635	8.55383	9.20878	8.74924	8.35285	8.44048	7.70811	-0.0721686	0.98438
ENSG00000071537	SEL1L	10.5988	10.6912	10.4506	10.9095	11.1061	11.1453	10.4406	11.2816	10.6303	11.1155	0.39145	0.58252
ENSG00000071539	TRIP13	5.19443	4.2405	5.47791	7.30473	6.5791	5.54335	7.08102	4.60175	6.00331	5.49899	1.30817	0.345663
ENSG00000071553	ATP6AP1	9.42565	9.19312	9.85778	10.0737	9.90117	10.9241	10.2235	9.33801	10.283	8.97584	0.558565	0.681918
ENSG00000071564	TCF3	8.19845	8.15629	8.46682	8.70488	9.5554	8.44433	9.74757	8.12318	8.60994	8.28878	0.622671	0.615896
ENSG00000071575	TRIB2	9.1788	9.53071	9.86175	9.5629	9.67903	9.77842	8.95858	9.69931	10.005	9.55777	0.0868558	0.96208
ENSG00000071626	DAZAP1	10.7868	10.3207	10.9786	10.6298	9.78399	10.8348	10.4826	9.84601	10.2491	9.69691	-0.444738	0.689865
ENSG00000071655	MBD3	8.24257	8.00163	7.76239	8.34023	7.36412	9.0244	8.92573	7.1469	7.89087	6.9807	0.135067	0.969702
ENSG00000071794	HLTF	6.91225	7.34094	6.0239	8.01842	7.12181	7.39514	7.15846	8.20892	7.236	8.40035	0.89367	0.380407
ENSG00000071859	FAM50A	7.04154	7.81467	7.5086	8.96273	8.18135	8.45479	9.8089	7.58812	7.97604	7.25089	1.06353	0.412973
ENSG00000071889	FAM3A	7.28196	7.43946	7.04112	7.47274	7.39564	8.75488	8.19074	7.45407	7.72854	7.40277	0.587037	0.597562
ENSG00000071894	CPSF1	9.12033	9.41668	8.82305	8.87544	8.69352	9.23329	9.02211	8.28746	8.50638	7.83407	-0.449116	0.694346
ENSG00000071909	MYO3B	3.27605	2.89625	0	3.30392	0	0	0	3.13098	4.1075	2.90755	0.190415	0.989654
ENSG00000071967	CYBRD1	11.0432	11.2849	9.78421	10.6491	11.8325	10.6052	11.3146	12.1746	10.6483	12.376	0.707644	0.6592
ENSG00000071991	CDH19	5.41608	6.16059	3.37807	4.47912	4.39326	1.82183	5.73509	6.17781	5.28126	6.99548	0.236642	0.968801
ENSG00000071994	PDCD2	8.41587	8.3634	9.05854	8.34417	8.48224	8.60325	9.02211	8.51056	8.51352	8.50564	-0.0698472	0.969826
ENSG00000072041	SLC6A15	3.1405	3.46276	0	3.30392	4.26261	6.26788	4.76193	2.03707	0	3.06532	1.69324	0.687011
ENSG00000072042	RDH11	8.59021	8.70161	8.99956	9.21842	8.97488	9.4786	8.82245	8.85485	8.85448	9.02949	0.27848	0.746716
ENSG00000072062	PRKACA	9.38405	9.08123	9.74165	10.1568	11.0063	10.1443	10.4864	9.64721	10.3181	9.06262	0.797185	0.416468
ENSG00000072071	ADGRL1	8.98342	8.75878	8.65896	8.32434	7.21309	8.27754	7.66242	7.75979	8.70032	8.06649	-0.736603	0.34463
ENSG00000072110	ACTN1	10.8009	11.0078	11.1127	12.1235	11.7234	10.6468	11.788	11.1203	11.3287	10.494	0.443664	0.757038
ENSG00000072121	ZFYVE26	9.27297	9.31896	9.38223	7.90547	8.42229	8.82914	8.61832	8.65086	8.71897	9.27742	-0.643266	0.365534
ENSG00000072133	RPS6KA6	6.33067	5.71587	7.03174	5.38645	2.69115	5.08571	0	5.40559	4.50146	6.73862	-1.25867	0.637473
ENSG00000072134	EPN2	9.19065	9.05331	8.85534	7.87851	6.94136	8.45479	8.19074	8.52482	8.23984	8.27269	-0.896705	0.185766
ENSG00000072135	PTPN18	9.41743	9.30433	9.29075	9.6846	9.72318	9.16484	9.66373	8.93023	9.5398	9.17293	0.0987779	0.953053
ENSG00000072163	LIMS2	9.9532	10.0837	9.01155	9.65631	9.5449	12.1482	10.6662	8.99456	9.30485	8.91235	0.626073	0.844588
ENSG00000072182	ASIC4	4.63745	3.36587	3.69595	0	0	0	6.09163	2.03707	4.71473	1.20206	-0.178604	0.990187
ENSG00000072195	SPEG	8.42136	8.47648	7.23357	7.54994	6.43485	7.47954	6.09163	7.57252	5.73665	7.31515	-1.09806	0.320588
ENSG00000072201	LNX1	6.17459	6.21723	5.5053	4.9208	4.51306	0	4.94791	5.49105	5.28126	5.72866	-1.00977	0.609303
ENSG00000072210	ALDH3A2	10.2819	10.1106	9.33531	9.07857	8.68079	10.2975	9.74129	10.1518	8.73127	10.215	-0.265784	0.927385
ENSG00000072274	TFRC	10.6612	10.8831	12.2432	9.58307	10.7787	8.69436	8.82245	10.1655	10.8064	9.84164	-1.42762	0.180187
ENSG00000072310	SREBF1	9.64813	10.0105	9.89579	9.25869	8.95386	9.62011	8.69829	8.87407	9.27155	8.97584	-0.738232	0.124643
ENSG00000072315	TRPC5	6.82097	6.94782	6.71725	2.44307	0	5.54335	0	2.94964	0	4.44698	-3.35154	0.106888
ENSG00000072364	AFF4	11.3962	11.2251	11.6474	11.1381	10.9675	10.3821	10.3403	10.9736	10.3916	11.4855	-0.560859	0.52156
ENSG00000072401	UBE2D1	6.87001	7.03311	7.62555	8.32833	7.69067	7.37324	8.93677	7.88821	9.01402	7.625	1.04099	0.261148
ENSG00000072415	PALS1	9.74552	9.60953	9.79673	9.0082	8.91088	8.72926	7.9287	9.38565	8.68142	9.33376	-0.793588	0.235856
ENSG00000072422	RHOBTB1	7.87988	8.29925	6.34518	8.10003	7.8356	8.4017	8.39654	8.06584	7.236	8.51934	0.411171	0.833207
ENSG00000072501	SMC1A	9.76941	10.2892	9.88149	10.8053	9.47285	10.4647	9.64367	9.84033	9.62137	9.40469	-0.012342	0.997414
ENSG00000072506	HSD17B10	6.47149	6.72668	5.27005	8.09066	6.5791	6.35982	8.33115	6.79023	6.72306	6.02607	0.949917	0.563825
ENSG00000072518	MARK2	9.30205	9.4466	10.1447	9.08566	8.96966	9.1712	9.73498	8.953	9.84162	9.23653	-0.357732	0.77111
ENSG00000072571	HMMR	4.05629	4.21291	0	7.6036	6.73508	6.4876	5.39454	5.1976	5.21272	5.12175	2.76452	0.0582257
ENSG00000072609	CHFR	9.55124	9.21415	10.0397	9.03774	9.03115	9.59195	9.39439	9.04912	10.0202	8.88615	-0.304766	0.844031
ENSG00000072657	TRHDE	7.29798	8.32203	6.82987	4.78805	4.7264	6.78159	5.83282	6.59559	5.06504	7.46073	-1.38925	0.357011
ENSG00000072682	P4HA2	8.49094	8.80224	7.65643	9.54072	9.12816	8.68551	9.74757	9.0701	9.44588	8.71214	0.84432	0.25675
ENSG00000072694	FCGR2B	5.40133	6.0323	6.34518	6.64977	7.45669	5.08571	7.49339	7.79719	8.22252	6.86205	1.3718	0.227839
ENSG00000072736	NFATC3	9.63952	9.59691	8.90246	8.74722	9.46915	9.6793	9.23371	9.41109	9.27575	9.10413	-0.120384	0.951846
ENSG00000072756	TRNT1	8.25493	8.2811	8.28911	7.51536	7.9673	8.19258	6.55963	8.06026	7.4742	7.89577	-0.522675	0.605979
ENSG00000072778	ACADVL	10.9318	10.5792	11.642	11.1712	10.3684	10.718	11.8579	10.6162	10.8064	10.4918	-0.174018	0.949814
ENSG00000072786	STK10	9.22246	9.76604	10.4594	9.47746	9.32926	9.87117	9.60269	8.9133	10.3363	8.7562	-0.348504	0.863822
ENSG00000072803	FBXW11	9.68362	9.68615	9.53291	9.44292	9.11875	9.12609	9.97864	9.51472	9.45333	9.44922	-0.173183	0.895765
ENSG00000072818	ACAP1	8.37304	9.08218	8.72161	6.91678	7.15902	7.72403	8.39654	6.96768	9.08763	7.12211	-0.909821	0.525258
ENSG00000072832	CRMP1	7.032	7.0449	6.51651	7.16003	8.11662	6.60497	7.52297	7.06007	7.84632	7.47134	0.586479	0.579334
ENSG00000072840	EVC	8.6303	8.82974	6.97409	8.76204	8.65497	7.84031	8.7112	8.32751	8.98863	8.85812	0.284886	0.903574
ENSG00000072849	DERL2	8.34441	7.81008	8.48069	7.75354	8.06854	8.63119	7.68877	8.22896	8.25696	8.09422	-0.104032	0.956337
ENSG00000072858	SIDT1	6.13055	7.5428	8.47723	6.58455	6.91985	5.54335	5.92435	6.21847	6.08226	6.63544	-1.3346	0.169314
ENSG00000072864	NDE1	8.31125	8.12703	8.3807	8.14143	8.42229	8.6766	6.99918	7.95891	8.20498	8.07347	-0.133275	0.952221
ENSG00000072952	IRAG1	8.86208	8.34445	7.23357	9.188	8.20822	7.70662	8.22715	8.78042	9.20695	8.76916	0.381791	0.857775
ENSG00000072954	TMEM38A	5.01227	5.20183	2.96976	4.42053	3.5749	7.72403	5.73509	5.0477	3.948	5.04804	1.08598	0.727193
ENSG00000072958	AP1M1	8.86073	8.2509	7.33628	8.86998	7.77697	7.32843	8.96937	8.06862	8.84884	7.85042	0.0847088	0.982925
ENSG00000073008	PVR	8.7903	8.53753	10.4462	8.93421	8.25193	9.32739	8.38047	8.41539	7.97604	7.67483	-1.00845	0.397796
ENSG00000073050	XRCC1	6.37664	6.7364	7.2171	7.62969	7.08362	8.44433	5.26046	6.22846	7.83497	6.49687	0.49966	0.865102
ENSG00000073060	SCARB1	6.99317	7.37557	9.83232	8.17726	7.77697	6.84659	7.58038	8.5126	8.83751	8.23789	-0.532481	0.85742
ENSG00000073067	CYP2W1	5.59527	4.78113	3.11907	0	0	4.97377	0	1.02482	0	2.01254	-2.53404	0.581272
ENSG00000073111	MCM2	5.43069	4.85439	0	8.49731	7.14053	0	8.07568	5.36994	6.45288	5.02901	2.49773	0.398627
ENSG00000073146	MOV10L1	3.27605	5.39834	2.61484	2.85063	0	3.47783	0	4.25605	4.71473	4.12725	-0.719055	0.90877
ENSG00000073150	PANX2	5.38643	5.43462	5.5053	3.30392	0	0	4.94791	3.6892	3.56379	4.091	-1.96997	0.281056
ENSG00000073169	SELENOO	7.57271	7.75614	7.94352	7.02889	7.17727	6.35982	8.42815	6.30597	8.24843	6.85125	-0.357065	0.901665
ENSG00000073282	TP63	7.22446	5.6035	4.10692	6.17008	3.77989	8.28928	0	4.43923	1.48759	7.41382	0.244784	0.980724
ENSG00000073331	ALPK1	8.98218	9.92273	10.2138	8.22939	8.23461	6.60497	7.71464	8.02917	9.87526	8.8835	-1.26802	0.342017
ENSG00000073350	LLGL2	9.39247	9.17358	7.42502	8.46506	7.91388	7.79162	9.77241	8.61324	6.81839	8.28677	-0.409187	0.901929
ENSG00000073417	PDE8A	9.31391	9.4197	10.5697	8.96529	7.94616	8.6766	8.20906	8.69835	8.00672	9.21669	-1.28264	0.0726788
ENSG00000073464	CLCN4	7.1292	7.66999	6.5951	6.93782	7.80071	8.30093	3.60875	6.77668	7.36791	7.35772	0.114856	0.98343
ENSG00000073536	NLE1	6.47854	5.84729	4.68781	5.61265	5.15256	4.97377	4.76193	5.69211	6.69821	5.6056	-0.209978	0.95295
ENSG00000073578	SDHA	7.37927	7.55932	7.73951	7.33677	7.19529	7.20991	5.51721	7.19353	6.22828	7.37289	-0.563705	0.660414
ENSG00000073584	SMARCE1	9.19707	8.76828	8.58386	7.26366	8.29435	7.35101	6.50137	8.32983	7.97604	8.65587	-0.944401	0.370045
ENSG00000073598	FNDC8	2.01452	0.441536	0	0	0	0	0	0	0	0.519603	-1.86229	0.929372
ENSG00000073605	GSDMB	7.91666	8.27611	7.97815	7.17782	8.91088	0	8.79846	8.20892	8.34765	8.80596	0.19197	0.976745
ENSG00000073614	KDM5A	10.4287	10.7114	10.7855	10.2988	10.1979	10.4465	9.52441	10.3007	10.138	10.6293	-0.395146	0.625167
ENSG00000073670	ADAM11	4.12972	2.75035	2.61484	3.16806	3.95935	0	5.11263	2.74219	0	3.45574	0.0994523	0.990725
ENSG00000073711	PPP2R3A	8.30334	8.2711	7.8558	7.51536	7.08362	7.15963	7.43234	7.66736	6.48229	8.46196	-0.636414	0.605154
ENSG00000073712	FERMT2	10.0193	9.89858	10.3626	10.9353	10.7347	11.1388	10.9939	10.9718	10.5423	10.3939	0.729671	0.097981
ENSG00000073734	ABCB11	2.99088	2.07808	4.36792	0	0	0	0	1.35166	2.20426	2.90755	-2.37019	0.576125
ENSG00000073737	DHRS9	5.70745	5.98415	6.20186	5.0807	1.4954	0	6.24152	5.1976	6.74749	7.23437	-0.10984	0.990187
ENSG00000073754	CD5L	4.09347	4.12683	4.36792	3.30392	4.11893	0	4.94791	1.61796	0	1.84854	-1.12584	0.810703
ENSG00000073756	PTGS2	7.71371	8.0531	12.2373	7.39879	7.90295	7.4589	9.54618	9.47331	6.8638	7.32688	-2.42023	0.148595
ENSG00000073792	IGF2BP2	9.00797	9.1628	9.8201	9.33205	9.47285	9.25141	9.37018	8.52482	9.49361	9.15	-0.119227	0.952221
ENSG00000073803	MAP3K13	9.0104	8.98461	9.56418	8.30016	8.92715	8.64953	9.03244	8.40882	8.43297	8.46904	-0.592688	0.327937
ENSG00000073849	ST6GAL1	10.2859	10.8757	9.41329	9.15019	10.7591	9.41573	9.82086	10.6722	8.89331	10.561	-0.24331	0.945122
ENSG00000073861	TBX21	4.99272	6.26503	6.11563	3.42808	5.59411	6.35982	6.50137	5.00185	5.83112	4.50323	-0.318786	0.943132
ENSG00000073905	VDAC1P1	3.45813	4.37105	5.8425	5.53192	5.15256	0	6.09163	4.90553	3.948	4.53055	0.0790594	0.990725
ENSG00000073910	FRY	9.61256	9.94962	10.1545	9.14567	8.01881	10.5156	7.97224	9.05615	8.12333	9.01264	-0.813694	0.624619
ENSG00000073921	PICALM	11.1915	11.3457	12.3577	12.0646	11.7102	12.5718	11.6904	11.9809	12.2251	11.6768	0.293272	0.860168
ENSG00000073969	NSF	7.55949	7.29563	7.59401	8.11396	8.44506	8.70317	6.61562	8.02344	7.31985	8.00207	0.537079	0.702861
ENSG00000074047	GLI2	6.54715	6.44774	3.78804	7.5703	6.01525	5.82722	8.22715	7.2873	5.06504	7.205	1.06583	0.620934
ENSG00000074054	CLASP1	10.0301	10.4	9.83502	10.3389	9.58305	10.1763	9.65707	10.0379	10.2871	10.2702	-0.02909	0.990187
ENSG00000074071	MRPS34	6.04772	6.8119	4.98883	8.42091	7.69067	7.15963	7.86081	7.34353	7.35207	6.75029	1.47283	0.0774477
ENSG00000074181	NOTCH3	9.8388	10.6016	10.1717	11.5397	12.27	10.8898	11.9762	11.2235	11.709	11.1264	1.36792	0.0158656
ENSG00000074201	CLNS1A	9.14599	9.1646	9.06775	9.1366	9.42783	9.20878	7.63559	9.26467	8.98863	9.15878	-0.062499	0.983602
ENSG00000074211	PPP2R2C	2.53053	2.82514	0	0	4.62367	1.82183	0	1.84268	5.34669	2.29339	1.48513	0.826338
ENSG00000074219	TEAD2	7.99979	8.87995	8.92292	8.26313	8.62204	9.45273	7.66242	8.35056	8.72514	7.625	-0.151011	0.95786
ENSG00000074266	EED	7.2076	7.02917	7.95846	7.83991	6.8533	7.18499	7.40081	8.11782	7.55947	7.95998	0.175866	0.945727
ENSG00000074276	CDHR2	3.61978	3.63895	2.80318	0	6.09421	6.81446	2.2428	1.84268	0	2.15979	1.47589	0.816188
ENSG00000074317	SNCB	1.66528	0	0	0	0	0	0	1.02482	0	0.519603	-0.66486	0.979704
ENSG00000074319	TSG101	7.49495	7.80777	7.53543	7.95791	7.80071	8.93755	6.86701	8.01192	6.56709	7.89051	0.27992	0.925641
ENSG00000074356	NCBP3	9.74916	9.20368	9.22018	9.55951	9.17886	10.3489	8.34778	9.55496	9.65081	9.80854	0.183141	0.947603
ENSG00000074370	ATP2A3	8.54898	9.14009	9.86968	8.82269	9.82218	10.9353	9.79684	8.06584	9.11605	8.47433	0.298401	0.942542
ENSG00000074410	CA12	4.55987	5.88274	7.46043	8.46868	8.25193	8.48573	6.55963	5.9553	9.2966	6.02607	1.64429	0.363836
ENSG00000074416	MGLL	10.4779	9.919	9.90482	9.4882	8.76163	8.36889	10.3609	9.9523	8.81457	9.74873	-0.618878	0.665401
ENSG00000074527	NTN4	9.37653	9.95484	7.18358	8.38305	8.11662	10.3004	8.64547	9.09215	7.5456	9.61951	-0.150478	0.97537
ENSG00000074582	BCS1L	6.6254	6.0941	5.8425	5.80815	6.01525	6.16969	6.24152	5.61805	3.76865	5.94716	-0.435847	0.842225
ENSG00000074590	NUAK1	9.34893	8.88433	5.63496	8.44315	8.69985	8.26571	7.40081	8.87248	8.47746	9.08006	-0.0703204	0.990187
ENSG00000074603	DPP8	9.65359	9.39766	9.67688	9.37511	9.5554	9.6793	9.70948	9.60182	9.21573	9.85318	0.00222968	1
ENSG00000074621	SLC24A1	8.29339	8.46484	8.01196	7.49421	6.83042	7.82426	5.73509	6.888	7.50319	7.54353	-1.02333	0.208949
ENSG00000074657	ZNF532	9.95951	10.2452	8.77884	9.804	9.28366	9.53885	8.42815	9.702	9.85573	10.1299	-0.170227	0.952221
ENSG00000074660	SCARF1	8.27328	8.69165	10.2303	8.40965	8.26052	11.1421	9.60269	8.93176	8.8768	7.88258	0.118577	0.985433
ENSG00000074695	LMAN1	10.8928	10.7896	10.8755	11.6053	11.6713	10.7245	11.4048	10.9725	10.9101	10.9811	0.369942	0.693751
ENSG00000074696	HACD3	8.79312	8.46044	7.95846	9.50416	9.52009	7.99168	9.63014	9.76255	8.55564	9.16315	0.829321	0.404704
ENSG00000074706	IPCEF1	6.13055	6.48858	8.07273	5.66407	0	0	0	4.77531	6.19314	5.57968	-2.32993	0.454324
ENSG00000074755	ZZEF1	10.4992	10.6818	10.4794	9.22699	8.55383	9.38323	8.57661	9.01202	9.2546	9.75381	-1.39027	0.00260357
ENSG00000074800	ENO1	10.7589	11.0958	12.0611	12.5297	10.7772	10.154	12.2876	10.7894	12.3951	10.1559	0.209174	0.95786
ENSG00000074803	SLC12A1	3.39995	2.30409	0	0	4.51306	0	3.99391	1.02482	0	4.77859	1.01659	0.929372
ENSG00000074842	MYDGF	8.39926	8.62125	8.73613	9.95226	10.0936	9.13913	10.4598	8.96051	9.49721	8.38172	1.05345	0.249884
ENSG00000074855	ANO8	7.0272	7.42149	6.99356	7.38354	7.58526	8.15458	7.58038	6.38847	5.40927	6.27252	0.0417345	0.992116
ENSG00000074935	TUBE1	7.27793	7.55932	7.24174	7.28023	8.13541	8.1023	5.39454	8.70194	7.236	8.32629	0.516304	0.830316
ENSG00000074964	ARHGEF10L	8.63818	8.35238	9.25488	8.09535	7.76495	7.10754	7.83746	8.1937	8.95755	8.31847	-0.661466	0.557168
ENSG00000074966	TXK	5.67102	6.69711	6.47554	1.47259	4.11893	0	0	3.6892	4.71473	5.29106	-2.53274	0.195413
ENSG00000075035	WSCD2	4.01812	1.48039	0	3.30392	1.4954	0	0	2.49982	0	2.73038	-0.810648	0.945122
ENSG00000075043	KCNQ2	2.29547	0.441536	0	0	0	0	0	0	0	0	-2.56802	0.874674
ENSG00000075073	TACR2	5.15979	4.78113	0	2.6612	0	0	0	3.21376	0	2.73038	-2.74923	0.557322
ENSG00000075089	ACTR6	6.86465	6.70208	7.24174	6.53017	7.8356	8.30093	6.44066	7.30629	6.12018	7.06253	0.322831	0.911699
ENSG00000075131	TIPIN	5.35615	5.1591	3.95627	5.87513	4.91221	5.18959	6.37729	5.0477	5.78466	5.47106	0.642692	0.681576
ENSG00000075142	SRI	7.98997	8.13072	8.69806	7.83431	8.43751	7.96265	8.05558	8.02344	7.55947	7.73479	-0.34092	0.738712
ENSG00000075151	EIF4G3	9.90369	10.3089	10.2567	10.5259	10.1662	9.99103	9.65039	9.99827	10.4147	10.3629	0.0202945	0.991948
ENSG00000075188	NUP37	5.45945	5.59283	3.49199	5.83083	6.24025	0	6.44066	5.74873	4.98511	6.46182	0.718258	0.854992
ENSG00000075213	SEMA3A	6.56049	8.14721	7.96341	7.78871	7.97775	8.21737	7.66242	7.67102	7.98634	7.74648	0.168372	0.948173
ENSG00000075218	GTSE1	4.68695	3.63895	3.11907	7.08656	5.79657	0	5.11263	3.3663	4.50146	4.50323	1.43077	0.640379
ENSG00000075223	SEMA3C	9.77586	8.75639	9.03993	10.3099	10.1956	8.85307	9.71589	10.2953	8.91505	10.1553	0.631957	0.619681
ENSG00000075234	TTC38	7.60204	7.77984	7.07808	7.37585	7.28218	6.06431	7.40081	7.1469	7.27013	7.17933	-0.362161	0.781879
ENSG00000075239	ACAT1	8.43953	8.59343	7.76239	8.0765	8.06854	7.13382	7.81371	8.38222	7.44463	8.6636	-0.281077	0.890938
ENSG00000075240	GRAMD4	8.33474	8.3821	8.491	7.97837	7.78889	8.4959	7.76503	7.90388	8.34765	8.26457	-0.30075	0.732683
ENSG00000075275	CELSR1	10.8394	10.5436	10.5551	9.17255	8.88335	9.32169	9.40238	8.90398	8.53473	9.95248	-1.42218	0.00428286
ENSG00000075290	WNT8B	3.33933	3.36587	0	0	0	0	0	1.84268	0	3.7627	-2.8539	0.70885
ENSG00000075292	ZNF638	10.6288	11.011	11.0349	10.5645	10.1316	9.81136	10.2145	11.066	10.9033	11.2085	-0.264268	0.889713
ENSG00000075303	SLC25A40	7.21184	7.50348	6.55634	7.38354	8.45257	6.52779	7.19567	7.51655	8.11396	7.89577	0.561016	0.700104
ENSG00000075336	TIMM21	6.45015	5.83829	5.88483	7.71749	7.69067	7.32843	6.61562	6.75611	6.2961	6.32808	0.997273	0.285565
ENSG00000075340	ADD2	4.53306	6.91395	4.36792	7.57702	6.91985	0	3.08173	7.6112	7.4742	5.51276	0.964958	0.844824
ENSG00000075391	RASAL2	10.3294	10.3874	9.78281	9.86844	9.27097	10.3545	8.61832	9.85974	8.76158	9.89583	-0.553971	0.681022
ENSG00000075399	VPS9D1	6.72945	6.71197	8.03564	5.58624	4.11893	7.63483	6.50137	5.1976	6.74749	5.72866	-1.02439	0.602105
ENSG00000075407	ZNF37A	9.20133	9.1646	9.0973	8.50085	9.08047	8.1023	9.15086	8.57852	8.99884	9.41114	-0.265128	0.865599
ENSG00000075413	MARK3	11.2363	11.1797	11.7028	10.8139	11.4676	10.7545	10.538	11.5666	11.7587	11.4559	-0.132747	0.952221
ENSG00000075415	SLC25A3	10.4273	10.0244	10.0858	10.4701	10.5735	9.73186	10.3732	10.097	9.83022	9.84436	-0.0246873	0.990725
ENSG00000075420	FNDC3B	11.482	11.5799	12.6518	11.6999	11.6801	11.0673	11.1466	11.6856	12.2977	11.6506	-0.353128	0.826901
ENSG00000075426	FOSL2	12.0324	12.1807	13.0644	12.2655	11.7663	12.0882	11.6624	11.5045	12.8798	10.9941	-0.51121	0.736262
ENSG00000075429	CACNG5	0	0.441536	0.89084	0	0	0	0	0.601556	4.1075	0	2.67511	0.835165
ENSG00000075461	CACNG4	6.74122	6.56695	6.82987	3.74699	3.5749	6.40368	0	5.89387	0	4.38845	-1.96887	0.463935
ENSG00000075539	FRYL	10.4223	11.119	10.313	10.3585	9.92297	10.3234	8.95858	10.6477	10.3383	10.9127	-0.352154	0.85553
ENSG00000075568	TMEM131	9.8826	10.0885	10.2608	9.9209	10.0121	9.28111	9.45704	9.7694	9.74482	10.1321	-0.295909	0.75072
ENSG00000280441		9.95636	6.44774	8.7704	14.876	16.9082	11.8836	10.9726	16.1121	11.7191	11.1033	6.05682	0.000124427
ENSG00000075624	ACTB	14.8328	14.466	15.0728	16.4998	16.6673	16.6642	16.9483	15.2875	15.8606	14.1476	1.43602	0.140201
ENSG00000075643	MOCOS	6.36908	6.56695	6.25124	7.10528	6.2051	6.96843	6.86701	5.66294	5.68699	6.38157	0.0980269	0.974899
ENSG00000075651	PLD1	7.83942	8.45751	8.05893	8.35203	8.07829	7.96265	6.44066	7.84016	8.2906	8.23166	-0.147251	0.953053
ENSG00000075673	ATP12A	4.19959	4.29415	8.84734	0.91655	0	8.08892	0	0	4.90049	4.65989	-4.10057	NA
ENSG00000075702	WDR62	6.50637	5.27035	4.73485	6.78364	5.79657	0	7.52297	4.40441	5.28126	5.10367	0.278967	0.964501
ENSG00000075711	DLG1	10.2586	10.2609	10.1239	9.88071	10.2354	9.92107	9.87348	10.1327	9.67649	10.3097	-0.194432	0.841673
ENSG00000075785	RAB7A	10.3617	10.6815	10.7665	11.6362	12.2937	12.5694	12.0757	11.4466	11.5814	10.7453	1.25474	0.0586436
ENSG00000075790	BCAP29	5.17721	4.90699	5.13628	4.64184	5.35852	6.87803	0	5.23772	4.25111	4.75562	0.184166	0.975364
ENSG00000075826	SEC31B	7.51564	7.35678	7.31322	5.80815	6.8533	6.35982	0	7.02038	7.25316	7.27128	-0.766927	0.786548
ENSG00000075856	SART3	8.8431	8.99578	9.3025	9.11136	8.82667	8.98885	8.22715	8.85001	9.30485	8.69262	-0.165691	0.92394
ENSG00000075884	ARHGAP15	7.19483	7.73932	7.9535	7.69294	7.63893	5.4627	5.92435	7.12032	8.70656	7.01496	-0.241429	0.952221
ENSG00000075886	TUBA3D	3.1405	3.59688	4.36792	0	0	0	0	1.61796	0	2.98859	-2.99668	0.464561
ENSG00000075891	PAX2	0	0	1.833	0	0	0	0	0	0	0.519603	-1.39066	0.950226
ENSG00000075914	EXOSC7	8.18129	7.65213	7.91827	7.69912	8.00865	7.87188	7.33562	7.83036	8.30713	7.1266	-0.148558	0.947355
ENSG00000075945	KIFAP3	7.95251	8.03155	6.38996	8.10003	7.97775	7.20991	7.99353	8.46693	7.94469	8.13928	0.390637	0.823615
ENSG00000075975	MKRN2	9.36897	8.77302	9.20355	8.34417	8.54683	9.41573	8.42815	8.53692	8.41019	8.63399	-0.477778	0.601142
ENSG00000076003	MCM6	7.59557	7.62098	7.07808	8.5079	7.51525	6.00859	6.16852	7.57252	7.87986	7.46428	0.0781164	0.987309
ENSG00000076043	REXO2	8.35975	8.42481	8.25321	9.26495	9.44676	8.07543	10.1778	9.16027	8.53473	8.7562	0.850623	0.412973
ENSG00000076053	RBM7	8.32304	7.89933	8.6711	7.74162	8.66794	7.43796	7.8838	8.56084	7.55947	8.35331	-0.22343	0.923104
ENSG00000076067	RBMS2	11.1772	11.5708	11.3573	10.5695	10.3484	12.6513	10.456	11.007	10.1495	11.0214	-0.22543	0.952221
ENSG00000076108	BAZ2A	11.2075	11.588	11.6509	10.269	10.3783	10.8024	10.3024	10.7247	10.5212	10.73	-0.947272	0.00565937
ENSG00000076201	PTPN23	9.13042	9.03175	8.7928	9.32608	9.07562	9.98382	9.26906	8.75473	8.79712	8.28075	0.162168	0.949702
ENSG00000076242	MLH1	8.50481	8.41879	8.13104	8.20356	8.36771	6.5669	7.86081	8.60751	8.16019	8.21281	-0.251437	0.915115
ENSG00000076248	UNG	6.73535	6.3113	5.47791	7.6167	5.35852	5.37728	6.01041	6.94968	6.69821	6.63544	0.333648	0.922608
ENSG00000076258	FMO4	4.84792	5.00676	1.4375	5.11805	5.22453	6.16969	5.26046	5.35177	4.50146	6.22314	1.13236	0.562671
ENSG00000076321	KLHL20	7.8476	7.80547	7.05972	7.94757	7.61235	7.05349	7.30189	8.04055	7.71622	8.19371	0.140412	0.952221
ENSG00000076344	RGS11	5.58225	6.15335	5.23775	1.47259	0	5.61972	0	5.40559	4.8106	5.84205	-1.02206	0.846429
ENSG00000076351	SLC46A1	6.71759	5.94276	5.02713	6.28948	5.07681	6.52779	3.60875	5.45747	4.98511	6.23149	-0.334321	0.933079
ENSG00000076356	PLXNA2	11.2951	10.4217	10.2426	10.7138	10.1455	12.1344	10.3194	9.74873	8.96278	9.74363	-0.139356	0.97537
ENSG00000076382	SPAG5	5.90861	5.50456	5.63496	7.29661	5.59411	0	6.99918	4.66195	4.90049	5.66845	0.284341	0.961529
ENSG00000076513	ANKRD13A	9.50023	9.37916	10.3579	9.64516	9.76902	8.72926	9.63692	9.3823	10.2384	9.49328	-0.199236	0.933714
ENSG00000076554	TPD52	8.40482	7.95659	8.39175	6.78364	8.91632	6.11796	8.65886	7.9886	6.88598	8.60537	-0.237794	0.952221
ENSG00000076555	ACACB	9.0357	9.25952	5.94608	7.73563	7.06413	8.64039	7.81371	8.08795	6.8638	8.86752	-0.616954	0.822067
ENSG00000076604	TRAF4	8.63188	7.98745	7.71038	6.38451	7.75283	5.61972	7.90642	6.36149	6.59429	6.79603	-1.21221	0.250792
ENSG00000076641	PAG1	10.0474	10.9684	11.132	9.88071	10.293	9.81948	9.56052	9.87968	10.57	10.1964	-0.724145	0.320195
ENSG00000076650	GPATCH1	6.22573	6.34981	6.21851	4.96247	7.14053	6.52779	5.63026	6.07084	6.53938	6.51066	0.0696082	0.987309
ENSG00000076662	ICAM3	3.56788	4.62242	4.24332	1.87294	4.11893	0	0	2.03707	4.98511	2.73038	-1.06195	0.818187
ENSG00000076685	NT5C2	9.65203	9.97909	10.7466	9.60954	9.32517	8.22961	8.86927	9.95154	10.4242	10.043	-0.55296	0.745886
ENSG00000076706	MCAM	10.4836	10.1848	10.8254	11.3521	10.4268	12.6738	9.82086	10.6019	9.65081	9.31523	0.487215	0.89029
ENSG00000076716	GPC4	9.09305	8.87335	7.77932	8.45415	9.46172	8.58432	8.61832	9.05053	8.92043	9.28947	0.270633	0.889757
ENSG00000076770	MBNL3	8.9496	8.7836	9.07234	9.0255	9.74781	8.88436	8.05558	8.50441	7.9018	8.90193	-0.101625	0.973171
ENSG00000076826	CAMSAP3	7.57271	7.29563	6.37519	5.3555	3.04923	6.74795	6.91242	5.0477	4.50146	5.98716	-1.38295	0.408852
ENSG00000076864	RAP1GAP	8.54227	7.82154	7.08717	5.50398	4.7264	5.37728	5.39454	6.44952	6.84127	7.35007	-1.71508	0.115544
ENSG00000076924	XAB2	8.06676	8.10281	7.49501	8.12776	7.08362	8.14168	7.95063	7.59585	8.12333	7.24678	-0.113328	0.959755
ENSG00000076928	ARHGEF1	10.3162	10.3255	10.3885	10.1988	11.0403	11.2284	11.076	9.44361	11.4703	9.39636	0.404225	0.865443
ENSG00000076944	STXBP2	8.85262	8.87005	10.22	9.35374	10.5029	8.915	10.8201	8.04903	12.2605	7.42478	0.97613	0.754204
ENSG00000076984	MAP2K7	8.40112	7.92293	8.23287	7.33677	6.87582	8.80481	8.69829	7.84666	7.94469	7.91922	-0.154047	0.956337
ENSG00000077009	NMRK2	3.20987	1.28226	0	2.6612	0	0	0	1.84268	0	1.20206	-1.11561	0.933714
ENSG00000077044	DGKD	10.0592	9.94544	10.8336	9.21195	8.42992	5.82722	9.04269	8.59405	9.61475	8.9808	-1.50166	0.183778
ENSG00000077063	CTTNBP2	6.90703	7.6078	2.80318	6.22247	4.99686	6.31459	7.15846	6.81032	5.63556	7.05314	-0.275467	0.955473
ENSG00000077080	ACTL6B	1.45281	0	0	0	1.4954	0	0	0	1.48759	0.519603	0.0943217	0.99752
ENSG00000077092	RARB	6.54715	7.8442	4.98883	5.71371	5.97409	6.35982	6.55963	6.58008	6.81839	7.16197	-0.36952	0.911018
ENSG00000077097	TOP2B	10.3816	10.7301	10.5526	10.7122	10.096	9.92859	10.116	10.3812	10.3302	10.6904	-0.210313	0.867047
ENSG00000077147	TM9SF3	11.5761	11.3185	11.8294	12.075	12.4155	12.5402	12.0856	11.8896	11.7035	11.7186	0.503101	0.474201
ENSG00000077150	NFKB2	8.1661	9.3027	11.3052	8.66758	9.01094	9.59668	9.00125	8.65642	9.81585	7.80639	-1.10887	0.483944
ENSG00000077152	UBE2T	3.51405	2.96402	0	5.32388	0	0	0	3.3663	4.1075	3.39758	0.903191	0.929372
ENSG00000077157	PPP1R12B	10.9776	10.9735	11.1801	10.2896	9.45051	10.1149	9.05286	10.554	9.72343	10.7424	-0.950195	0.224509
ENSG00000077232	DNAJC10	10.7896	10.3403	10.7066	11.1955	10.8127	10.2137	10.9726	10.873	10.1006	10.617	0.104968	0.957452
ENSG00000077235	GTF3C1	9.61496	10.0145	9.70963	9.78961	9.19686	9.86333	9.43387	9.32759	9.20695	9.34823	-0.316836	0.705317
ENSG00000077238	IL4R	9.97142	11.2474	12.299	9.96897	9.72007	11.2882	9.49485	9.16287	10.5406	9.38331	-1.34376	0.259449
ENSG00000077254	USP33	9.5579	9.73667	9.48556	9.31607	9.89567	9.32739	9.14136	10.1584	9.55372	10.0839	0.0951059	0.96208
ENSG00000077264	PAK3	6.14833	5.30995	2.61484	6.17008	3.5749	1.82183	7.63559	6.37953	3.32495	6.119	0.72445	0.898264
ENSG00000077274	CAPN6	1.45281	2.30409	2.39815	0	0	0	4.94791	5.0701	0	3.06532	1.58621	0.838063
ENSG00000077279	DCX	0	0.441536	2.80318	0	0	6.5669	0	0	0	0.519603	-2.72833	0.860944
ENSG00000077312	SNRPA	6.82651	7.50917	7.29764	8.27144	7.76495	5.76131	7.04068	7.24364	6.92933	6.72094	0.0524883	0.990187
ENSG00000077327	SPAG6	7.576	7.37557	8.72452	6.41484	3.5749	5.54335	6.50137	2.20835	0	8.01422	-1.87687	0.54593
ENSG00000077348	EXOSC5	4.89079	5.10008	4.17673	6.54396	6.71022	0	6.16852	4.17573	6.62098	4.26375	1.1074	0.721553
ENSG00000077380	DYNC1I2	9.11694	9.42421	7.82895	9.70007	9.41635	9.25141	9.44163	9.84033	9.47909	9.44114	0.585733	0.535458
ENSG00000077420	APBB1IP	7.3755	8.26103	8.69806	8.711	8.10713	3.47783	7.8838	7.45407	10.4089	7.86122	0.388491	0.948877
ENSG00000077454	LRCH4	8.67238	8.11217	9.0928	8.68945	10.3763	9.95831	10.1063	7.63768	9.72035	7.52667	0.818435	0.686065
ENSG00000077458	FAM76B	8.4628	7.95867	7.8664	8.2379	7.63893	8.58432	6.77164	8.21144	7.5316	8.3892	-0.0994062	0.973171
ENSG00000077463	SIRT6	5.78904	5.90877	5.53218	6.8067	7.02436	7.41671	6.82011	6.31538	7.03235	5.57968	1.05016	0.202272
ENSG00000077498	TYR	3.66987	3.09069	0	2.85063	0	4.01897	0	1.02482	0	1.45114	-0.934017	0.932997
ENSG00000077514	POLD3	7.51221	7.56479	8.25724	8.37536	7.28218	7.4589	6.66953	7.17299	7.50319	7.67789	-0.276901	0.897088
ENSG00000077522	ACTN2	6.69962	6.42988	6.58229	3.30392	3.77989	0	0	5.60278	6.48229	5.56654	-1.6733	0.568607
ENSG00000077549	CAPZB	10.9515	10.6947	11.2184	11.5097	11.4243	10.8704	11.0735	10.8007	11.9118	10.5893	0.264141	0.880354
ENSG00000077585	GPR137B	7.41643	7.36621	8.4244	8.04291	7.36412	8.16735	7.86081	7.78031	7.07158	8.54469	0.0874061	0.976879
ENSG00000077616	NAALAD2	5.65867	5.62459	4.48262	3.5424	5.29308	0	4.94791	6.93145	3.32495	6.86205	0.237934	0.974956
ENSG00000077684	JADE1	9.98941	9.31573	8.20391	8.87817	8.92175	9.54865	9.36202	9.24389	8.60326	9.76535	-0.105881	0.971204
ENSG00000077713	SLC25A43	7.04154	7.02123	5.86382	7.87851	8.39915	6.78159	6.95645	7.60355	7.60028	7.0672	0.838574	0.449862
ENSG00000077721	UBE2A	8.38246	8.23212	8.80938	9.0571	9.53785	9.21494	9.18827	9.29707	8.69405	8.88615	0.654071	0.223553
ENSG00000077782	FGFR1	10.4949	9.79482	10.7422	10.4121	10.067	10.0543	9.77856	10.4062	10.3877	10.2697	-0.181244	0.911096
ENSG00000077935	SMC1B	5.34077	4.09696	3.87461	3.16806	5.35852	0	0	2.84964	0	3.80806	-1.24106	0.810703
ENSG00000077942	FBLN1	11.696	11.6151	9.13506	12.6641	13.4328	11.723	13.7612	13.0361	12.69	12.325	1.74698	0.0715404
ENSG00000077943	ITGA8	10.6956	10.0941	7.12298	9.67052	9.38135	7.85618	10.237	10.8053	9.63125	11.2749	0.243365	0.959412
ENSG00000077984	CST7	5.7662	7.55658	7.88216	6.3691	7.90295	7.08077	8.22715	5.81651	8.14188	5.56654	0.0250564	0.996777
ENSG00000078018	MAP2	9.46697	9.76485	8.45282	9.28151	9.97606	10.4776	10.1731	10.4264	8.22252	9.30141	0.533567	0.783872
ENSG00000078043	PIAS2	9.82987	9.25952	8.84734	9.33998	9.09974	9.06594	8.47431	9.33801	10.0025	9.74363	-0.000734914	1
ENSG00000078053	AMPH	5.47362	6.16059	0	5.61265	1.4954	0	6.09163	4.97837	3.76865	5.52639	-0.378731	0.964501
ENSG00000078061	ARAF	8.37493	8.11217	8.18285	8.32034	7.94616	8.56513	8.28008	7.93776	8.40252	7.48886	-0.063837	0.97658
ENSG00000078070	MCCC1	8.78604	8.78712	7.26596	7.2553	6.40418	6.11796	6.72149	7.56859	7.86877	8.3514	-1.05307	0.431898
ENSG00000078081	LAMP3	10.6739	10.6426	11.1468	7.81738	7.78889	7.82426	9.2603	8.88832	6.72306	10.8175	-1.8056	0.222044
ENSG00000078098	FAP	5.45945	3.79595	4.24332	8.43207	8.6353	0	4.94791	8.1016	7.85759	8.20223	3.18894	0.0573276
ENSG00000078114	NEBL	11.1438	11.0354	10.2935	10.1868	10.8657	10.023	10.219	10.679	10.4763	11.191	-0.29625	0.85553
ENSG00000078124	ACER3	9.90304	9.87787	11.1673	9.39046	9.8452	9.4264	9.08297	9.53699	9.99233	9.88131	-0.824609	0.295232
ENSG00000078140	UBE2K	10.1263	9.71962	10.1876	10.1066	10.0694	10.7006	10.3813	9.999	9.51866	9.80994	0.0999	0.959412
ENSG00000078142	PIK3C3	9.35277	9.39842	9.69335	8.40965	8.77368	8.65861	7.81371	8.97245	9.42332	9.34246	-0.629046	0.520403
ENSG00000078177	N4BP2	9.0225	9.10112	8.82033	8.59327	8.42992	8.08892	7.23195	8.42628	8.44795	9.33473	-0.503115	0.705943
ENSG00000078237	TIGAR	6.56049	5.78308	7.61302	7.46552	8.42992	3.77362	8.53365	7.46256	6.90782	7.5962	0.798708	0.767423
ENSG00000078246	TULP3	7.76934	8.04921	7.9385	8.39451	9.62354	8.8688	8.54811	9.00477	6.08226	8.75909	0.813992	0.613786
ENSG00000078269	SYNJ2	7.85844	8.37122	9.13944	9.09506	7.48627	6.26788	7.19567	7.93471	8.21378	7.96249	-0.590022	0.779584
ENSG00000078295	ADCY2	6.13055	5.95946	3.49199	3.01806	1.4954	5.4627	0	4.21645	3.56379	5.42812	-1.40077	0.64878
ENSG00000078304	PPP2R5C	10.6	10.6487	11.0023	10.4836	10.3444	10.2887	10.4328	10.541	10.6961	10.5774	-0.273806	0.644615
ENSG00000078319	PMS2P1	6.42849	6.10164	6.11563	6.30576	7.08362	5.4627	7.26734	6.43234	6.12018	5.61839	0.223776	0.943132
ENSG00000078328	RBFOX1	2.90982	1.80997	5.53218	3.74699	0	7.49989	0	2.03707	0	0	-2.71168	NA
ENSG00000078369	GNB1	11.2861	11.303	11.3755	12.3068	11.9639	12.8377	12.5291	11.6906	12.1742	11.0331	0.850126	0.28737
ENSG00000078399	HOXA9	2.99088	2.67146	2.39815	3.5424	4.26261	0	0	3.63014	4.25111	4.41801	1.07798	0.746716
ENSG00000078401	EDN1	7.88519	7.7962	10.1469	8.69564	8.57464	8.47549	10.4751	6.99719	10.247	9.16206	0.27266	0.953053
ENSG00000078403	MLLT10	9.7404	9.70546	9.14815	9.23975	8.83244	8.9074	8.93677	9.64534	9.49721	10.0263	-0.19301	0.930843
ENSG00000078487	ZCWPW1	6.33067	6.57781	6.71725	5.29155	4.11893	4.41158	6.55963	5.2178	5.91978	6.10997	-0.982114	0.463935
ENSG00000078549	ADCYAP1R1	6.18324	3.41513	4.24332	2.85063	0	0	0	3.50424	0	4.58368	-2.43532	0.524352
ENSG00000078579	FGF20	0.902035	1.80997	0	0	0	0	0	0	0	1.66348	-1.01874	0.96208
ENSG00000078589	P2RY10	4.95281	5.71587	5.70751	5.55934	7.66503	0	6.311	5.64813	3.948	5.66845	0.504328	0.933714
ENSG00000078596	ITM2A	6.24238	7.2005	5.13628	7.54994	7.90295	8.84514	6.72149	8.52076	7.98634	7.22604	1.55652	0.115122
ENSG00000078618	NRDC	10.4432	10.4137	10.2138	10.7888	9.80174	9.77007	10.1684	10.1132	10.8078	10.2742	-0.0598095	0.980724
ENSG00000078668	VDAC3	8.00468	8.09904	7.99273	8.52885	8.61536	7.30549	7.55196	8.47534	8.45539	8.5346	0.262639	0.886482
ENSG00000078674	PCM1	11.0321	11.2764	11.3944	10.4556	10.1934	9.93608	9.74757	10.542	10.4032	11.2456	-0.80541	0.270803
ENSG00000078687	TNRC6C	9.19493	9.19929	8.72743	7.97837	8.02889	9.16484	5.92435	8.06026	8.44795	8.63399	-0.786425	0.601652
ENSG00000078699	CBFA2T2	8.64759	8.64209	7.93347	7.88935	8.76767	9.3887	9.15086	8.54494	8.58304	8.52954	0.310533	0.858358
ENSG00000078725	BRINP1	0.902035	6.56695	4.42641	1.87294	6.43485	6.06431	0	2.20835	3.76865	4.19711	-0.527636	0.952221
ENSG00000078747	ITCH	10.2405	10.1674	10.3072	10.2129	10.3158	9.79086	9.58176	10.2421	10.4504	10.321	-0.0775572	0.96208
ENSG00000078795	PKD2L2	5.73124	5.86513	5.5053	3.42808	4.39326	0	0	4.80231	4.90049	4.12725	-1.75689	0.330927
ENSG00000078804	TP53INP2	8.84583	7.91439	9.87887	8.41716	8.60865	9.73186	8.85771	7.80054	7.82352	8.23374	-0.458637	0.854473
ENSG00000078808	SDF4	9.41834	9.56521	8.96051	10.9816	10.4495	10.6075	10.9373	9.9538	10.489	9.2561	1.1401	0.0996452
ENSG00000078814	MYH7B	7.28999	7.53725	6.86201	5.25848	4.39326	6.60497	4.54837	5.81651	6.92933	6.45471	-1.26991	0.307267
ENSG00000078898	BPIFB2	0.902035	0.441536	0	0	0	0	0	0	3.32495	2.6329	2.28811	0.864384
ENSG00000078900	TP73	7.33726	6.29823	6.78587	5.22464	5.15256	6.16969	7.04068	2.62609	4.61203	6.01644	-1.18234	0.557322
ENSG00000078902	TOLLIP	8.76171	8.6395	7.91316	8.62605	8.04885	9.2693	8.19074	8.36422	8.9523	8.18943	0.097112	0.969539
ENSG00000078967	UBE2D4	7.6805	6.70703	6.77466	6.25636	7.00405	6.93892	7.08102	7.08227	5.83112	7.19649	-0.290152	0.893397
ENSG00000079101	CLUL1	2.53053	1.80997	0	0	0	6.67823	0	3.56857	0	2.90755	2.77505	0.671972
ENSG00000079102	RUNX1T1	9.29508	9.59824	7.06893	9.70161	9.8452	9.51904	9.29501	10.181	9.70484	10.0828	0.789002	0.535591
ENSG00000079112	CDH17	3.27605	1.95024	0.89084	0	0	0	5.26046	0	3.948	2.82168	0.928769	0.943132
[truncated: 41,134 more rows]

## Sheet: Down-genes
ensembl_gene_id	external_gene_name	N4	N5	N6	P10	P2	P4	P5	P7	P8	P9	log2FoldChange	padj
[truncated: 42,563 more rows]
